# Supplementary material for: Glyphosate-Induced Abscisic Acid Accumulation Causes Male Sterility in Sea Island Cotton
Source: Plants (Basel). 2023 Feb 27;12(5):1058. doi: 10.3390/plants12051058 (PMC10005681; doi:10.3390/plants12051058)
Supplement: Supplementary file 1 [file plants-12-01058-s001.zip]

Archive with 7 entries (7 files):
- Figure S1.tif
- Table S1.xlsx
- Table S2.xlsx
- Table S3.xlsx
- Table S4.xlsx
- Table S5.xlsx
- Table S6.xlsx
