# Supplementary material for: Glyphosate-Induced Abscisic Acid Accumulation Causes Male Sterility in Sea Island Cotton
Source: Plants (Basel). 2023 Feb 27;12(5):1058. doi: 10.3390/plants12051058 (PMC10005681; doi:10.3390/plants12051058)
Supplement: Supplementary file 1 [file plants-12-01058-s001.zip › Table S1.xlsx]

## Sheet: gene_count_matrix
Table S1:
gene_id	CK7-8-1	CK7-8-2	CK8-9-1	CK8-9-2	CK9-10-1	CK9-10-2	CK10-11-1	CK10-11-2	CK11-12-1	CK11-12-2	10%7-8-1	10%7-8-2	10%8-9-1	10%8-9-2	10%9-10-1	10%9-10-2	10%10-11-1	10%10-11-2	10%11-12-1	10%11-12-2
MSTRG.20630	188	112	140	151	204	213	87	174	146	168	154	191	267	202	143	207	184	211	244	168
Gbar_D13G015260	0	0	0	0	0	0	0	0	0	0	0	0	0	0	0	0	0	0	0	0
Gbar_D06G014460	0	0	0	0	0	0	4	4	0	0	6	15	0	2	3	0	0	5	6	5
MSTRG.10382	228	180	335	243	191	223	201	255	261	295	145	207	176	231	226	234	244	281	428	257
MSTRG.28368	626	508	868	789	1641	1135	1811	1577	1389	1580	1336	1036	1359	1488	1442	1097	2042	1720	6056	2279
MSTRG.54603	6884	4943	9493	3999	961	2597	102	156	69	70	11743	11447	3362	3497	6853	9625	1913	5095	266	85
Gbar_A13G004740	0	0	0	0	0	0	0	0	0	0	0	0	0	0	0	0	0	0	0	0
MSTRG.54601	6844	5546	6443	6491	4023	6080	4361	4949	3479	3793	9133	9088	7565	7873	6761	6615	5909	6108	11404	5287
MSTRG.54600	4796	2868	5412	1912	412	1067	58	70	63	83	6831	6930	2443	1810	3457	5372	999	2975	124	42
MSTRG.54607	12	10	16	18	11	27	13	9	4	17	13	8	11	13	9	13	6	0	24	9
MSTRG.54606	1427	1108	437	510	577	665	530	621	583	650	906	1071	1063	656	583	724	572	670	1804	782
Gbar_D07G008460	10	11	9	4	9	5	0	6	9	0	81	75	21	40	40	15	7	19	62	13
Gbar_A13G009440	13	7	4	0	9	7	9	3	7	0	3	13	9	10	6	5	11	8	12	3
Gbar_D04G001110	0	0	0	9	0	0	0	4	0	0	10	4	0	1	0	0	0	3	0	0
MSTRG.47092	146	186	51	42	275	107	77	127	177	166	38	24	215	188	185	168	171	196	288	265
MSTRG.54609	1160	884	1011	952	1200	952	585	881	823	928	552	501	912	743	1129	1197	1220	1014	2172	1052
MSTRG.54608	1094	931	1077	954	987	1078	644	790	738	813	1004	919	1273	1185	966	954	951	830	1536	744
MSTRG.18311	548	395	183	240	312	339	198	318	290	306	502	434	455	314	359	245	240	289	380	215
Gbar_A03G023410	0	0	0	0	0	0	0	0	0	0	0	0	0	0	0	0	0	0	0	0
MSTRG.58113	47	31	105	79	36	56	31	40	34	26	70	67	50	34	46	44	35	39	34	16
Gbar_A13G000450	0	0	0	0	0	0	0	0	0	0	0	0	0	0	0	0	0	0	0	0
MSTRG.58111	430	384	355	325	365	357	395	427	462	417	426	351	367	341	292	313	290	410	1056	445
Gbar_A06G020290	0	0	0	0	0	0	0	0	0	0	0	0	0	0	0	0	0	0	0	0
MSTRG.58117	4	6	0	9	0	4	5	2	0	0	8	5	6	10	7	6	4	9	4	0
MSTRG.58116	4006	3412	6216	5345	4291	4587	2585	3141	2926	3160	4628	3976	4652	4324	3925	3898	3414	3251	5228	3014
MSTRG.58115	560	686	1065	805	551	846	964	554	747	543	787	735	786	717	715	698	912	505	874	368
Gbar_D08G028350	0	0	0	0	0	0	0	0	0	0	0	0	0	0	0	0	0	0	0	0
Gbar_A05G039200	0	0	0	3	0	0	0	0	0	7	0	9	2	0	3	4	4	4	16	0
MSTRG.47624	1091	799	1192	964	1372	1067	726	1142	1250	1182	917	996	1057	1003	1189	1146	976	1157	1906	1004
MSTRG.58119	471	347	781	637	324	466	374	407	504	485	495	391	353	344	370	358	320	240	442	253
MSTRG.58118	10670	11011	26927	22786	7726	14786	4739	5876	4614	4287	16429	12328	15373	21018	17443	14666	24208	14729	39366	15685
Gbar_A09G024110	0	0	0	0	0	0	0	0	0	0	0	0	0	0	0	0	0	0	0	0
MSTRG.28362	6361	5737	7813	6971	11526	8938	12905	16273	12777	13990	5479	4600	9910	7485	10047	9647	13636	12016	41112	22160
MSTRG.5810	824	691	1191	1068	987	907	599	915	1208	1325	446	537	733	716	830	856	965	847	1468	869
MSTRG.57557	121	123	170	160	162	149	115	166	159	216	126	84	279	197	266	250	237	210	600	302
MSTRG.57554	252	212	425	473	484	293	238	319	282	297	290	246	295	457	525	463	574	496	732	534
MSTRG.57555	239	133	353	291	62	47	79	71	71	58	590	901	270	154	197	195	103	121	248	87
MSTRG.57552	239	148	159	167	242	174	184	210	161	215	201	219	210	229	187	181	70	159	306	156
MSTRG.57553	994	698	859	727	930	601	621	633	745	684	813	816	701	538	630	443	739	472	1202	533
MSTRG.57550	1795	1387	1678	1790	1674	1669	1137	1513	1221	1288	1750	1718	1927	1829	1813	1800	1690	1985	3082	1663
Gbar_A02G003510	22	16	63	81	73	63	38	94	26	34	15	9	33	40	65	20	42	61	176	50
Gbar_A10G001080	38	17	72	100	39	38	11	19	19	13	15	4	10	25	22	13	17	26	44	13
MSTRG.18310	279	213	30	19	3	8	0	0	3	4	124	80	112	19	11	25	0	8	0	0
Gbar_A03G002910	84	49	20	22	16	16	32	21	27	23	39	53	49	34	21	30	12	55	56	18
Gbar_A01G020420	4	9	5	4	18	6	6	0	11	20	22	8	23	40	14	24	25	40	46	33
MSTRG.57558	69	25	115	76	163	98	56	95	112	122	34	18	27	16	47	90	77	51	220	177
MSTRG.57559	8	0	0	2	47	40	166	278	366	414	9	19	0	2	0	4	0	0	58	53
MSTRG.56605	444	222	403	337	792	292	284	538	609	839	36	38	122	69	378	391	206	385	774	727
MSTRG.56604	863	641	914	705	1227	780	565	734	723	631	734	676	652	767	1012	968	1005	935	2030	1109
MSTRG.56607	5	0	3	0	137	133	660	705	949	838	8	12	2	0	0	5	0	3	182	185
MSTRG.56606	101	88	36	44	91	70	76	75	65	74	190	175	151	129	119	72	84	113	232	128
MSTRG.56601	29	21	81	43	13	14	5	20	3	0	214	199	79	38	63	86	4	16	20	15
MSTRG.56600	0	0	0	0	0	0	0	0	0	0	0	0	0	0	0	0	0	0	0	0
MSTRG.56603	412	643	381	515	418	590	119	159	157	139	778	554	756	1233	683	793	362	413	320	118
MSTRG.56602	0	0	0	0	87	34	218	255	562	568	0	0	0	0	0	0	0	0	68	31
MSTRG.45181	9280	6154	9863	10195	11385	8744	5866	9561	10916	12438	2730	2298	3945	3011	10351	11278	11835	10049	18112	12261
MSTRG.56609	2138	1486	264	298	259	288	175	272	190	229	1146	1477	834	508	316	529	176	175	146	135
MSTRG.56608	166	88	14	18	0	0	0	0	0	0	188	162	80	10	21	31	0	4	0	0
MSTRG.5817	0	0	4	4	36	10	76	76	168	108	0	0	0	0	0	3	6	0	26	23
MSTRG.47058	1082	895	1009	933	814	749	696	848	744	739	1281	942	1105	925	1177	1045	1160	977	1914	966
MSTRG.32273	1553	1258	1475	1369	1973	1896	2351	2577	2970	2900	1488	1837	1920	1704	1478	1452	1338	1378	2646	1510
Gbar_D11G030250	0	0	0	0	0	0	0	0	0	0	0	0	0	0	0	0	4	0	8	0
Gbar_A07G005350	0	0	6	0	9	0	0	6	8	0	0	3	6	0	0	0	0	4	10	0
Gbar_A04G002400	0	0	0	0	0	0	0	4	0	0	0	0	0	0	0	0	0	0	0	0
MSTRG.43179	1725	1423	970	987	851	930	378	492	259	259	2043	2116	1443	1259	1150	1238	626	562	670	337
MSTRG.43178	97	95	54	60	77	91	119	137	199	189	199	220	78	58	74	133	87	97	198	107
MSTRG.19848	797	663	726	710	882	847	379	610	458	433	781	810	906	865	776	793	678	713	1106	613
MSTRG.19849	1175	914	970	1132	1251	1260	1121	1553	1611	1462	1500	1392	1279	1253	1456	1503	1328	1423	2950	1540
MSTRG.43175	2947	1886	2549	2789	4023	2787	2356	3344	4240	4639	1265	1173	1293	1186	2234	2569	3013	2762	5782	4083
MSTRG.19847	2338	1642	1230	1512	2032	1669	2278	2595	3250	2792	1907	2078	1763	1577	1387	1455	1163	1327	2702	1471
MSTRG.19844	199	136	156	157	291	259	400	459	393	423	282	374	244	304	199	232	193	230	350	203
MSTRG.43176	512	406	1679	2549	1154	1770	390	346	334	369	848	790	915	1260	711	684	871	605	1126	458
MSTRG.5816	115	82	66	43	90	48	48	55	89	64	58	54	51	27	69	41	42	60	132	76
MSTRG.43170	1381	1185	1577	1848	1789	1597	976	1176	1268	1270	1148	1176	1634	1711	1355	1472	1423	1210	2232	1133
MSTRG.19840	23	23	53	53	79	99	88	106	115	138	24	43	64	39	63	56	52	74	90	50
MSTRG.19841	203	144	164	134	271	182	130	173	128	124	392	291	287	258	156	226	191	318	404	227
MSTRG.15172	2452	2045	2993	3640	3868	4144	3349	4371	3861	3995	2537	2541	3409	3967	3402	3237	4238	4317	10062	5085
MSTRG.15173	565	514	623	789	1032	951	620	842	461	549	690	666	991	1543	1098	1036	1099	1392	1584	1072
MSTRG.15170	1393	846	823	953	914	765	678	863	978	924	1184	1477	1090	986	966	964	598	729	1148	533
MSTRG.15171	349	261	192	160	147	133	80	118	160	151	285	308	224	322	211	237	197	183	484	222
MSTRG.15176	21	17	49	40	53	47	19	34	49	36	44	28	51	49	50	22	27	47	112	20
MSTRG.15177	1907	1299	946	800	1005	999	1069	1096	1411	1295	1590	1498	1277	1215	996	1079	741	861	1656	856
MSTRG.15174	1362	1129	1404	1322	1653	1352	1130	1715	1662	1806	957	1052	929	1013	1194	1325	1051	1307	2554	1556
MSTRG.15175	857	811	915	1084	1045	1356	953	1177	888	1011	1127	1094	1276	1387	998	1058	1294	1124	2244	1207
MSTRG.15178	105	83	56	23	3	18	2	2	0	0	121	165	63	31	63	74	9	60	0	0
MSTRG.15179	85	43	34	16	4	0	0	0	0	0	138	101	31	17	29	49	4	31	8	0
MSTRG.52355	1	0	2	3	0	0	0	0	0	0	4	3	0	2	7	3	2	4	6	2
Gbar_D03G002910	9	3	0	10	20	13	0	16	6	27	12	16	13	34	8	4	20	35	48	31
MSTRG.10522	153	95	264	311	233	323	169	208	101	95	166	208	250	291	192	224	249	232	604	289
MSTRG.10523	6293	5247	8082	8671	5556	6119	4511	5407	5502	5308	6257	7172	6401	6825	6158	6662	6723	6016	10280	4895
MSTRG.10520	10	19	45	43	86	133	88	100	50	21	13	33	135	198	144	80	130	196	342	116
MSTRG.10521	105	82	111	153	142	168	57	108	71	89	110	126	152	165	137	148	122	236	350	143
MSTRG.10526	316	456	2202	2429	2084	2186	619	1005	601	474	164	150	1326	1453	1628	1316	2424	2221	4198	2031
MSTRG.10527	585	503	565	428	463	477	390	434	319	383	1018	729	598	643	560	482	503	599	970	461
MSTRG.10524	152	217	729	606	899	927	986	1304	1647	1721	143	110	638	1176	1050	804	1861	1612	6196	2065
MSTRG.10525	1821	1562	2250	2307	3573	3354	6491	7237	7867	6511	2048	2113	2146	2053	2180	2281	2307	2178	6868	3354
MSTRG.37309	9	25	28	31	41	56	42	91	89	123	45	44	38	48	25	24	23	23	52	24
MSTRG.37308	9	15	25	16	32	24	27	36	49	67	29	27	16	28	11	10	8	9	34	9
MSTRG.10528	0	0	119	115	504	100	297	202	64	72	0	0	29	244	493	345	438	661	348	333
MSTRG.54604	127	140	3	5	7	27	24	7	46	38	8	26	8	6	0	4	36	22	74	53
Gbar_A11G027340	0	0	0	0	0	0	0	0	0	0	0	0	0	0	0	0	0	0	0	0
Gbar_D07G019000	0	0	0	0	0	0	0	0	0	0	0	0	0	0	0	0	0	0	0	0
Gbar_D04G020470	0	8	0	0	0	0	0	0	0	0	9	0	0	0	0	0	0	0	0	0
Gbar_A11G024100	0	0	0	0	0	0	0	0	0	0	0	0	0	0	0	0	0	0	0	0
Gbar_A05G008230	24	13	20	8	13	28	10	14	16	22	17	24	14	18	31	21	15	22	38	34
MSTRG.20434	419	349	342	285	311	427	221	279	237	258	585	474	513	577	401	480	378	427	690	343
MSTRG.37640	479	323	438	387	289	322	168	215	254	249	362	399	349	396	355	383	283	306	426	217
MSTRG.5660	116	67	61	64	240	152	494	644	556	472	225	187	155	209	152	153	103	83	390	157
MSTRG.5661	1449	941	1414	1501	1556	1729	1046	1357	1204	1234	1450	1331	1451	1385	1479	1430	1798	1679	2776	1524
MSTRG.5662	300	214	502	385	796	600	1077	1365	1645	1402	391	440	342	299	419	408	301	437	800	483
MSTRG.5663	250	250	90	117	836	907	2572	3193	3605	3170	568	411	254	244	192	172	92	113	892	540
MSTRG.5664	17865	13224	10801	13050	11337	13560	8229	10538	8677	9164	21872	20717	16803	17613	15480	16230	17964	15617	30930	17296
Gbar_D04G007610	0	0	0	0	0	0	0	5	5	0	0	0	0	0	0	0	0	0	0	0
MSTRG.5666	222	194	161	103	156	127	162	146	150	141	228	224	179	181	170	187	152	162	274	117
MSTRG.5667	184	150	253	200	697	387	792	920	665	801	527	522	554	582	944	761	1182	1559	5362	2573
Gbar_D01G023870	0	0	0	0	0	0	0	0	0	0	0	0	0	0	0	0	0	0	0	0
MSTRG.5669	705	530	248	284	340	357	211	298	257	293	550	567	469	461	404	443	264	346	484	296
Gbar_A10G001620	16	14	13	0	0	6	0	0	0	6	26	14	0	4	19	9	3	3	16	0
MSTRG.57341	1549	1134	1397	1491	1350	1486	1377	1328	1646	1444	1514	1377	1613	1576	1352	1357	1198	1219	2580	947
Gbar_A01G005530	94	110	51	75	108	72	73	80	93	79	192	196	163	152	114	87	65	115	180	103
Gbar_D03G018990	1	2	3	4	1	2	1	0	0	0	2	3	2	2	2	1	0	2	4	0
Gbar_D04G008430	6	16	30	33	112	77	72	88	72	53	60	15	42	28	50	49	26	41	72	40
MSTRG.9395	0	7	5	0	3	4	0	2	3	0	20	20	11	6	5	2	0	0	0	0
MSTRG.38094	0	0	0	0	65	85	399	400	780	732	0	0	0	0	0	0	0	0	106	112
MSTRG.44221	751	532	574	674	596	679	444	600	454	455	1558	1505	1359	1173	1090	1089	940	1176	1590	869
MSTRG.49859	1558	1101	1385	1260	1215	1284	1012	1217	1360	1146	1585	1654	1259	1418	1269	1329	1264	1327	2210	1346
MSTRG.38304	257	198	294	267	452	249	185	409	475	572	21	33	57	76	312	363	285	311	1050	584
MSTRG.38305	0	4	4	0	61	53	136	165	148	159	0	0	0	0	3	5	6	15	80	50
MSTRG.38306	6949	13205	13554	15303	9757	13531	1024	1697	405	431	13201	10028	12901	12990	12114	15706	10430	6511	234	144
MSTRG.38307	128	136	174	173	556	479	897	907	1029	938	169	190	318	210	216	179	256	199	1360	497
MSTRG.38300	14	4	44	40	80	17	26	43	52	41	9	8	16	35	81	80	115	220	490	297
MSTRG.38301	33	30	33	24	71	62	67	101	40	73	77	104	110	130	109	78	156	141	356	191
Gbar_D05G040130	3	4	0	3	2	3	0	2	3	0	0	4	0	0	0	0	3	5	0	3
MSTRG.38303	109	80	525	406	614	730	936	1007	745	849	251	160	580	829	796	561	1135	1428	4976	1544
MSTRG.38308	378	290	281	305	435	406	341	242	240	182	770	688	601	694	502	449	380	304	582	262
MSTRG.38309	68	76	61	98	164	204	82	88	45	79	340	291	310	317	275	158	325	270	506	196
MSTRG.18317	0	0	0	0	0	0	0	0	0	0	0	0	0	0	0	0	0	0	0	0
MSTRG.58110	927	570	521	614	788	729	402	571	479	494	729	815	800	706	756	704	571	780	1170	620
MSTRG.49995	2127	1719	3489	3318	2454	3094	2491	2983	2364	2523	2279	2146	2382	2561	2849	2971	3594	2797	6674	3230
Gbar_A10G007660	0	0	0	0	0	0	8	24	48	57	0	0	0	0	0	0	0	0	8	0
MSTRG.17236	151	128	132	71	321	262	458	398	426	428	162	252	199	215	199	190	305	296	768	367
MSTRG.49408	131	68	39	59	146	104	75	112	117	129	212	241	130	89	135	93	104	118	218	130
Gbar_D04G009340	0	0	0	0	1	0	0	0	3	0	3	0	0	0	0	0	0	2	0	0
Gbar_D03G007620	5	0	0	0	0	0	0	0	0	0	0	0	0	0	0	0	0	0	0	3
MSTRG.3848	154	97	95	66	122	79	127	159	228	204	53	64	89	19	61	83	55	85	132	82
MSTRG.13774	0	0	0	0	17	11	11	19	37	23	0	0	0	0	0	0	0	0	6	0
Gbar_D11G024870	0	0	7	2	0	0	6	21	13	19	0	0	0	0	0	3	0	0	0	7
MSTRG.3842	599	430	528	598	584	521	464	670	687	747	675	728	675	732	555	628	557	783	1258	595
MSTRG.3843	2986	1838	1841	1867	1298	1607	866	1012	625	640	2731	2597	2145	2128	1723	1589	1523	1685	2786	1351
MSTRG.3840	7962	6584	7770	7526	7201	8809	7984	9612	9135	9500	8315	9197	8612	7877	7654	7714	7771	7580	13298	7210
MSTRG.3841	1047	797	1203	1492	1462	1405	703	1238	1021	1051	930	764	1095	1089	924	935	832	1122	2240	1202
MSTRG.3846	34	28	20	8	30	7	18	24	42	18	19	17	14	7	10	20	7	9	32	4
MSTRG.3847	4	0	0	0	0	0	0	0	0	0	0	0	0	0	0	0	0	0	0	0
MSTRG.3844	5712	5185	5598	5359	4267	5154	5070	5317	5891	5925	6137	6318	5906	5788	5115	5380	4891	5087	11182	4759
MSTRG.3845	1647	1363	1840	1768	1558	1805	2146	2594	2977	3089	2282	2587	2069	1900	1878	2016	1654	1669	3076	1771
Gbar_D12G023510	0	0	0	0	0	0	0	0	0	0	0	0	3	0	0	0	0	0	6	0
MSTRG.18719	945	881	983	798	752	961	1126	1300	1472	1538	1037	1012	945	928	953	806	757	841	2006	868
MSTRG.18718	109	53	167	160	330	153	124	116	99	86	70	59	60	81	66	69	79	146	168	87
MSTRG.37643	1198	911	844	915	738	806	837	1056	1470	1385	1022	1095	867	1011	801	780	891	726	1656	625
MSTRG.18715	36	9	41	23	32	26	97	96	231	291	28	22	36	25	15	4	44	31	104	59
MSTRG.18714	754	677	641	567	826	910	1007	1267	1025	1078	1043	1151	911	941	840	766	713	775	1554	796
MSTRG.18717	661	514	841	770	812	739	750	875	973	955	616	697	585	652	645	604	654	807	1782	702
MSTRG.18716	188	149	87	76	136	159	361	513	747	797	291	243	168	143	135	129	105	104	320	175
MSTRG.18711	2652	2290	1954	1674	5190	3620	3998	5226	5472	6420	2283	2038	4280	3271	5757	4900	6038	6893	18162	8987
MSTRG.18710	403	271	438	136	354	202	149	179	232	457	253	205	415	367	241	412	378	224	944	429
MSTRG.18713	442	491	3156	3834	4800	3506	6879	7707	6879	6304	99	109	586	502	1458	1209	1603	1648	5432	3238
Gbar_A04G012460	6	6	14	11	8	10	9	15	6	24	16	0	0	4	0	11	0	4	8	3
Gbar_D01G014160	0	0	0	0	0	0	0	0	0	0	0	0	0	0	0	0	0	0	0	0
Gbar_D02G019420	0	0	0	0	0	0	0	0	0	4	0	0	0	0	0	0	0	0	0	0
Gbar_A04G005470	0	0	0	0	0	0	0	0	0	0	2	0	0	0	0	0	0	0	0	0
MSTRG.18777	3497	2162	2225	2002	2629	1745	1537	1918	2039	1865	2300	2092	1706	2047	2288	2221	2588	2643	4026	2524
MSTRG.55262	274	186	193	188	304	420	299	343	199	260	515	476	328	502	401	313	290	343	1028	374
MSTRG.57556	1712	1297	2138	1490	1101	1236	1077	1329	1441	1468	2202	2288	1466	1315	1547	1664	1453	1539	2432	1294
Gbar_A04G005500	0	0	0	0	0	0	0	0	0	0	0	0	0	0	0	0	0	0	0	0
MSTRG.16188	154	123	140	147	120	136	112	107	109	86	196	175	164	129	144	100	135	109	292	145
Gbar_A13G008120	4	0	4	10	4	3	4	0	4	4	0	0	2	2	0	4	0	0	0	0
Gbar_D08G009430	0	0	0	0	0	0	0	0	0	0	0	0	0	0	0	0	0	0	0	0
MSTRG.16189	34	7	55	32	3	3	0	0	8	4	122	153	26	7	16	41	5	0	0	3
Gbar_A06G018570	0	9	11	0	5	11	16	25	39	26	11	3	12	0	11	8	8	6	40	6
MSTRG.28936	162	118	103	105	127	194	217	186	184	142	356	408	290	345	282	210	196	319	434	227
MSTRG.28937	330	212	394	383	958	456	358	597	794	1032	61	59	53	60	325	394	409	464	1284	803
MSTRG.28934	1267	1245	1536	1803	1201	1679	1011	1361	1397	1285	1528	1742	1460	1402	1167	1404	980	1147	1436	843
MSTRG.6312	2228	1665	2122	1698	1966	1719	1476	1496	1489	1321	2974	2865	2262	2104	2122	2492	2220	2207	3836	1781
MSTRG.28932	12573	6853	2479	2001	869	1198	556	714	528	551	5533	6186	3844	2854	2365	3350	1189	1293	1260	597
MSTRG.28933	1957	1555	1873	1745	815	1387	616	776	543	611	2504	2204	1554	1880	1252	1577	816	1165	1208	467
MSTRG.6317	263	190	260	270	231	314	204	215	168	182	316	267	327	391	308	292	173	245	352	201
Gbar_A05G002800	0	0	11	9	0	4	46	54	174	145	0	0	0	4	0	7	5	0	24	11
MSTRG.6319	1938	1083	1291	991	1066	1385	1722	1870	2626	2640	1048	906	886	1050	1533	1127	1107	1438	3484	1417
MSTRG.6318	12	6	4	7	4	3	7	0	7	0	12	23	4	17	5	0	0	0	0	0
MSTRG.28938	3087	2755	3205	3091	2573	3202	1841	2641	2434	2707	3112	3179	3577	3868	3250	3682	3167	3778	5778	3037
Gbar_D10G014790	0	0	0	0	0	0	0	0	0	0	0	0	0	0	0	0	0	0	0	0
MSTRG.4859	0	0	21	40	20	26	7	7	14	13	0	0	16	9	19	10	21	22	30	29
MSTRG.57551	260	179	132	158	243	171	113	222	187	176	298	356	217	209	177	231	143	141	188	117
MSTRG.33374	369	235	210	212	227	197	148	228	277	227	285	289	237	176	257	263	295	296	592	229
MSTRG.33375	498	359	306	420	363	452	280	426	284	338	565	641	633	656	518	673	337	542	770	379
MSTRG.33376	370	251	713	1058	575	575	521	641	741	778	356	320	388	448	524	494	637	729	1220	663
MSTRG.33377	277	217	231	187	310	301	269	313	389	424	296	336	315	268	270	297	187	170	458	197
MSTRG.44259	826	713	1077	1204	840	1204	472	605	417	556	581	709	927	1245	1011	925	941	859	1586	829
MSTRG.44258	109	102	53	39	186	97	439	334	459	532	49	72	54	97	49	52	49	35	156	70
MSTRG.33372	604	767	230	146	1380	448	421	598	897	1101	78	61	490	463	1311	1289	1502	1808	5392	3064
MSTRG.33373	414	352	539	542	503	463	392	416	384	490	372	423	507	558	440	383	442	395	616	353
MSTRG.44255	242	215	198	331	280	278	135	192	116	138	320	280	392	635	476	498	324	460	442	253
MSTRG.30936	628	599	544	466	893	1066	3086	3410	6701	6485	1279	1259	844	919	729	817	659	620	2160	976
MSTRG.44257	45	81	791	952	1068	801	179	166	64	22	703	2282	2517	6839	8064	5587	4205	3159	1390	1206
MSTRG.44256	333	238	264	291	336	376	181	218	208	182	387	440	484	515	414	437	286	358	416	266
MSTRG.44251	1758	1603	4064	3870	2076	5873	218	458	1	17	2860	3272	3359	3088	2147	2644	1801	1516	58	20
MSTRG.44250	101	46	317	347	222	520	27	61	4	4	235	306	1161	573	308	303	341	158	18	3
MSTRG.44253	413	326	375	281	478	481	320	395	361	376	428	508	440	467	446	428	392	477	842	454
MSTRG.30930	1522	1143	1569	1663	1153	1605	1174	1291	1319	1255	1616	1595	1393	1509	1497	1265	1469	1460	2822	1291
Gbar_A12G025910	0	0	0	0	0	0	7	0	0	2	5	13	0	5	5	0	0	12	10	0
Gbar_D02G008860	0	0	0	0	0	0	0	0	0	0	0	0	0	0	0	0	0	0	0	0
MSTRG.34357	595	416	344	490	539	440	137	265	170	175	585	548	398	471	406	540	419	531	534	351
Gbar_A12G018830	5	7	0	0	4	0	0	0	0	4	0	3	0	0	0	0	6	4	0	0
MSTRG.1817	772	568	697	722	1025	775	967	1181	1456	1393	564	702	578	452	596	659	561	539	1312	635
Gbar_D05G001570	0	0	0	0	0	0	0	0	0	0	0	0	0	0	0	3	0	0	0	4
MSTRG.21755	711	469	623	673	491	586	438	473	481	469	640	725	639	698	605	573	639	577	1174	521
Gbar_A12G017820	7	6	22	29	22	28	2	12	6	3	15	15	17	34	9	18	13	14	6	5
MSTRG.644	456	364	487	375	245	416	207	253	172	172	584	682	504	505	353	430	372	398	646	267
Gbar_A06G013490	4	12	30	14	13	8	4	19	32	43	10	11	12	8	22	18	9	4	32	15
Gbar_D04G001930	104	64	38	53	45	78	53	74	43	36	168	141	144	169	42	56	32	41	66	30
MSTRG.27804	535	413	342	350	526	503	427	536	583	530	761	672	503	526	446	488	508	456	816	434
Gbar_A05G035840	15	3	0	0	0	0	0	0	0	0	0	0	0	0	3	0	3	8	14	0
MSTRG.58939	106	54	49	47	33	56	38	53	34	23	85	98	72	71	49	58	35	43	60	38
MSTRG.58938	349	183	164	176	198	224	132	209	137	164	440	403	364	325	238	278	232	320	482	275
Gbar_A07G015170	0	0	0	0	0	0	0	0	0	0	0	0	0	0	0	0	0	0	0	0
MSTRG.58935	414	249	280	281	333	340	298	439	307	343	526	450	582	504	424	452	329	413	652	342
MSTRG.58934	43	21	20	30	35	32	34	40	26	40	59	54	60	51	43	44	33	43	58	36
MSTRG.58937	91	69	56	110	90	104	67	75	48	50	150	131	176	94	103	94	90	71	132	79
MSTRG.12739	1899	1473	999	1138	812	1143	869	956	680	691	2171	2140	1811	1629	1178	1179	1092	855	2254	902
MSTRG.58931	380	312	422	422	410	448	258	354	280	267	571	593	581	626	535	465	498	433	944	467
MSTRG.58930	387	494	214	324	445	683	264	355	201	271	661	502	847	844	361	301	406	267	458	287
MSTRG.58933	1	3	26	11	13	4	3	0	4	7	6	12	22	16	20	21	13	7	20	10
MSTRG.58932	1132	839	1242	1086	922	1099	1077	1250	1252	1220	1240	1364	988	1016	1012	1104	941	1144	1880	960
Gbar_A08G003890	0	0	0	0	0	0	0	0	0	0	0	0	0	0	0	0	0	0	0	0
Gbar_A13G004830	0	0	0	0	0	0	0	20	17	21	0	0	0	0	0	0	0	0	0	0
MSTRG.34355	0	0	0	0	0	3	9	6	21	43	0	0	0	0	0	0	0	0	20	0
Gbar_A04G001380	0	0	0	0	0	0	0	0	0	0	0	0	0	0	0	0	0	0	0	0
Gbar_D02G021250	21	19	27	42	4	14	8	19	31	28	11	11	17	4	37	22	69	0	14	11
MSTRG.26710	12	12	6	10	13	38	75	66	19	29	36	21	63	140	129	93	62	38	46	39
MSTRG.57626	2904	1992	2284	1959	1859	1615	1085	1456	1054	1194	2017	2418	2072	1837	2154	2080	1657	2077	3160	1619
MSTRG.44304	1506	1323	2351	3265	1893	2657	1143	1128	1040	978	1609	1568	2042	2807	2665	2296	3369	2792	6138	2886
Gbar_A05G042570	0	5	4	9	5	9	0	0	0	4	7	0	0	0	0	0	6	7	8	0
Gbar_A04G009750	0	0	0	0	0	0	0	0	0	0	0	0	0	0	0	0	0	0	0	0
Gbar_D06G009570	7	7	3	0	5	6	7	0	9	6	0	8	2	2	4	5	0	4	6	3
MSTRG.779	471	351	495	431	469	645	447	462	332	351	598	455	554	620	445	460	531	604	1074	477
MSTRG.34354	1398	1048	1108	1368	1185	1237	1048	1396	911	973	1929	1628	1700	2023	1769	1508	1521	1497	2988	1231
MSTRG.18218	78	60	267	278	440	190	434	544	830	918	3	13	34	47	169	163	232	274	710	474
Gbar_D01G013300	0	0	0	0	0	0	0	0	0	0	0	0	0	0	0	0	0	0	0	0
Gbar_A03G018720	0	0	0	0	0	0	0	0	0	4	0	0	0	2	0	0	4	5	44	10
MSTRG.35439	108	30	119	73	77	36	42	52	98	97	4	0	12	0	50	52	187	58	66	64
Gbar_A12G011890	0	0	0	0	1	0	0	3	0	5	0	0	0	0	4	6	5	3	0	0
MSTRG.32429	14	7	3	0	4	0	4	4	0	5	10	7	9	3	6	17	0	4	34	15
MSTRG.32428	8	0	2	0	10	6	8	10	13	21	0	0	8	5	0	0	11	10	38	9
MSTRG.21756	8164	6221	11647	11340	12788	9601	10492	12792	12649	14601	3554	3178	6399	5532	10478	9797	11841	10792	33190	17199
MSTRG.21344	3	0	3	3	7	2	7	7	26	13	0	0	0	0	3	0	0	2	0	5
MSTRG.32423	169	71	85	156	92	138	56	82	98	86	127	121	136	91	160	131	138	100	202	84
MSTRG.32422	2255	2158	1951	2213	2769	3029	2219	2799	2128	2421	3711	3812	4694	4414	3742	3327	3492	3527	7878	3620
MSTRG.35433	33	28	11	21	19	23	9	18	13	13	29	41	30	13	18	33	16	18	12	41
MSTRG.35432	59	38	31	35	39	37	13	37	31	30	58	65	66	37	46	36	29	26	46	48
MSTRG.32427	1463	1020	1597	1452	1007	1281	772	1066	904	907	1384	1544	1202	1344	1356	1809	1094	1565	2622	1252
MSTRG.32426	100	72	36	63	117	102	83	121	129	65	170	157	123	138	133	114	120	112	296	181
MSTRG.35437	261	166	180	230	510	636	1680	1873	2814	2431	318	386	329	322	371	288	364	402	1402	873
MSTRG.35436	847	802	1161	1342	1489	1513	1146	1259	1389	1446	984	1177	1036	1530	1073	1267	1167	1141	1900	924
Gbar_A09G008700	0	0	6	4	6	4	0	0	0	0	0	0	4	2	2	3	3	0	0	2
MSTRG.16264	350	250	171	254	320	323	108	242	134	127	388	451	344	303	273	360	186	142	354	162
MSTRG.18219	1432	837	134	122	143	122	97	131	53	57	528	593	528	306	265	387	125	139	210	73
Gbar_D12G016020	0	0	0	0	0	0	3	0	0	3	0	1	0	0	0	0	0	0	8	3
MSTRG.12877	1093	761	1079	975	1305	1121	1382	1494	1949	1761	929	1127	914	873	944	969	864	854	2030	1083
MSTRG.21751	792	675	962	820	705	706	494	535	543	616	913	960	955	822	927	760	773	692	1322	713
MSTRG.54584	52	17	47	13	29	38	8	22	4	13	155	146	155	127	25	35	24	17	36	15
Gbar_A05G019430	0	0	0	0	3	0	4	9	0	5	26	14	13	16	15	7	8	15	8	7
MSTRG.41741	39	32	7	9	0	0	0	0	0	0	31	76	24	25	10	15	0	0	8	10
MSTRG.20266	1418	1062	957	1065	855	926	702	974	749	804	2017	2024	1713	1569	1687	1595	1203	1711	2708	1337
Gbar_D05G037480	0	0	0	0	0	0	0	0	0	0	0	0	0	0	0	0	0	0	0	0
MSTRG.558	2475	1916	2090	2138	1864	2188	1657	1977	1889	1946	2632	2651	2436	2606	2358	2566	2240	2329	4598	2350
Gbar_A02G002020	0	0	0	0	0	0	0	0	0	0	0	0	0	0	0	0	0	0	0	0
MSTRG.209	0	0	4	0	9	0	74	131	305	384	0	7	0	0	0	0	0	0	28	28
MSTRG.559	0	0	4	0	0	0	0	0	4	3	0	0	1	0	2	4	0	0	0	0
MSTRG.204	509	399	353	420	560	629	341	561	367	434	683	555	788	647	483	535	577	544	1078	553
MSTRG.205	764	532	821	959	743	717	805	921	1052	976	841	721	778	859	672	678	949	946	2256	899
MSTRG.206	1658	1162	1811	1987	1246	1944	1341	1759	1542	1637	1294	1475	1466	1594	1305	1608	1326	1270	2454	1241
Gbar_D04G010270	0	0	3	4	0	0	5	0	0	0	0	0	0	0	0	2	0	0	0	0
MSTRG.200	273	193	226	239	259	223	161	178	133	198	416	395	304	263	179	282	239	211	304	200
Gbar_D08G009530	0	0	0	0	0	0	0	0	0	0	0	0	0	0	0	0	0	0	0	0
MSTRG.202	517	399	860	972	985	615	703	985	687	836	157	185	477	321	683	606	955	807	1776	1053
MSTRG.203	455	435	287	491	369	419	289	361	300	363	653	516	640	619	439	380	406	430	916	353
MSTRG.44301	37	25	22	14	46	20	42	66	33	56	93	53	83	92	36	41	47	27	96	54
Gbar_A06G001880	0	0	0	0	0	0	0	0	0	0	0	0	0	0	0	0	0	0	0	0
MSTRG.20268	0	0	0	0	5	5	13	3	26	7	0	0	0	0	0	0	0	0	0	5
Gbar_A03G003520	0	5	10	0	15	11	12	11	7	4	20	14	10	16	16	8	23	5	42	11
MSTRG.9992	0	0	0	0	0	0	0	0	0	0	0	0	0	0	0	0	0	0	0	0
MSTRG.9993	24	4	7	5	4	5	5	10	26	9	20	7	10	9	4	2	0	12	0	5
MSTRG.9990	181	134	96	122	556	431	1165	1333	1711	1478	192	230	175	174	217	233	220	296	696	335
MSTRG.9991	4966	3263	1639	1524	1479	1575	1843	2076	2144	2040	2877	3067	2298	1613	1651	1890	1122	1351	2504	1340
MSTRG.9996	159	102	92	91	41	53	84	94	77	104	171	82	71	52	63	74	61	46	216	84
MSTRG.9997	953	684	671	775	977	866	344	567	347	343	923	911	859	752	739	705	515	625	998	473
MSTRG.9994	68	28	32	24	13	36	16	26	46	48	81	89	49	16	47	51	6	26	0	8
MSTRG.9995	6	11	48	46	140	59	26	47	36	13	22	38	29	117	184	120	151	164	126	85
MSTRG.9998	1542	1342	964	1041	1367	1440	971	1130	881	1046	2226	1730	2114	1860	1705	1895	1218	1789	3008	1332
MSTRG.51023	5	9	8	0	263	272	5581	5663	15283	15554	14	3	3	0	5	11	0	5	1276	637
Gbar_A01G007240	0	0	4	0	7	11	31	32	45	25	0	0	0	0	11	0	0	4	14	0
Gbar_D05G037730	0	0	0	0	0	0	1	0	2	0	0	1	0	0	0	0	0	0	0	0
MSTRG.3647	0	0	0	0	0	0	0	0	0	0	0	0	0	0	0	0	0	0	0	0
MSTRG.46483	406	352	444	485	408	416	276	398	432	416	270	313	310	255	288	315	223	260	488	275
Gbar_A10G014690	0	0	0	0	0	0	0	0	0	0	0	0	0	0	0	0	0	0	0	0
Gbar_D12G008530	0	4	0	0	0	13	12	7	7	0	10	14	0	12	0	0	5	6	0	2
MSTRG.34350	3523	3017	2399	1889	1810	2381	1464	1831	1581	1662	4148	4110	2656	2485	2619	2733	1888	2028	3866	1901
MSTRG.59209	82	71	153	80	16	41	7	22	9	7	197	187	51	37	85	114	30	73	22	27
Gbar_A01G006110	3	6	12	0	7	6	0	17	54	34	0	0	4	12	8	3	0	23	24	16
MSTRG.553	252	200	110	91	159	194	125	207	181	163	331	254	257	211	200	235	161	245	294	163
MSTRG.11398	484	274	325	309	435	436	317	414	383	399	334	370	426	377	310	191	292	267	550	353
Gbar_A04G016220	0	3	3	0	2	3	0	4	3	2	3	11	2	3	3	0	3	2	0	0
MSTRG.12872	444	333	606	561	2043	1534	3966	5180	4775	4515	348	380	385	394	647	576	523	660	2054	1207
Gbar_Scaffold3262G000010	15	3	9	8	0	0	2	16	102	90	5	4	0	4	4	4	0	6	8	3
Gbar_A05G011530	0	0	0	0	0	0	4	0	0	0	0	0	0	0	0	0	0	0	0	0
Gbar_D05G002790	17	16	11	15	7	9	8	12	4	12	25	40	25	18	26	27	24	21	40	16
MSTRG.43677	731	673	785	814	1080	894	794	1032	1220	1172	638	679	762	917	1104	1135	1058	1293	1952	1048
Gbar_D06G008620	0	0	0	0	0	0	0	0	0	0	0	0	0	0	0	0	0	0	0	0
Gbar_D06G021930	4	0	2	0	7	5	38	38	40	61	0	5	0	0	0	0	0	0	28	7
MSTRG.13067	10	12	6	18	11	6	20	54	48	59	10	4	3	4	8	21	6	13	38	20
Gbar_D02G007030	118	110	10	0	11	12	8	13	23	37	11	16	21	0	34	23	8	0	62	16
Gbar_A03G012540	0	0	0	0	0	0	0	0	0	0	0	0	0	0	0	0	0	0	0	0
Gbar_D07G023880	0	0	0	0	0	0	0	0	0	0	1	0	0	0	0	0	0	0	0	0
MSTRG.34748	383	346	380	438	466	497	263	367	348	290	490	559	532	365	297	369	278	251	216	195
MSTRG.34749	37	31	0	6	0	0	0	0	0	0	50	32	45	17	0	3	0	0	0	0
MSTRG.11399	21	28	23	30	31	11	12	13	2	27	34	39	22	28	5	26	14	32	20	11
Gbar_A05G035140	23	31	27	41	46	21	27	28	18	39	42	33	15	39	15	11	18	9	78	27
Gbar_D05G021210	4	0	19	0	9	2	8	7	19	13	5	0	3	0	0	7	7	0	16	4
MSTRG.12873	1263	1096	1026	1236	1830	1427	2052	2282	2400	2250	1000	1534	1499	1494	1604	1363	1282	1052	2660	1582
MSTRG.8734	4465	3669	4971	5131	4627	4912	2779	3732	3822	4071	2191	2072	3284	2946	3762	4147	4000	3981	7986	5132
MSTRG.34740	34	18	46	69	139	90	101	114	101	84	88	80	157	197	135	84	198	191	486	205
MSTRG.34741	305	307	278	319	383	417	333	390	385	395	539	519	460	509	470	411	440	458	1024	475
MSTRG.34742	0	0	0	0	0	0	0	0	0	0	0	0	0	0	0	0	0	0	0	0
Gbar_D07G003020	0	0	0	1	3	0	0	0	0	0	0	1	4	0	0	1	1	0	6	0
MSTRG.34744	54	55	48	52	70	85	244	201	340	351	134	116	71	81	57	85	28	21	100	44
MSTRG.23427	612	478	339	414	314	368	247	320	287	398	714	727	558	583	587	603	398	492	714	392
MSTRG.34746	47	32	97	117	26	66	19	34	10	44	63	47	53	41	50	38	46	79	82	32
MSTRG.34747	22	27	18	14	18	14	14	23	12	14	32	54	36	20	29	33	35	22	46	15
MSTRG.19846	324	192	121	141	194	207	103	157	150	151	312	311	272	255	180	227	171	196	298	167
MSTRG.23426	1077	720	431	453	549	460	406	422	388	335	962	1205	914	502	594	721	631	610	916	505
Gbar_D03G001730	44	32	23	27	14	30	32	14	14	6	81	101	71	65	33	33	32	51	98	33
MSTRG.43174	455	423	267	310	362	327	366	406	190	212	1029	1035	1026	971	869	815	778	677	1026	464
MSTRG.8731	14	30	8	10	9	4	2	15	7	5	16	17	7	11	24	6	12	10	26	16
MSTRG.13061	66	68	71	80	166	114	122	191	198	152	69	114	78	53	91	85	61	120	200	136
MSTRG.43177	295	295	162	329	471	444	484	596	352	307	336	250	451	697	421	370	395	248	382	250
MSTRG.8730	287	218	142	205	58	71	51	56	209	184	287	319	234	182	112	197	58	97	62	61
MSTRG.19845	10	9	327	526	194	211	11	15	4	0	0	0	130	425	277	277	243	237	70	37
MSTRG.26938	8206	6638	7497	7554	7800	9144	9983	11684	10927	10509	9916	10170	8958	9271	8889	8570	8678	7322	20160	9684
MSTRG.26939	59	45	37	41	53	51	43	53	109	50	81	74	48	42	31	59	33	31	56	46
Gbar_D01G016540	0	0	0	0	0	0	0	0	0	0	0	0	0	0	0	0	0	0	0	0
MSTRG.26934	646	424	317	480	488	455	452	606	851	827	829	774	652	613	604	644	395	619	894	430
MSTRG.26935	1693	1230	1851	1878	1695	2007	1599	2012	1522	1741	2391	2272	2471	2366	1959	1898	2282	2062	5296	2462
MSTRG.26936	119	70	58	34	78	46	20	57	25	20	160	154	157	131	46	61	46	29	88	33
MSTRG.26937	3755	2856	4680	4039	2666	3484	3023	3096	3578	3477	3801	4265	3123	3802	3961	4044	3714	3906	7628	3862
MSTRG.26930	1126	678	596	362	705	522	773	1068	1518	1446	604	584	557	378	614	739	460	561	2308	1035
MSTRG.26931	2053	1486	1212	1411	2478	1616	1869	2546	2466	2275	1653	1815	1354	1174	1504	1512	1176	1004	2884	1579
MSTRG.26932	116	122	3	0	7	0	0	3	11	19	13	19	8	0	6	16	0	0	8	0
MSTRG.19843	741	685	770	899	680	784	548	647	477	547	882	886	904	994	908	767	1159	1095	2238	930
MSTRG.32261	1358	1111	1061	1006	1284	1005	1219	1523	1902	2073	983	1215	956	800	1241	1196	1063	1080	2368	1147
MSTRG.23348	3	9	0	0	0	0	0	0	0	0	7	0	3	4	0	0	0	0	0	0
Gbar_D08G021580	0	0	0	0	0	0	0	0	0	0	0	0	0	0	0	0	0	0	0	0
MSTRG.50727	2599	2610	2496	2950	2772	4202	3602	3695	4176	4134	6090	5417	5814	6284	3503	2964	2836	2418	5344	2172
Gbar_A10G021360	0	0	0	0	0	0	0	0	0	0	4	5	4	7	4	0	4	0	0	4
MSTRG.12339	33	15	17	22	31	28	31	17	39	25	70	34	49	0	36	31	19	17	32	20
Gbar_Scaffold1190G000020	4	5	2	0	0	0	0	3	0	0	6	4	3	0	0	11	3	0	0	0
MSTRG.18217	35	27	60	81	3409	1518	3805	3819	4655	3341	48	46	87	172	1162	1334	3425	4733	14178	5116
MSTRG.35939	78	111	111	125	438	453	2062	2201	4961	4361	95	61	99	157	140	160	69	68	464	295
Gbar_D08G013390	4	10	9	0	0	4	0	0	3	0	0	0	0	6	0	0	0	0	8	0
MSTRG.20975	446	881	850	1010	942	2106	138	292	8	39	70	76	2437	1459	464	442	777	299	58	44
MSTRG.32262	6975	6000	11128	12686	9947	10137	8510	8876	8924	9168	4957	4690	7435	8232	9474	9175	10342	7468	16092	8665
MSTRG.43672	688	464	14	10	13	12	21	17	20	19	179	329	232	25	63	90	3	11	42	3
MSTRG.32265	27	16	18	23	12	23	11	14	13	13	31	26	18	24	24	20	12	25	18	24
MSTRG.23428	564	510	625	584	505	522	495	549	628	585	702	790	614	662	573	694	618	541	1116	609
MSTRG.36427	0	0	0	0	0	0	0	0	0	0	0	7	0	0	4	0	0	0	0	0
MSTRG.35934	2823	1920	3299	3246	3612	3247	2813	3577	3374	3836	1243	1279	2849	2513	3038	2814	3271	3203	7554	4113
MSTRG.36425	478	392	851	798	1131	947	1148	1469	2484	1933	842	900	790	612	789	872	556	707	692	597
MSTRG.36424	172	105	105	81	96	89	253	236	76	92	253	215	179	217	184	145	217	206	522	152
MSTRG.36423	19	14	11	8	33	18	74	109	252	217	31	42	20	12	23	24	15	19	66	39
Gbar_A09G017790	30	31	31	40	14	6	11	5	9	7	34	27	39	57	19	18	21	10	18	7
MSTRG.36421	1095	846	970	1096	1003	927	725	972	896	907	694	569	640	832	928	810	1002	1017	2242	969
MSTRG.12334	0	9	0	2	5	2	3	12	2	7	0	5	20	11	7	13	5	12	4	0
Gbar_D11G004120	9	3	0	6	7	0	5	4	0	2	5	0	7	5	9	0	0	3	0	0
MSTRG.32266	28	34	33	33	27	22	19	33	26	12	48	69	69	30	33	46	22	47	78	28
MSTRG.6902	589	476	478	607	1006	763	983	1160	647	639	909	1035	774	885	798	708	807	717	1436	800
MSTRG.36429	188	193	211	216	231	266	207	251	280	231	193	187	192	196	199	257	163	211	310	239
MSTRG.36428	1169	892	1270	1130	1763	1125	926	1183	1354	1233	908	1140	1105	1052	1066	1008	865	921	2058	1206
MSTRG.30119	448	379	1447	1424	1599	1271	633	985	1103	951	268	203	445	401	819	806	1347	987	1820	1195
MSTRG.30118	6	13	5	1	1	3	3	4	1	3	16	18	3	15	0	8	6	7	4	3
MSTRG.12336	1520	970	1006	1082	1608	1190	1248	1663	1866	1989	978	1103	1057	859	1052	982	849	973	1988	1103
MSTRG.32468	0	0	40	51	28	38	75	32	54	28	0	0	56	202	316	138	79	156	30	13
MSTRG.30110	2644	2138	2293	2182	1880	2067	2005	2074	1805	1808	2561	2934	2480	2484	2384	2304	2026	2205	3914	2190
MSTRG.30113	92	63	118	130	257	185	818	873	1659	1670	45	74	63	131	90	95	75	80	388	119
MSTRG.30112	320	245	258	181	439	372	997	956	1163	1146	283	275	258	216	377	360	368	327	1130	491
Gbar_D11G008700	0	0	32	10	20	14	12	13	3	0	8	15	17	19	16	19	16	21	50	17
MSTRG.30114	717	599	566	530	493	625	476	516	595	617	1037	892	813	764	703	742	587	772	958	628
MSTRG.30117	103	61	31	64	40	13	45	68	27	47	163	134	130	99	41	60	46	78	70	42
MSTRG.35931	10134	6240	6936	7114	10439	7444	8522	10368	9113	9890	10392	9529	9977	8535	9820	8000	10636	10494	25148	11919
MSTRG.12333	948	615	888	983	949	1000	539	871	815	742	983	930	1007	962	978	1042	1158	953	1664	863
Gbar_D01G015970	3	0	0	4	0	4	0	0	0	0	0	0	0	0	2	0	0	0	0	0
MSTRG.12332	86	43	37	61	46	37	17	44	34	32	89	101	55	31	44	47	20	31	46	12
Gbar_A11G023710	0	0	0	0	0	0	0	0	0	0	0	0	0	0	0	0	0	0	0	0
MSTRG.45361	0	0	0	0	26	18	64	81	108	101	0	0	0	0	0	2	1	0	34	20
MSTRG.20699	127	90	106	69	133	146	91	154	120	145	209	280	155	163	181	183	194	260	480	261
MSTRG.20698	42	39	44	89	160	151	164	205	248	139	108	114	135	188	181	109	163	156	368	142
MSTRG.20693	12098	11475	17465	20447	17476	21489	10354	11531	11485	9687	12879	14577	19090	20418	14473	15679	14569	11836	15902	9012
MSTRG.20692	956	819	1259	1131	966	1229	1015	1256	1159	1329	1064	1207	1105	1278	1221	1073	990	1362	3006	1372
MSTRG.20691	1024	1033	1121	1255	1249	1376	1843	2359	3250	3211	1147	1405	828	720	991	985	755	899	1810	904
MSTRG.20690	370	358	353	380	473	428	606	677	715	778	509	536	453	437	504	457	394	359	884	422
MSTRG.20697	127	125	57	56	27	108	177	30	35	191	167	162	200	195	151	190	748	908	588	1150
MSTRG.20696	1824	870	24	30	5	0	1	0	0	3	1406	662	880	647	250	365	1	4	2	1
MSTRG.20695	1210	1077	948	827	1479	1851	1545	1762	2367	2460	1090	1243	1574	1501	1383	1353	1266	1319	2912	1582
Gbar_D12G011890	31	8	11	6	24	16	9	12	0	0	34	40	23	18	21	20	12	7	16	0
MSTRG.13839	61	54	28	15	31	15	21	23	12	28	105	105	76	40	50	60	40	36	104	10
Gbar_D01G000420	0	0	0	0	0	0	14	12	27	17	0	0	0	0	0	0	0	0	0	0
MSTRG.23222	1133	1188	832	1019	681	1255	374	426	200	262	2183	1852	2078	2128	1134	1194	858	878	1572	650
Gbar_D05G036190	81	30	38	64	45	42	33	39	63	40	90	118	67	89	51	20	18	34	126	26
MSTRG.21758	0	0	0	0	0	0	0	0	0	0	0	0	0	0	0	4	0	0	0	0
Gbar_D09G013120	6	6	13	7	4	17	23	21	37	35	21	19	10	16	19	12	12	11	24	6
MSTRG.55404	231	136	106	77	146	140	121	183	106	124	203	166	163	186	134	116	76	91	190	58
MSTRG.55405	505	428	1065	965	1583	1506	2296	2179	1452	1390	1201	1084	1578	2260	1947	1480	2685	2294	5564	2122
MSTRG.55402	1893	1372	1674	1963	1622	2020	1360	2104	1791	2047	1464	1557	1781	1798	1715	1644	1513	1675	3286	1776
MSTRG.55403	81	19	23	45	41	18	28	42	94	45	10	11	4	11	24	47	31	10	40	61
MSTRG.55400	952	763	753	640	730	707	782	1012	862	808	761	721	723	946	975	831	757	956	1730	905
MSTRG.55401	593	465	655	604	694	578	721	764	1056	989	403	342	389	382	578	589	635	559	1778	694
Gbar_D06G019670	0	0	2	0	0	0	0	0	0	0	2	4	0	0	0	0	0	0	0	0
Gbar_D12G013690	159	146	256	300	133	171	131	173	114	90	208	249	119	188	143	140	105	136	136	77
MSTRG.37303	943	687	793	702	734	704	546	781	625	812	857	903	1002	1093	732	842	580	735	1104	590
MSTRG.55408	2311	1889	2701	2819	2549	2421	1861	2498	2523	2560	2598	2406	2478	2367	2269	2465	2993	2864	5608	2799
Gbar_D11G021180	0	0	0	0	0	0	0	0	0	0	0	0	0	0	0	0	0	0	0	0
MSTRG.28091	2337	1873	1260	1392	2042	1990	1559	2062	1582	1787	2932	2451	3030	2342	2005	1977	1756	2288	3990	1858
MSTRG.25522	496	358	136	200	273	281	168	258	349	362	342	303	370	278	325	345	206	357	430	251
MSTRG.28093	260	146	128	148	226	168	113	150	144	144	294	223	260	175	228	236	107	198	272	73
Gbar_A03G017390	7	6	13	15	4	7	0	3	0	0	4	2	4	2	8	3	4	5	10	0
MSTRG.28095	5591	10027	34873	49038	31860	51436	8601	10495	4742	4277	4440	4632	40140	45382	32766	28830	31335	21109	20288	10774
MSTRG.28094	653	414	78	89	166	160	134	210	171	195	435	507	359	192	145	267	118	195	242	150
MSTRG.28097	2602	2156	857	1287	1804	1487	586	939	452	581	4581	3914	3374	3104	1927	2074	1674	1776	2130	1464
MSTRG.28096	587	472	187	291	493	469	310	458	471	367	686	586	595	547	499	630	295	620	788	501
MSTRG.28099	79	64	34	30	176	48	101	72	184	172	20	14	41	46	70	86	66	45	196	111
MSTRG.28098	18	14	20	12	3	10	6	6	5	6	22	39	19	4	14	12	11	12	14	1
Gbar_A09G003020	14	0	6	8	25	0	13	10	32	11	18	16	0	15	16	4	7	20	28	36
MSTRG.37202	16	14	59	30	50	17	19	23	30	90	23	23	23	19	48	78	53	31	56	48
MSTRG.55331	531	324	177	226	291	292	370	391	561	599	387	533	380	291	331	306	356	286	692	373
Gbar_A13G001540	0	8	0	0	5	7	9	11	13	18	0	3	0	0	0	0	0	0	0	0
MSTRG.25521	210	126	357	192	708	459	1912	2298	3671	3663	244	190	109	167	293	218	173	281	960	481
MSTRG.20529	167	118	146	127	306	173	317	370	245	253	85	114	170	142	134	159	244	200	664	351
MSTRG.37307	4581	3479	3372	3439	3421	3460	2332	2765	2345	2030	5117	4627	4365	4403	4213	4027	5071	3993	8772	3982
MSTRG.20525	6	13	2	0	41	9	20	31	11	13	2	10	0	0	7	3	0	0	14	6
MSTRG.20524	2377	1913	2173	2349	1967	2508	1598	1971	1864	1946	2595	2728	2752	2788	2171	2484	2304	2575	4362	2069
MSTRG.20527	1274	822	603	772	1457	1139	1050	1300	1305	1167	1129	944	1067	1161	904	931	1043	974	1920	1044
MSTRG.37306	1752	1511	1393	2258	1594	2020	650	817	608	580	1588	1204	1928	1837	1008	930	562	498	286	170
MSTRG.20521	155	170	58	94	82	76	72	76	101	96	159	168	104	120	144	147	94	94	248	137
MSTRG.20520	9207	6831	16565	16942	9110	10646	5843	8898	10037	10459	2996	2843	4076	4514	7602	9008	11625	9147	15196	8270
MSTRG.20523	176	139	115	108	249	157	298	248	348	407	33	28	172	64	220	245	128	139	514	252
MSTRG.20522	57	29	30	29	37	9	7	24	48	39	8	0	0	0	14	9	22	11	38	6
MSTRG.17321	1796	1530	1906	1860	2965	2362	1499	2556	2118	2277	3204	2940	3941	3846	3372	2755	2567	3239	5562	2469
Gbar_A07G019470	27	21	22	9	36	4	12	20	30	29	5	4	21	8	22	33	48	20	36	11
MSTRG.17323	150	99	142	97	143	152	55	100	164	215	68	81	69	56	80	156	94	81	196	99
MSTRG.17322	1335	991	1219	1456	1750	1495	1286	1951	1819	1984	712	686	833	811	1184	1092	1342	1363	2876	1737
MSTRG.17325	897	748	749	814	900	874	485	674	544	589	955	1008	1025	1157	987	947	833	999	1388	714
Gbar_D13G004970	0	0	1	0	0	0	0	0	0	0	0	2	0	0	0	0	0	0	0	0
MSTRG.17327	826	627	650	445	445	416	357	398	442	436	763	884	666	608	560	555	362	539	890	409
MSTRG.17326	3214	2444	4398	4135	3616	4136	1991	2514	2204	2280	2693	2682	3740	3881	3393	3149	3321	3214	5766	2880
MSTRG.17329	5042	3914	3985	3639	9902	5954	6948	9066	7643	9630	6442	5558	8506	6430	8966	7234	7815	10144	23922	11582
MSTRG.17328	3495	2749	3394	3298	2673	3244	2662	2893	2669	2896	4058	4073	3964	4378	3519	2998	2670	2991	5224	2535
MSTRG.774	281	96	99	126	181	137	84	132	127	83	166	170	98	115	161	125	66	82	122	101
MSTRG.25525	266	215	202	179	296	203	147	282	251	286	233	243	225	225	205	231	151	139	198	145
Gbar_D09G022640	0	0	0	0	0	0	0	0	0	0	0	0	0	0	0	0	0	0	0	0
MSTRG.41257	1388	717	632	356	588	267	427	679	1068	999	567	619	321	170	661	794	317	454	1062	573
MSTRG.16050	1087	758	196	304	228	264	179	201	130	149	741	784	551	419	274	341	130	220	364	177
MSTRG.16051	278	279	267	227	254	245	207	247	187	192	337	365	263	284	187	262	149	232	302	192
MSTRG.16052	107	47	48	35	41	60	30	35	32	43	51	42	50	50	41	52	16	20	28	27
MSTRG.16053	3	8	0	0	61	63	1107	1392	4297	3927	0	4	0	0	4	0	0	0	342	218
MSTRG.16054	1040	840	737	785	487	660	447	494	479	528	1072	1071	605	633	555	750	507	432	796	415
MSTRG.16055	13841	11746	32284	31549	40610	29888	22558	30249	29524	33739	2373	1910	9007	9318	19320	18079	23410	19950	55492	33017
MSTRG.16056	20	34	159	97	743	207	375	438	543	467	18	10	36	107	360	373	642	884	2764	1737
MSTRG.16057	0	4	0	7	11	6	13	12	20	24	11	3	4	4	4	4	3	0	20	7
MSTRG.21655	1130	849	1004	960	1254	929	964	1303	1580	1424	976	1138	985	956	1232	1169	1031	1046	1742	1104
MSTRG.16059	167	178	316	491	204	339	75	183	111	112	23	9	717	274	261	282	227	154	228	144
Gbar_D08G012930	23	51	0	20	9	20	8	12	0	6	3	0	6	9	0	3	4	4	16	0
Gbar_A11G017210	0	8	4	0	4	12	0	12	0	9	11	0	4	0	4	5	0	0	34	11
MSTRG.37468	472	455	387	387	311	507	497	517	472	474	686	779	594	582	469	444	544	541	1376	635
MSTRG.37469	869	573	1106	1082	759	893	466	614	632	587	656	544	1095	1123	805	681	665	584	870	586
MSTRG.25348	560	367	483	597	719	603	358	491	485	500	678	485	595	441	472	507	511	477	766	320
MSTRG.25349	114	111	106	73	93	84	57	103	62	108	118	134	176	121	113	109	69	80	140	112
MSTRG.37460	922	633	565	571	787	672	555	627	681	645	988	900	943	899	741	521	428	600	1016	452
MSTRG.37461	439	230	804	399	504	758	5119	6223	760	724	197	179	199	237	602	888	848	647	1290	473
MSTRG.25340	41	27	23	22	46	23	27	42	14	12	39	43	16	60	95	64	28	34	96	53
Gbar_A12G006130	0	0	5	0	3	3	0	0	15	10	0	0	0	0	13	3	9	10	0	3
MSTRG.37464	77	77	75	85	48	111	50	61	63	24	249	302	272	247	154	107	89	83	266	69
MSTRG.37465	154	87	438	360	321	289	212	400	281	345	43	15	150	105	306	271	401	301	662	461
MSTRG.25344	1023	800	1006	1239	903	1127	751	875	813	772	1334	1237	1148	1200	1103	1227	1156	1179	1832	891
MSTRG.37467	1713	1266	1543	1330	1812	1480	1509	1743	1816	1954	1298	1456	1405	1349	1448	1488	1563	1555	3222	1914
MSTRG.41259	770	543	538	484	726	610	512	728	648	642	772	767	853	618	646	648	512	691	1262	611
Gbar_D11G016450	0	0	0	0	4	3	33	35	26	31	0	0	0	4	0	0	0	0	0	0
Gbar_D05G032450	0	0	0	0	0	0	0	0	3	0	0	0	0	0	0	0	0	0	0	0
MSTRG.9593	423	277	439	312	191	294	122	110	99	138	489	526	295	319	334	324	204	312	98	73
MSTRG.5509	259	217	152	171	177	206	107	82	102	72	920	1028	547	584	293	255	215	227	414	186
MSTRG.5508	170	132	406	265	355	256	334	471	676	882	168	201	240	149	305	245	291	418	870	424
MSTRG.776	4	4	861	875	1684	523	878	908	596	440	16	31	404	1951	2119	1426	2374	3111	2602	1766
MSTRG.7054	110	62	18	43	59	57	107	100	106	111	76	75	117	90	62	30	38	30	74	28
MSTRG.5501	155	214	58	87	82	108	106	37	16	12	909	785	540	496	284	232	82	123	228	61
MSTRG.5500	143	96	72	74	109	87	97	133	114	73	161	190	150	167	151	160	85	146	268	125
MSTRG.5503	1808	1424	1769	1544	1844	1700	1837	2399	2143	2069	1857	2207	1957	1768	1680	1901	1827	1510	3162	1606
MSTRG.5502	138	107	225	317	160	281	129	198	55	69	395	298	497	550	231	243	176	237	390	144
MSTRG.5505	963	679	907	736	963	902	744	866	684	690	904	917	1033	1017	857	844	1036	876	1864	818
Gbar_A11G010310	0	0	0	0	0	0	0	0	0	0	0	0	0	0	0	0	0	0	0	0
MSTRG.5507	756	605	876	983	884	811	552	838	718	703	963	965	1069	1049	834	986	715	733	1534	603
MSTRG.5506	1681	1348	1598	1482	1544	1491	1850	1954	2073	2158	2132	2419	2097	1789	1845	1792	1558	1656	3632	1686
Gbar_A08G003130	41	47	79	55	26	37	15	17	11	26	127	91	50	55	33	36	27	26	14	15
Gbar_A05G041490	0	0	0	0	1	0	0	0	0	0	0	0	0	0	0	0	0	3	0	0
Gbar_D05G024400	4	0	8	4	10	5	0	18	5	6	0	6	4	0	11	12	4	6	22	18
MSTRG.7051	1036	788	351	337	505	297	498	433	490	506	1664	1305	1285	1222	986	803	713	708	1344	439
Gbar_A01G010190	12	3	14	10	9	6	8	4	4	8	0	0	0	0	7	11	7	4	0	3
MSTRG.7050	7	9	0	23	10	21	7	26	32	27	0	13	0	6	0	0	0	0	14	6
MSTRG.50606	53	29	12	3	15	16	0	11	11	12	143	173	73	43	65	22	12	41	38	17
Gbar_A03G008350	0	0	0	0	0	0	0	0	0	0	0	0	0	0	0	4	0	0	0	0
MSTRG.17310	612	408	16	13	13	13	8	4	7	0	166	212	149	56	74	52	28	14	30	9
MSTRG.31434	0	0	0	0	25	23	18	25	12	12	0	0	0	0	3	3	0	0	8	0
Gbar_D01G009150	0	11	7	0	6	4	4	4	2	7	12	9	10	4	13	0	0	7	6	12
Gbar_A02G015750	11	19	22	67	55	71	0	16	0	5	30	66	29	40	5	17	3	0	12	0
Gbar_A12G028630	3	0	0	15	7	4	0	20	22	23	0	0	0	0	14	9	0	0	64	0
MSTRG.46532	1606	1848	1781	2309	3094	5753	854	1321	914	877	1287	1202	3797	2356	1096	1328	1681	1261	1908	871
Gbar_D07G017140	0	0	0	0	0	0	0	0	0	0	0	0	0	0	2	0	0	0	0	0
Gbar_A11G018670	5	0	0	0	0	0	0	0	0	0	0	4	0	0	0	0	0	0	0	0
MSTRG.889	665	485	232	281	239	322	331	332	330	348	574	602	453	407	393	460	266	325	652	365
MSTRG.36928	362	250	199	208	188	144	196	160	88	116	717	683	419	409	389	206	248	215	374	225
MSTRG.31430	0	0	0	3	0	4	0	0	0	0	0	0	0	0	0	0	0	0	0	0
MSTRG.50605	7944	6516	9229	9725	5833	8249	6688	7344	6259	6236	10129	9372	8544	9908	8505	8619	9981	9269	17690	8081
Gbar_D05G030910	0	0	0	0	8	2	53	42	101	158	0	0	0	0	2	0	5	0	12	0
Gbar_A09G021180	20	11	13	3	22	4	15	26	10	12	9	9	4	0	5	0	3	7	20	11
Gbar_D09G017350	8	2	4	0	4	0	0	4	8	0	0	3	3	5	0	9	0	4	14	4
Gbar_A05G037450	0	0	0	0	0	0	0	4	3	14	0	0	0	0	0	0	0	0	6	0
Gbar_A01G004180	0	0	0	0	4	0	0	0	0	0	0	0	0	0	0	0	0	0	0	0
Gbar_D05G023180	47	20	29	47	51	78	29	53	35	49	112	118	78	78	52	30	58	37	56	32
MSTRG.43421	3432	2462	3300	3364	4828	3627	3836	4325	4309	4273	3100	3314	3393	3214	3079	2834	3233	2690	7098	3637
Gbar_A04G005960	16	5	27	38	39	35	27	47	29	21	5	7	18	28	27	44	23	13	56	45
Gbar_D03G016900	0	0	0	0	0	0	0	0	0	0	0	0	0	0	0	0	0	0	0	0
MSTRG.43420	0	0	0	3	13	13	15	18	54	26	3	4	4	0	0	6	3	6	28	9
Gbar_A07G007670	0	0	0	0	0	0	0	0	0	0	0	0	0	0	0	0	0	0	0	0
MSTRG.24961	731	391	357	386	216	137	150	309	510	496	48	48	20	24	212	233	227	197	338	90
MSTRG.771	73	51	24	11	26	24	35	35	109	85	2	4	7	10	21	20	17	14	30	29
MSTRG.22588	537	440	601	578	622	643	544	529	432	480	858	745	727	948	550	497	666	605	1460	612
MSTRG.11585	391	335	240	278	454	434	380	470	467	471	570	465	598	535	377	359	305	323	696	346
MSTRG.11584	977	841	1164	1099	1244	1176	2748	2885	1698	1917	940	841	1485	1553	2217	1854	2325	2404	7354	3887
MSTRG.11583	157	131	146	153	132	173	97	174	133	110	291	223	265	245	206	158	226	206	294	168
MSTRG.31518	339	269	218	285	247	251	122	260	226	228	354	308	254	220	238	258	207	303	438	197
MSTRG.11581	221	184	125	211	264	204	332	346	342	423	305	312	242	316	295	296	281	264	558	273
MSTRG.11580	1378	860	591	532	733	478	430	544	617	652	626	759	651	416	571	580	698	609	1616	831
MSTRG.22581	738	553	547	430	690	536	527	856	1116	1128	584	577	479	480	726	925	711	648	1782	960
MSTRG.22580	1300	1184	1988	1994	2585	2071	1509	1884	1468	1279	1613	1429	2362	2050	1820	1603	1787	1738	3936	1353
MSTRG.29779	291	260	86	116	137	196	76	111	32	46	1069	946	667	633	531	354	321	276	446	213
MSTRG.22582	61	42	130	151	79	128	36	33	6	17	221	229	174	183	233	119	91	118	36	66
MSTRG.22585	254	233	236	200	264	235	847	822	1202	1124	485	453	204	249	311	343	193	334	690	272
MSTRG.22584	509	447	455	464	923	648	859	1024	994	880	447	578	474	414	425	441	422	382	978	517
MSTRG.11589	140	105	238	209	192	204	90	197	219	321	131	94	95	87	299	306	323	353	972	555
MSTRG.22586	1467	1037	760	873	1130	941	555	972	771	899	1133	1059	958	818	1055	1149	761	1043	1300	899
MSTRG.26699	1292	883	1065	866	1053	882	949	1294	2001	1989	1062	1154	872	784	1114	1148	1142	1143	2336	1225
MSTRG.26698	1494	1238	1402	1756	1449	1522	1312	1292	1215	1289	1374	1449	1331	1303	1465	1367	1276	1259	2560	1326
Gbar_D02G025780	2	3	0	0	0	0	0	0	1	2	0	0	0	0	0	0	0	1	0	0
MSTRG.26691	846	840	843	1077	1063	1219	514	634	439	454	1237	1093	1405	1397	977	869	982	882	1592	751
MSTRG.26690	269	180	186	240	257	241	190	187	289	284	279	299	291	269	217	236	243	208	448	253
MSTRG.26693	1017	1023	2870	3347	3409	2761	1452	1635	1081	930	840	690	2604	5165	6033	4297	4939	4625	4158	2990
Gbar_D04G000640	3	0	0	0	0	0	0	15	4	0	0	0	8	0	4	4	12	7	0	4
MSTRG.50603	0	4	7	5	12	13	45	78	125	145	2	13	8	2	8	11	3	3	16	22
MSTRG.26694	197	147	129	175	167	97	60	61	35	73	170	158	139	161	141	74	174	119	216	173
MSTRG.26697	1868	1328	6008	6762	3956	4942	1186	1474	1889	2076	871	835	1260	1464	1564	1629	2435	2311	6352	2711
MSTRG.26696	406	262	799	730	984	648	447	575	576	552	229	238	342	336	455	392	600	549	1470	617
MSTRG.5668	224	142	119	130	258	129	343	428	537	439	185	192	120	109	132	108	106	108	318	186
MSTRG.16588	1427	967	1345	1323	1538	1306	1032	1480	1493	1190	1239	1079	1456	1332	1271	1278	1318	1432	2896	1242
MSTRG.16589	806	522	542	521	582	526	668	669	738	675	857	864	717	708	720	658	710	672	1594	681
MSTRG.16582	0	0	0	3	276	220	1381	1661	3726	3284	0	4	0	0	0	0	0	0	272	271
MSTRG.16583	110	59	201	150	140	169	129	155	111	159	75	65	76	117	172	181	112	139	486	193
MSTRG.16580	66	64	77	93	93	100	103	108	60	80	94	79	94	120	104	109	154	121	340	91
Gbar_D11G029290	27	4	14	10	12	9	0	7	10	11	21	15	11	17	24	19	14	10	24	16
MSTRG.16586	937	853	1274	1340	1574	1852	1770	1805	1709	1713	1122	1090	1615	1774	1581	1394	1762	2051	5392	2382
MSTRG.16587	393	306	404	507	196	453	367	243	364	398	312	359	356	409	401	346	471	481	936	383
MSTRG.16584	403	312	281	308	423	384	353	472	460	500	462	369	403	462	356	412	331	479	790	378
MSTRG.16585	23	21	27	27	38	56	60	54	47	58	22	25	43	70	55	65	20	78	192	71
MSTRG.11059	58	57	42	25	55	36	23	26	35	37	54	73	56	47	44	72	42	18	62	34
MSTRG.11058	153	110	264	207	160	208	128	156	149	155	66	58	57	93	114	117	140	114	220	114
Gbar_D08G026340	22	38	58	32	58	63	83	98	45	91	33	22	36	37	58	66	73	78	154	124
MSTRG.11051	211	145	79	97	82	100	82	93	92	138	153	163	168	112	117	152	90	112	186	108
MSTRG.11050	1119	649	197	209	890	688	2733	2999	2080	1902	413	433	340	268	505	517	538	409	1884	948
MSTRG.11053	829	766	1275	1271	1144	1361	1128	1415	1366	1270	1170	987	1286	1438	1235	1143	1346	1900	4610	2022
MSTRG.11052	500	384	389	479	349	583	372	389	372	314	691	666	639	736	483	545	468	604	920	529
MSTRG.11055	411	354	243	418	497	441	392	458	216	220	980	786	909	1163	854	630	815	650	1204	691
MSTRG.11054	2502	1984	2297	2426	2295	2770	2354	2712	2370	2580	2574	2442	3109	3918	3272	3097	3676	3507	7610	3467
MSTRG.11057	1275	793	1021	1007	1307	1076	761	1214	1155	1306	1025	1028	1127	1191	1263	1385	1483	1777	3336	1724
Gbar_D09G023680	0	0	4	0	0	0	0	0	0	0	0	0	0	0	11	4	3	4	6	0
Gbar_D09G013660	0	3	0	3	0	0	0	0	0	0	0	0	3	0	0	0	0	0	4	0
MSTRG.40750	5	5	16	23	9	16	13	5	8	11	9	7	20	13	9	8	19	7	38	23
MSTRG.46536	286	238	300	212	416	283	523	566	767	499	299	275	271	323	343	335	212	208	522	309
Gbar_D08G016130	4	0	5	0	8	0	0	0	7	3	6	3	3	0	5	7	0	5	0	8
MSTRG.20639	69	93	72	57	45	69	33	67	66	41	115	157	123	92	73	85	57	106	58	57
Gbar_D02G003640	8	4	7	6	0	7	3	12	4	3	7	8	3	3	3	4	3	7	12	15
Gbar_D01G005270	9	0	0	3	5	5	4	12	16	11	3	3	36	14	15	4	0	24	4	4
MSTRG.57020	654	483	437	422	587	511	360	655	501	478	540	553	535	443	527	465	389	336	778	457
MSTRG.7401	11	53	124	183	2256	1459	6521	7841	11116	10517	29	37	82	62	130	168	131	148	2504	1655
Gbar_D06G016820	0	0	0	0	0	0	0	0	0	0	0	0	0	0	0	0	0	0	0	0
MSTRG.9492	921	743	349	337	406	451	436	360	227	254	1963	1962	1273	1321	986	792	807	650	1564	756
Gbar_D02G007770	0	0	0	0	0	0	0	0	0	0	0	0	0	0	0	0	0	0	0	0
MSTRG.23187	1201	914	1571	1408	1582	1545	1130	1400	1241	1223	1435	1354	1325	1812	1534	1455	1765	1549	3564	1635
MSTRG.23184	1618	1110	916	945	842	951	795	989	937	891	1232	1197	956	1024	778	939	733	613	1220	678
MSTRG.23185	0	0	0	0	0	0	0	0	0	0	3	10	0	0	0	0	0	0	0	0
MSTRG.23182	12	9	7	15	18	2	4	8	15	14	27	10	22	23	4	19	6	14	32	29
MSTRG.23183	1046	928	697	799	855	950	649	709	603	528	1219	1153	1257	1258	994	936	1016	1006	1946	975
MSTRG.23180	27	17	34	43	73	12	9	16	23	20	73	28	82	100	34	58	2	29	92	55
MSTRG.48742	297	166	259	189	160	146	208	244	117	230	166	174	207	161	184	207	220	219	554	191
MSTRG.35609	359	215	352	296	289	379	277	376	433	341	344	346	374	381	375	369	237	375	660	313
Gbar_D11G022580	0	0	0	0	0	0	0	0	0	0	0	0	0	0	0	0	0	0	0	0
MSTRG.23188	283	177	189	151	255	197	110	158	157	143	234	298	244	226	241	220	180	209	308	109
MSTRG.23189	1194	1006	951	1304	1210	1148	580	996	951	846	1374	1252	1378	1534	1130	1288	934	1390	1966	1031
MSTRG.47870	2766	2034	2735	2729	2278	2699	1879	2221	2142	2139	2775	2817	2968	2774	2571	2565	2689	2614	4142	2228
MSTRG.47871	998	758	934	764	703	845	1142	1075	1551	1581	1058	1218	915	961	1018	953	709	815	1576	951
MSTRG.47872	706	446	662	699	481	604	428	528	481	534	580	601	722	672	569	599	489	488	836	445
MSTRG.47873	1463	979	1468	1602	2325	1840	2294	2961	2739	2772	1272	1404	1685	1879	2072	2152	2258	2337	4212	2262
MSTRG.47874	62	38	18	40	24	22	31	27	36	36	54	75	54	57	37	30	20	36	32	19
MSTRG.47875	2757	2289	3234	3396	3734	3911	5803	6347	7524	6982	3161	3313	3148	3677	3367	3383	3396	3235	7632	3892
MSTRG.47876	484	317	358	380	616	568	1213	1335	1643	1592	430	468	533	480	361	367	263	324	918	468
MSTRG.47877	939	636	743	784	757	865	662	884	756	878	1013	869	793	906	874	890	821	986	1700	813
MSTRG.47878	3895	3019	4435	4586	4337	4474	2590	3012	2742	2990	4028	3603	4128	4179	3913	4052	4039	3640	7190	3316
MSTRG.47879	343	394	380	314	478	405	377	558	580	584	409	414	342	346	260	452	234	357	626	360
Gbar_D03G003020	65	45	8	17	15	15	8	13	11	33	48	58	28	37	8	39	13	23	18	16
Gbar_A11G019430	0	0	0	0	0	0	0	0	0	0	0	0	0	0	0	0	0	0	0	0
Gbar_D11G001030	103	37	32	31	39	27	39	60	65	79	59	69	54	40	81	90	71	45	160	75
MSTRG.51873	608	343	466	395	906	628	811	852	408	555	751	673	657	537	664	587	830	766	2040	991
MSTRG.51872	1118	686	1102	976	1844	1162	820	1196	893	1032	360	389	621	508	849	839	705	1008	1718	1077
MSTRG.51871	365	265	27	22	70	35	167	164	287	265	220	228	149	68	40	95	9	19	98	46
Gbar_A11G019250	0	0	0	0	0	0	0	0	0	0	0	0	0	0	0	0	0	0	0	0
Gbar_D07G008660	0	0	0	0	0	0	0	0	0	0	0	0	0	0	0	0	0	0	0	0
MSTRG.51876	1611	1183	1832	1772	1542	1333	1580	1770	2069	1788	1713	1875	1287	1563	1476	1537	1854	1437	3592	1767
MSTRG.51875	1719	1205	1617	1396	1181	1452	1500	1695	1690	1478	1712	1789	1766	1805	1464	1593	1242	1390	2422	1168
MSTRG.51874	66	56	136	203	485	235	313	417	290	356	32	55	175	210	258	273	331	418	840	360
Gbar_D10G022390	0	0	0	0	0	0	0	0	0	0	0	0	0	0	0	0	0	0	0	0
MSTRG.51879	11	22	21	4	20	23	8	10	10	10	26	14	17	11	11	19	9	11	20	7
MSTRG.51878	28	23	24	7	21	20	12	19	8	15	32	27	24	21	17	16	14	25	30	19
Gbar_D05G027450	0	0	3	3	0	0	0	0	0	0	0	0	0	0	0	0	0	0	0	0
Gbar_A10G015110	0	0	0	0	0	0	0	0	0	0	0	0	0	0	0	0	0	0	0	0
MSTRG.33099	0	40	123	159	13	35	33	14	1	4	0	0	15	23	38	47	57	49	40	20
Gbar_D02G023060	0	0	0	0	0	0	0	0	0	0	0	0	0	0	0	0	0	0	0	0
MSTRG.17456	108	118	95	63	157	188	658	674	972	937	141	125	77	78	75	108	62	63	262	178
Gbar_A06G001140	19	14	96	94	76	73	77	117	96	123	17	8	46	40	84	48	79	115	256	120
MSTRG.46535	182	145	223	191	255	201	205	248	210	298	157	226	268	226	256	182	282	282	612	346
Gbar_A01G000750	6	6	9	7	17	14	4	6	0	5	0	7	14	7	6	18	13	29	8	9
Gbar_D10G017620	29	12	7	10	15	12	19	22	13	16	72	41	38	33	35	16	5	7	44	11
Gbar_D05G013700	13	0	16	17	15	18	8	14	8	25	0	16	20	18	21	8	16	35	62	28
MSTRG.11550	170	193	210	208	703	467	808	703	392	396	599	560	522	581	628	512	434	520	1274	555
Gbar_D05G018530	11	14	33	46	28	39	0	10	5	0	16	52	13	17	24	22	31	10	0	0
MSTRG.24743	0	0	0	0	0	0	0	0	0	0	0	0	0	0	0	0	0	0	0	0
Gbar_A07G014250	0	1	0	0	0	0	0	0	0	0	0	0	0	0	0	0	0	0	0	0
Gbar_A01G007760	3	0	0	0	8	6	0	3	0	0	0	4	0	3	0	0	5	0	0	0
MSTRG.18026	477	308	185	279	390	362	179	327	214	213	520	543	413	390	462	483	225	404	442	302
Gbar_A10G019940	77	37	56	58	57	46	72	78	152	225	85	73	61	56	54	78	41	41	250	99
Gbar_A02G017110	0	0	0	0	0	0	0	0	0	0	0	0	0	0	0	0	0	0	0	0
Gbar_A08G023540	0	0	4	0	0	0	4	0	0	0	4	8	0	0	0	0	0	0	0	0
Gbar_D12G007520	0	0	6	0	0	0	0	0	0	0	13	7	19	0	0	0	9	19	0	0
Gbar_D12G003860	0	0	0	0	0	0	0	0	0	0	0	0	0	0	0	0	0	0	0	0
MSTRG.57024	85	69	65	67	42	100	69	67	60	60	94	107	148	97	64	116	107	67	158	67
MSTRG.778	813	661	410	407	922	634	1311	1384	1509	1436	606	730	672	513	498	465	446	305	1102	671
Gbar_A05G027820	0	0	5	0	0	0	0	0	0	5	0	0	0	0	0	0	0	0	0	0
Gbar_A09G024460	20	18	21	15	39	56	65	107	78	76	20	6	18	11	10	15	10	16	96	23
Gbar_A13G008410	0	0	0	0	0	0	0	0	0	0	0	0	0	0	0	0	0	0	0	0
Gbar_D02G002110	0	7	9	0	0	3	0	0	7	4	0	0	8	0	0	0	7	0	0	4
MSTRG.27252	1197	930	729	585	694	756	1308	1435	1699	1460	947	1115	776	671	662	759	466	522	1144	457
MSTRG.15771	903	692	1242	1039	1666	1095	1110	1517	2170	2020	427	390	407	533	1081	1133	1111	1141	2662	1722
MSTRG.27250	59	22	10	41	17	30	51	28	31	39	61	70	36	34	42	41	21	28	60	42
MSTRG.27251	3	0	8	3	31	55	214	181	373	508	0	8	0	0	3	0	3	0	58	59
MSTRG.15774	909	675	859	566	233	265	347	346	330	320	1308	1727	716	464	434	650	172	368	458	192
MSTRG.27257	3482	2492	3369	3311	3820	3875	4340	5943	8020	7731	2511	2631	2867	2973	3477	3502	3192	3761	7278	3965
MSTRG.27254	0	0	0	0	5	15	11	34	37	40	0	0	0	0	0	0	0	2	0	8
MSTRG.15777	1381	1333	2964	2627	1564	2314	493	557	824	613	1003	1059	1127	1329	1086	1343	906	866	316	200
MSTRG.15778	181	107	91	92	71	93	104	145	123	188	108	103	139	145	196	144	136	115	378	210
MSTRG.15779	1471	1425	1579	1670	1237	1797	1306	1526	1620	1578	1635	1561	1571	1714	1453	1586	1617	1437	2954	1550
MSTRG.27258	116	68	70	83	207	230	232	283	131	202	202	161	341	408	230	183	221	213	498	218
MSTRG.27259	192	180	88	92	127	144	152	190	172	175	208	237	218	179	144	141	133	148	240	111
MSTRG.10720	314	255	179	151	200	213	119	166	148	174	333	341	327	360	306	337	214	492	676	368
MSTRG.10721	84	67	34	60	55	55	37	47	44	68	108	89	90	63	94	75	83	129	132	84
MSTRG.10722	373	332	309	275	199	291	259	290	272	226	380	376	333	435	367	257	301	300	458	264
MSTRG.10723	70	47	31	57	61	51	76	54	108	100	46	69	88	117	61	91	88	79	172	94
MSTRG.10724	1869	1431	1007	710	594	720	925	805	776	773	2515	2477	1493	1128	1209	1457	873	1099	2004	1016
MSTRG.10725	6	7	20	13	26	29	153	135	241	174	9	11	0	6	3	26	4	6	82	15
MSTRG.10726	1041	852	800	839	743	1072	759	827	669	735	1289	1237	1019	1033	942	910	744	816	1888	898
MSTRG.10727	0	0	0	0	0	0	3	2	5	12	0	0	0	0	0	0	0	0	0	0
MSTRG.10728	764	632	336	406	861	733	1439	1867	2217	2026	703	810	756	529	560	597	243	502	920	586
Gbar_A05G031870	0	0	0	0	0	0	0	0	0	0	0	0	0	0	0	0	0	0	0	0
Gbar_A05G029100	0	0	0	0	0	0	0	0	0	0	0	0	0	0	0	0	0	0	0	0
Gbar_D02G010360	3	2	0	6	0	0	0	0	0	0	3	7	0	0	5	0	0	3	0	0
MSTRG.11458	0	0	0	0	8	2	2	18	44	27	0	0	0	0	0	0	0	0	6	1
Gbar_A12G006910	0	0	0	0	0	0	0	0	0	0	0	0	0	0	0	0	0	0	0	0
MSTRG.37950	5532	4678	6769	5870	4901	5534	3264	4137	3405	3661	6769	7867	6160	6408	5840	6186	5525	5766	9874	5200
Gbar_A12G004290	0	0	0	0	0	0	0	0	0	0	0	0	0	0	0	0	0	0	0	0
MSTRG.4589	362	288	230	267	320	260	129	206	168	150	323	367	382	364	394	350	256	257	366	234
MSTRG.52724	0	0	0	0	0	0	104	93	566	595	0	0	0	0	0	0	4	3	20	27
Gbar_A11G007960	0	3	0	0	1	4	4	4	6	3	0	0	0	0	0	0	0	0	0	3
MSTRG.54013	243	237	146	150	115	167	180	164	110	128	322	255	305	269	340	260	292	212	514	250
MSTRG.11553	68	44	34	52	35	38	24	32	38	34	56	59	58	56	54	49	24	48	58	33
MSTRG.29184	1	1	1	1	1	1	0	1	1	1	1	1	0	1	1	1	0	1	2	1
Gbar_A12G020190	0	4	0	3	0	5	0	2	12	7	0	3	7	0	0	0	0	0	0	0
Gbar_A05G027790	0	0	0	0	0	0	0	0	0	0	0	0	0	0	0	0	0	0	0	0
Gbar_A11G009330	8	10	13	7	15	6	17	19	14	15	17	9	24	25	33	13	0	13	24	31
MSTRG.46477	762	524	741	785	680	816	556	672	629	615	716	763	819	859	603	790	776	843	1448	741
MSTRG.46476	1344	976	1181	1253	1194	1431	999	1367	1149	1152	1452	1541	1388	1462	1181	1181	1243	1060	2248	1094
MSTRG.46475	231	118	100	102	120	144	107	111	116	93	201	269	162	148	139	151	110	145	268	130
MSTRG.46474	133	69	837	436	9	0	7	0	0	0	2889	2545	162	48	719	1264	0	20	12	0
MSTRG.46473	2096	1613	2153	1953	1840	2022	2251	2603	2764	2850	2351	2525	1949	1968	1848	2144	1742	1962	4070	2073
MSTRG.46472	312	258	393	364	445	435	402	549	672	592	450	420	530	539	404	419	313	454	774	385
MSTRG.46471	9656	6499	4151	3815	2748	2801	1753	2029	1836	1769	6426	6749	5480	4663	4312	4526	3418	3422	3592	2068
MSTRG.46470	352	369	336	297	567	405	951	919	1330	1168	474	610	603	676	686	593	549	661	1388	616
Gbar_D06G009070	0	0	0	0	0	0	0	0	0	0	0	0	0	0	0	0	0	0	0	0
MSTRG.24669	14	6	18	4	0	3	0	0	0	0	16	43	8	4	9	35	0	0	0	0
MSTRG.46479	1112	759	153	181	105	141	98	120	27	94	636	680	421	305	218	333	140	132	110	64
MSTRG.46478	513	576	525	585	632	601	401	611	470	440	734	663	699	696	778	560	518	643	1088	629
Gbar_A11G031540	0	0	0	0	0	0	0	0	0	0	0	0	0	0	0	0	0	0	0	0
MSTRG.15267	1218	761	311	247	288	294	187	256	268	266	240	242	393	224	297	312	289	266	602	319
MSTRG.13427	371	286	72	170	246	164	189	350	361	285	271	255	287	180	139	158	60	108	206	121
Gbar_D12G027150	0	0	4	16	0	4	0	0	0	4	0	0	0	10	0	0	0	0	4	0
MSTRG.19664	258	139	166	168	121	103	53	69	52	45	172	140	156	121	211	195	124	142	134	96
Gbar_A04G015770	8	0	0	0	0	3	4	12	5	0	2	0	0	0	3	0	3	4	0	0
Gbar_D02G006910	0	3	4	0	9	0	4	3	0	3	0	3	8	0	6	6	8	11	0	10
MSTRG.41849	5973	4559	5092	5053	6875	6255	7048	7715	6811	6996	6157	5679	5371	5236	4708	4537	5040	4230	10716	4988
Gbar_A08G013610	0	0	0	0	0	0	0	0	0	4	0	0	2	0	0	0	0	0	6	0
MSTRG.41847	2151	1824	2030	1773	1430	1800	1734	1966	2032	2015	2701	2790	2241	2246	2174	2333	2286	2333	4924	2388
Gbar_A08G018640	0	0	0	0	0	0	0	0	0	0	0	0	0	0	0	0	0	0	0	0
MSTRG.41845	1090	938	1033	1105	1222	1151	975	1170	1095	1156	1254	1255	1133	1211	1209	1186	1318	1396	2838	1331
MSTRG.41844	642	480	382	413	748	472	632	924	954	827	476	540	408	359	385	372	446	433	994	488
MSTRG.41843	43	47	273	534	76	218	33	35	94	117	186	256	18	26	114	135	236	54	66	43
MSTRG.41842	2180	1331	2749	2824	4619	2898	2836	4023	4714	5177	832	903	1181	1363	3018	2794	3465	3238	8430	5538
MSTRG.41841	10	26	45	40	42	61	1	10	3	0	8	15	63	26	17	26	27	9	4	1
MSTRG.33696	10	15	7	6	20	15	21	7	4	0	15	32	19	26	17	6	23	12	22	10
Gbar_D13G004690	0	0	0	0	0	0	38	15	70	85	0	0	8	6	5	4	0	0	4	3
Gbar_D02G025810	1	3	2	1	2	3	1	1	1	1	1	2	5	4	3	0	4	1	2	1
MSTRG.34949	149	144	6	4	0	1	4	0	10	3	32	60	43	6	7	25	4	19	6	3
MSTRG.50834	95	73	63	73	92	109	57	109	44	58	178	215	146	94	88	89	103	103	208	90
MSTRG.50835	427	333	340	428	353	397	287	287	378	372	656	657	693	570	466	439	450	466	1102	556
MSTRG.50836	3197	2774	3996	3707	2178	3196	2297	2777	2401	2681	3831	3678	3342	3548	3484	3472	3346	3512	6836	3365
MSTRG.50837	4767	3731	1871	2027	3071	2663	3035	3086	1861	2292	5778	5335	4810	4042	4138	4872	4066	3933	8018	3847
MSTRG.50830	2716	2310	1685	2126	1922	2504	1208	1435	802	989	4864	4447	3970	3716	2548	2398	2094	1912	3748	1795
MSTRG.50831	2178	1605	1692	1624	2555	1843	1364	1697	1315	1482	1943	1941	1805	1651	1570	1850	1705	1453	3238	1344
MSTRG.50832	2066	3213	2593	3941	2481	3608	517	912	410	450	4275	3693	4549	4211	2574	3634	2428	2118	1332	679
MSTRG.50833	2053	1582	1415	1342	1722	1841	1405	1855	1934	1891	2074	2212	1904	1960	1834	1953	1545	1870	3880	1872
Gbar_A10G002950	14	6	11	8	7	0	6	10	4	14	49	57	24	25	24	8	15	21	38	4
Gbar_D06G005280	2	0	0	0	4	0	0	0	3	0	4	3	5	1	0	2	0	0	0	2
MSTRG.50838	2406	1827	2015	1899	1879	2121	1413	1894	1581	1775	2174	1960	1950	2242	2156	2147	1864	2085	4222	2187
MSTRG.50839	1045	809	1271	1529	1254	1251	683	756	727	608	1155	1074	1172	1387	1170	1088	1090	1133	1978	1039
Gbar_D07G009340	0	0	0	0	0	0	22	42	114	79	0	0	0	0	0	0	0	0	40	4
Gbar_D06G006110	4	5	3	0	2	4	0	4	7	4	7	10	6	7	6	7	6	8	26	7
Gbar_A11G031030	0	0	0	0	0	0	0	0	0	0	0	0	0	0	0	0	0	0	0	0
MSTRG.50608	210	128	199	219	186	177	140	145	131	132	252	245	235	242	178	222	214	238	460	216
Gbar_D09G019760	31	12	10	7	10	10	58	74	152	184	28	22	15	18	16	11	11	16	18	22
Gbar_D12G019110	6	5	6	0	7	8	4	10	4	3	8	14	10	4	5	2	5	0	12	4
Gbar_A10G010700	5	6	11	22	8	7	11	12	11	22	13	15	17	19	25	20	17	44	120	59
Gbar_D10G002270	65	39	61	64	22	53	98	100	61	77	106	122	69	122	90	74	63	58	280	57
Gbar_A03G004860	0	3	0	0	0	0	0	0	0	0	0	0	0	0	0	0	3	0	0	0
MSTRG.50770	24	11	54	35	35	47	78	108	103	124	8	0	29	34	62	35	35	37	148	29
Gbar_A11G030340	8	9	6	7	0	0	3	0	0	0	2	10	0	2	2	5	7	4	0	11
Gbar_D13G016210	0	0	0	0	0	0	0	0	0	3	0	0	0	0	0	0	0	0	0	0
Gbar_A13G008190	0	0	0	0	0	0	0	0	0	0	0	0	0	0	0	0	0	0	0	0
Gbar_A04G005670	0	0	0	0	0	0	0	0	0	0	0	0	0	0	0	0	0	0	0	0
Gbar_D06G008060	24	21	21	10	15	18	9	17	12	8	22	20	17	13	12	19	11	12	30	20
MSTRG.43566	4171	3069	3720	3725	4048	3400	3936	4511	4456	4554	3132	3215	2993	4027	4937	4747	5804	6490	11804	6135
MSTRG.43567	507	424	265	241	309	315	655	726	821	766	518	524	340	312	366	395	205	225	602	288
MSTRG.43564	19	18	8	6	8	0	0	0	8	0	13	38	0	6	6	7	8	0	0	0
MSTRG.43565	4	0	0	8	17	7	26	66	53	22	0	4	0	4	5	3	3	0	6	12
MSTRG.333	0	3	0	0	0	0	2	0	0	0	0	0	0	0	1	0	0	0	8	2
MSTRG.43563	918	677	934	966	867	922	581	847	783	818	867	938	910	787	901	1008	733	764	1454	702
MSTRG.43560	1818	1416	1287	1329	1175	1418	930	1280	1315	1295	1568	1652	1543	1346	1263	1452	1012	1257	1972	1118
MSTRG.42669	0	0	0	0	0	43	0	0	0	0	0	0	0	0	0	0	0	0	0	14
Gbar_A08G012980	0	0	0	0	0	0	0	0	0	0	0	0	0	0	0	0	0	0	0	0
Gbar_A08G016390	5	0	0	0	0	0	0	0	0	0	0	0	0	0	0	0	0	0	0	0
MSTRG.43568	1494	1173	1646	1906	1368	1631	1106	1273	1251	1158	1201	1419	1519	1497	1572	1374	1504	1307	2608	1222
MSTRG.43569	546	469	477	393	375	465	332	401	407	501	577	601	423	525	416	515	385	491	784	417
MSTRG.50124	0	0	0	0	17	6	74	73	196	127	0	0	1	0	2	4	0	2	24	12
Gbar_D10G000690	0	0	0	0	0	0	0	0	0	0	0	0	0	0	0	0	0	0	0	0
MSTRG.12768	4	3	30	65	16	30	12	21	5	12	0	0	19	19	26	26	12	26	22	19
Gbar_A03G007540	2	3	0	0	0	4	0	0	10	0	0	0	0	0	6	3	0	0	12	0
MSTRG.12762	785	713	851	880	926	784	456	674	606	584	980	905	883	856	868	740	737	812	1292	660
MSTRG.12763	0	0	0	0	0	0	22	22	53	66	0	0	0	0	0	0	0	0	0	3
MSTRG.12760	9	12	4	4	0	0	0	7	0	0	3	10	6	4	10	11	0	9	0	0
MSTRG.12761	358	317	224	246	360	340	341	432	431	414	419	359	327	336	290	317	286	329	718	378
MSTRG.12766	177	75	20	19	71	47	214	211	354	333	58	77	40	34	38	46	11	16	76	31
MSTRG.12767	111	75	75	80	108	134	111	98	132	132	110	106	75	81	64	90	66	93	156	105
MSTRG.12764	714	542	838	746	569	509	647	727	987	1022	644	595	448	420	720	840	780	779	1810	893
MSTRG.12765	0	0	0	0	7	0	43	53	99	129	0	2	0	0	0	0	0	0	4	3
MSTRG.35293	940	572	179	122	78	109	48	71	41	43	555	562	352	237	187	288	37	101	100	58
MSTRG.38148	367	334	543	527	524	488	542	659	794	557	510	499	578	684	531	468	550	456	1382	688
MSTRG.10899	281	232	184	173	330	326	313	429	491	366	288	318	276	278	231	200	188	193	356	226
Gbar_D02G008340	0	0	0	0	19	0	0	0	0	0	0	0	0	0	0	0	0	4	0	0
Gbar_D10G024570	4	0	4	4	11	4	0	6	9	25	0	0	4	0	9	4	0	6	12	7
Gbar_A03G002000	4	12	9	4	7	7	6	0	0	0	10	12	0	8	5	12	0	0	0	0
MSTRG.38142	353	291	160	167	235	279	247	293	311	349	347	332	299	288	272	271	160	247	434	240
MSTRG.10893	44	26	25	18	18	43	24	30	32	32	43	65	35	30	39	29	18	13	16	20
MSTRG.10890	1867	1285	1804	1611	1350	1361	1158	1616	1592	1626	2517	2939	1665	1234	1565	1779	919	1409	2324	1187
MSTRG.38141	1702	1076	956	905	803	868	772	895	954	1168	1208	1273	1203	1100	1281	1185	1080	1057	2532	1199
MSTRG.10896	52	47	67	22	286	216	625	664	933	833	56	39	98	87	122	89	76	137	450	244
MSTRG.38147	93	59	48	50	48	60	42	57	49	52	137	147	103	98	57	49	20	75	54	58
Gbar_A03G006490	8	5	0	4	4	4	0	0	0	3	0	0	8	0	0	0	0	2	4	4
MSTRG.10895	264	243	217	262	162	266	160	149	192	171	466	454	328	350	263	290	140	221	234	163
MSTRG.17048	7	13	32	17	12	5	9	15	16	10	21	12	8	10	16	8	19	8	38	7
MSTRG.17049	87	43	66	75	33	61	35	82	55	45	46	54	48	40	63	57	58	45	108	35
MSTRG.33178	31	14	42	42	18	49	48	95	115	129	29	20	45	21	47	47	35	36	118	32
MSTRG.33179	39	35	75	97	49	96	24	14	39	18	79	17	72	131	29	49	56	33	44	25
MSTRG.17040	350	176	220	158	126	218	161	206	239	298	188	160	135	179	154	138	129	121	240	103
MSTRG.33173	196	221	189	97	236	272	335	438	381	324	328	257	354	452	335	316	419	307	736	328
MSTRG.33170	1102	900	856	1082	1157	1142	1297	1399	1300	1362	1044	917	1218	1125	1143	1286	1485	1553	3122	1389
MSTRG.33171	11394	8377	13115	12627	12582	13300	9194	10298	9251	9861	11366	9640	12160	11759	10174	9395	11652	10238	24838	10497
Gbar_A09G019740	0	3	3	0	3	0	3	0	0	0	6	0	24	3	15	10	0	5	0	4
MSTRG.17045	2	23	21	21	8	14	16	12	14	10	12	11	10	16	14	4	19	14	20	6
MSTRG.33174	30	40	18	26	43	35	30	75	47	73	57	42	25	59	28	26	14	23	46	25
MSTRG.17047	72	38	62	47	18	42	71	69	71	55	46	47	36	38	52	39	23	27	60	23
Gbar_A04G014420	0	0	0	0	0	0	0	0	7	14	0	0	0	0	0	0	0	0	0	0
Gbar_D02G011180	42	20	46	38	33	60	17	57	42	43	47	64	47	70	39	45	41	30	92	65
Gbar_D05G017630	0	0	0	0	0	0	1	0	0	0	0	0	0	0	0	0	0	0	0	0
Gbar_A06G015280	0	0	0	0	0	0	3	0	5	2	0	0	0	0	0	0	0	0	0	0
MSTRG.1015	144	100	225	305	276	267	352	438	570	464	61	68	118	74	194	160	81	141	298	161
Gbar_A11G020730	13	8	0	3	0	5	0	0	4	0	5	12	14	0	3	12	9	8	6	0
Gbar_A12G002110	0	0	0	0	0	0	0	0	0	4	0	0	0	0	0	0	0	0	0	0
MSTRG.53569	218	195	391	455	468	420	145	256	193	176	192	210	304	473	453	487	387	486	350	240
MSTRG.53568	1688	1218	1530	1980	1083	1182	1149	1529	865	1042	1065	876	1468	1953	2353	2510	1660	2983	3310	1903
MSTRG.12498	804	452	659	527	604	525	388	458	424	480	621	590	636	631	551	574	471	510	904	501
MSTRG.12499	1759	1404	1236	1362	1531	1482	1092	1436	1339	1257	2132	2234	2135	2031	1685	1862	1738	1992	3182	1689
Gbar_D12G023650	0	6	0	6	0	0	0	0	9	3	0	0	0	0	0	0	0	0	0	4
MSTRG.12494	38	63	24	62	52	76	23	17	12	11	62	58	52	74	43	76	27	23	20	10
MSTRG.53562	136	138	71	126	173	175	92	117	59	92	474	368	388	402	291	220	201	351	528	231
MSTRG.12496	1100	853	734	821	1204	871	787	979	947	919	1073	1195	1036	891	907	906	862	792	1476	811
Gbar_A05G038580	0	0	0	0	0	0	0	0	0	0	0	0	0	0	0	0	0	3	0	0
MSTRG.12490	5193	4052	6513	6331	7452	6490	5350	6487	7860	7267	3569	3711	4426	5082	6575	6229	7934	7841	19082	9700
MSTRG.12491	1592	1320	1225	1195	1137	1331	804	1120	858	837	2408	2137	1835	1803	1382	1405	1460	1298	2584	1260
MSTRG.12492	249	199	196	207	391	312	753	934	1142	865	454	427	392	383	301	275	281	272	788	392
MSTRG.12493	1317	948	1346	1272	1787	1234	1386	1785	2230	2226	1715	1632	1286	1252	1517	1526	1276	1357	2632	1253
MSTRG.9064	57	27	28	54	68	85	42	37	46	38	49	32	50	44	41	51	38	41	60	55
Gbar_A11G034860	3	0	8	7	7	12	4	13	8	22	0	17	0	2	2	7	0	9	10	4
Gbar_D11G021570	0	0	0	0	0	0	0	0	0	0	0	0	0	0	0	0	0	0	0	0
Gbar_D02G001090	0	0	0	0	0	0	0	0	0	0	4	0	0	0	3	0	0	0	12	0
Gbar_A07G009610	0	2	4	0	4	8	0	7	4	4	0	6	0	0	0	0	0	0	0	0
MSTRG.38431	3318	2500	2742	2630	3198	2748	2215	3102	2926	2827	2746	3134	2874	2280	2508	2482	2262	2186	4702	2548
MSTRG.44725	738	587	500	591	693	756	672	698	317	261	1804	1569	1119	1443	804	808	687	797	1580	604
MSTRG.44724	604	551	584	638	544	590	326	422	420	430	685	690	686	768	595	696	580	529	1056	494
MSTRG.44727	1576	1189	2528	2489	2640	2406	2156	2545	2629	2578	1410	1131	1297	1488	2048	1814	2086	2126	5008	2500
MSTRG.44726	335	334	224	251	498	491	438	645	680	682	368	365	418	228	324	271	286	206	528	361
MSTRG.44721	555	389	337	377	365	433	351	498	483	566	383	437	403	490	408	486	288	495	930	467
MSTRG.44720	1452	1061	1177	1103	1656	1131	856	1372	1191	1193	964	1086	1115	1108	1336	1248	1019	1246	2740	1499
MSTRG.44723	0	0	0	0	0	0	0	0	0	0	0	0	0	0	0	0	0	0	0	0
MSTRG.44722	7257	5469	6392	5094	3826	4514	2870	2848	2461	2786	7247	6380	5758	5877	5461	5887	5155	5253	8294	3496
Gbar_A13G024660	11	3	0	5	41	43	136	233	267	270	21	26	6	5	3	4	2	6	54	38
MSTRG.17824	858	652	187	249	373	429	209	385	360	229	546	586	649	450	409	467	261	310	526	202
MSTRG.44729	872	714	678	621	1053	1069	1947	2005	2665	2466	1362	1189	1137	935	807	751	673	625	1396	681
MSTRG.44728	1696	1535	1360	1361	2620	3159	7994	8337	11253	10049	2740	2621	1966	1957	1863	1783	1961	1945	6170	3114
MSTRG.40035	120	61	182	99	113	68	96	182	274	302	8	23	26	11	87	115	126	66	212	152
Gbar_A06G003880	0	0	14	5	4	5	44	60	14	10	3	4	0	0	0	5	0	0	10	8
MSTRG.40037	181	67	88	100	131	72	93	102	137	110	97	140	122	65	78	74	63	74	98	108
Gbar_A07G011600	4	0	6	3	7	5	0	7	0	5	6	17	12	24	8	7	28	7	14	12
MSTRG.40031	5105	4181	12132	16111	7870	10260	1530	2072	1720	1482	3213	3723	6011	9625	6159	6738	5915	4626	3898	2461
MSTRG.40030	147	134	84	71	44	76	34	62	37	54	151	135	126	118	112	90	65	118	76	28
Gbar_D03G010520	0	0	0	0	0	0	0	0	0	0	0	0	0	0	0	0	0	0	0	0
MSTRG.40032	850	1193	823	772	2283	1631	2927	3811	1016	991	4620	4035	4486	3218	3010	2771	3041	2844	8222	3096
Gbar_D03G004840	0	0	4	0	0	0	0	0	0	0	0	4	4	0	0	0	0	0	0	0
Gbar_A08G021850	10	19	27	2	30	9	35	69	42	88	23	19	27	29	42	13	23	14	100	48
MSTRG.40038	570	456	423	458	731	627	700	815	502	562	660	643	895	837	636	543	500	412	1006	566
MSTRG.59096	1	0	0	0	0	0	0	0	0	0	0	0	0	0	0	0	0	1	0	0
Gbar_A11G035270	0	0	0	7	0	3	0	0	0	4	3	1	0	0	0	0	0	0	0	0
Gbar_D08G008160	4	1	2	2	4	4	1	3	3	2	2	4	2	4	2	3	1	2	2	2
MSTRG.17825	57	35	24	26	44	78	49	80	71	77	175	118	146	123	200	157	97	31	304	87
MSTRG.11323	7	21	33	4	79	7	11	19	0	10	28	26	32	58	43	61	36	69	102	66
MSTRG.18712	473	437	380	353	345	410	294	428	330	397	432	369	433	305	454	521	475	372	888	477
Gbar_A03G013470	0	0	0	0	0	0	0	0	0	0	0	0	0	0	0	0	0	0	0	0
MSTRG.29597	31	20	21	12	18	25	19	19	10	21	30	29	32	20	36	17	14	15	36	11
MSTRG.38437	513	337	224	310	383	345	161	215	125	150	730	653	474	452	311	356	288	370	522	219
Gbar_A05G031470	0	0	0	0	0	0	0	0	0	0	0	0	0	0	0	0	0	0	0	0
Gbar_D06G001560	0	0	0	0	0	0	0	0	0	0	5	3	5	0	0	4	0	0	0	0
Gbar_D06G006710	0	0	0	0	0	0	0	6	0	0	0	0	0	0	0	0	0	0	0	0
Gbar_A03G014620	106	58	69	68	55	78	27	53	75	42	92	121	65	121	78	86	49	57	86	84
MSTRG.1654	751	422	278	402	549	406	305	422	281	368	594	538	573	556	437	432	455	500	756	353
MSTRG.58485	22	10	10	15	12	14	18	20	10	12	22	23	35	42	35	36	27	52	64	39
MSTRG.58484	14	38	88	81	43	49	22	42	8	18	76	37	25	19	36	49	33	34	40	10
MSTRG.33097	719	567	442	423	501	589	574	547	327	355	915	793	884	935	600	508	620	627	1538	503
MSTRG.21152	1291	952	800	751	764	479	361	504	570	644	809	852	770	687	721	808	631	715	974	678
MSTRG.58481	43	13	32	11	18	10	15	11	15	17	13	14	0	9	22	18	9	11	16	22
Gbar_D08G006940	0	0	0	0	0	0	0	0	0	0	0	0	0	0	0	0	0	0	0	0
MSTRG.58483	133	54	70	112	122	93	70	56	102	131	104	106	66	29	111	158	86	82	172	147
MSTRG.58482	28	10	12	12	17	20	11	23	15	25	24	18	9	10	24	29	18	21	38	24
Gbar_A11G004630	3	6	13	5	11	3	0	9	8	13	5	5	14	2	3	3	2	1	0	12
MSTRG.49769	1710	1365	1357	1094	1191	975	1580	1730	1597	1491	1597	1933	1252	1210	1213	1177	1293	988	2890	1210
MSTRG.34689	34	45	22	37	34	31	23	38	36	17	77	64	69	65	54	47	56	55	70	41
MSTRG.58488	459	319	323	349	248	350	174	257	181	228	395	407	460	341	284	381	290	360	404	246
Gbar_D01G021630	0	0	0	0	0	0	0	0	0	0	0	0	0	0	0	0	0	0	0	0
Gbar_D10G019670	0	0	5	0	0	1	0	4	0	0	0	0	0	5	0	2	0	0	0	0
MSTRG.55138	2594	3064	5177	5664	3484	6411	1959	2447	1692	1525	3369	3559	6067	5188	3024	3512	4350	2379	2544	1109
Gbar_D13G012460	2	0	0	3	11	7	6	3	4	4	5	3	9	7	7	7	4	12	10	7
Gbar_A11G021060	0	0	0	0	0	0	0	0	0	0	0	0	0	0	0	0	0	0	0	0
MSTRG.2508	1032	737	664	572	446	712	406	466	437	318	1330	1391	1183	1077	749	806	663	687	1212	521
MSTRG.2509	562	449	231	244	309	280	269	398	422	386	501	569	437	350	244	386	203	192	434	189
Gbar_A03G009440	0	0	0	0	0	0	0	0	0	0	0	0	0	0	0	0	0	0	0	0
Gbar_A04G002640	0	0	0	5	2	0	0	0	0	0	0	0	0	0	0	2	0	0	0	4
MSTRG.2500	2364	1715	2015	1003	604	752	779	1020	1160	1357	2391	2683	1387	1340	1486	1593	1102	1422	2654	1022
MSTRG.2501	220	153	164	166	304	284	307	355	217	258	273	266	328	353	281	219	317	376	1106	364
MSTRG.2502	851	678	648	614	384	593	383	373	392	411	1011	963	736	666	569	564	427	449	754	323
MSTRG.2503	1591	1108	1398	1680	1515	1515	961	1446	1132	1173	1447	1657	1514	1754	1514	1600	1126	1458	2614	1278
MSTRG.2504	995	764	961	915	1338	978	1037	949	891	961	1176	1023	908	1073	928	961	814	871	1704	898
MSTRG.2505	814	601	389	341	268	353	308	264	229	274	1210	970	906	930	656	624	410	521	1030	351
MSTRG.2506	395	285	241	263	700	521	732	899	1063	939	404	397	370	263	270	216	173	182	598	415
MSTRG.2507	0	6	0	3	67	54	165	154	202	183	14	4	5	3	13	6	0	9	58	42
MSTRG.3679	908	763	1047	1092	1142	1098	916	1141	1061	1056	1086	1253	1095	1141	1259	1250	1260	1108	2390	1160
MSTRG.3678	1881	1511	2234	2097	1506	1812	1050	1280	1279	1365	1692	1314	1471	1603	1624	1469	1462	1375	3470	1248
Gbar_A13G017470	10	0	4	0	6	0	0	4	10	0	15	10	21	0	0	8	0	3	0	4
MSTRG.3671	58	33	36	30	98	52	74	84	67	71	51	47	64	56	103	86	77	65	156	51
MSTRG.3670	2597	2213	4942	6679	5332	5433	2464	3683	2218	1984	2423	2222	4334	6226	4212	4690	6745	6939	11670	5659
MSTRG.3673	1709	949	629	514	613	588	866	1038	1169	1082	688	764	509	370	611	860	550	659	878	619
MSTRG.3672	9	27	33	52	25	46	16	22	38	67	77	64	27	85	26	32	28	30	86	27
MSTRG.3675	2264	1671	2210	2019	2097	2028	1941	2642	2556	2567	1800	1768	1789	1643	1858	1913	2016	2001	4616	2150
Gbar_A12G009850	1	0	0	0	0	0	0	0	0	0	0	0	0	0	0	0	0	0	0	0
MSTRG.3677	302	226	299	234	215	236	215	260	171	191	210	204	227	247	286	317	195	232	404	258
MSTRG.13543	404	350	492	537	701	658	692	718	946	869	413	386	482	493	531	497	518	628	1126	736
MSTRG.25867	97	69	74	84	96	98	158	189	118	113	167	237	150	204	177	154	193	152	476	196
MSTRG.32146	150346	124181	186350	107250	39398	60526	3444	3547	307	412	279408	286259	82564	98652	128547	184666	47177	78107	1334	778
Gbar_D13G023580	0	0	0	0	0	0	0	0	0	0	0	0	0	0	0	0	0	0	0	0
Gbar_Scaffold1784G000010	59	51	28	26	38	41	45	77	61	54	98	105	48	60	41	40	30	30	64	29
Gbar_D10G012420	0	0	0	0	0	0	0	0	0	0	0	0	0	0	0	0	0	0	0	0
MSTRG.4903	813	507	732	686	742	662	506	822	1006	1077	405	383	407	483	830	772	991	961	2600	1285
MSTRG.4900	1625	1254	1651	1438	1348	1224	795	1156	1025	1043	1621	1842	1048	875	1501	1666	1367	1701	2222	1568
MSTRG.20812	2547	2658	2803	2232	4235	3549	3938	5523	5506	6592	1292	937	2532	2024	3616	3572	4005	3669	12560	6505
MSTRG.4906	5632	4917	3411	3316	2757	3454	2299	2599	4660	3997	2866	3437	5459	5077	3149	3631	5010	5263	21916	9168
MSTRG.4907	198	166	86	125	224	134	261	252	383	253	156	192	138	127	103	93	65	69	154	73
MSTRG.4904	120	92	79	59	92	87	65	99	86	79	73	101	106	63	54	111	30	64	102	106
MSTRG.4905	825	646	711	619	860	859	996	1095	1268	1348	743	804	708	703	816	811	546	752	1428	713
Gbar_A12G008180	0	0	0	0	0	0	0	0	0	0	0	0	0	0	0	0	0	0	0	0
MSTRG.20815	207	73	75	82	117	162	122	179	211	184	270	194	171	119	182	164	77	78	164	83
MSTRG.4908	1696	1492	705	617	716	640	521	659	437	366	2647	2467	1324	1272	869	946	613	437	768	316
MSTRG.4909	380	199	75	41	36	60	126	153	172	175	174	187	96	73	60	99	43	48	42	67
Gbar_D06G003260	32	22	89	100	19	31	29	26	30	29	99	107	28	44	45	61	46	27	38	25
MSTRG.25862	20	17	50	61	28	14	23	12	7	15	104	94	33	50	25	31	23	22	60	19
MSTRG.49519	980	817	1644	1918	858	1447	764	886	625	593	1438	1112	1349	1677	1065	963	906	1048	1948	605
MSTRG.49518	593	546	468	472	402	453	326	441	413	314	813	910	695	747	551	629	465	507	730	375
MSTRG.20817	312	154	208	252	203	265	123	134	69	132	527	398	375	328	337	313	254	207	342	178
MSTRG.42769	120	93	141	98	191	115	229	238	364	365	93	83	88	90	111	131	84	166	294	143
MSTRG.42768	239	203	54	44	126	143	615	719	1546	1516	133	175	94	43	46	80	30	31	150	149
MSTRG.49511	381	299	220	230	227	311	203	239	195	192	539	520	452	414	279	338	357	364	586	325
MSTRG.49510	163	146	125	135	127	146	87	132	64	89	501	425	328	272	201	162	141	176	380	116
MSTRG.42765	937	858	1000	1302	1459	1237	1231	1416	1034	929	1032	989	1179	1311	991	1149	1392	1459	3232	1482
MSTRG.42764	12778	9797	8370	8820	9968	9848	7204	9901	8982	9437	11147	10979	11624	8974	9100	8815	7314	6946	15036	7552
MSTRG.42763	1256	954	964	988	1113	1111	552	692	710	625	1253	1200	1255	1020	959	1008	833	824	1366	855
MSTRG.42762	683	648	832	1203	1472	1820	721	780	263	383	1188	938	1578	2226	1326	1079	1642	1232	2746	1090
MSTRG.49517	93	77	80	66	97	61	98	129	88	102	142	103	97	124	84	92	60	61	144	66
MSTRG.49516	878	547	246	328	224	249	70	130	59	48	833	777	451	426	290	281	202	176	176	82
MSTRG.8591	7811	6667	12279	14397	8174	10518	5133	6797	6001	5182	5865	5119	7932	10264	10058	10070	10199	11690	16624	9826
MSTRG.46869	42	35	25	22	0	4	0	4	4	0	77	41	29	7	14	15	5	14	18	5
MSTRG.8593	1158	1028	1960	2199	2025	1983	2412	2567	2391	2380	1506	1420	1214	1494	1493	1385	1519	1724	3516	1987
MSTRG.777	262	164	79	56	155	135	131	103	69	87	244	260	309	168	228	204	139	230	316	124
Gbar_A11G011200	0	0	0	3	3	0	0	0	0	0	0	0	0	0	0	0	0	0	0	0
MSTRG.8594	4802	3558	6289	6378	5775	6642	4852	6404	6225	6504	6857	6379	5570	5512	4832	4835	5280	5790	12610	5611
MSTRG.772	6	0	0	0	0	0	0	8	11	17	0	0	0	0	8	6	0	0	0	0
MSTRG.773	504	441	481	535	583	579	519	747	679	608	464	612	557	494	509	625	459	550	806	425
MSTRG.46860	2259	1843	1661	1998	1369	1858	1468	1640	1620	1598	2222	2193	2078	2021	1772	1826	1637	1605	3376	1640
MSTRG.8598	6605	4705	7262	6920	3714	4989	2877	2983	3763	3896	3584	2823	4214	4980	5732	6033	6787	4931	9624	4412
MSTRG.46862	4663	3246	2600	2688	2140	2252	1949	2297	2113	1966	3869	3818	3294	3155	2734	3121	2305	2608	4570	2184
MSTRG.13545	617	406	285	251	181	198	241	349	321	326	405	466	260	177	164	285	160	209	334	235
MSTRG.46864	8565	6890	9888	9881	7868	9273	8328	8907	8480	7956	9110	9307	8451	9326	8579	9012	9317	7561	17632	8083
MSTRG.46865	234	183	234	164	124	161	76	125	71	76	222	282	219	319	212	224	193	160	222	121
MSTRG.46866	142	86	59	54	214	112	161	192	240	211	67	92	54	48	53	62	48	45	140	80
MSTRG.46867	1097	863	561	680	766	851	607	750	592	635	1423	1328	1347	988	764	906	746	701	1740	785
Gbar_D03G002030	0	0	0	0	0	0	0	0	0	0	0	0	0	0	0	0	0	0	0	0
Gbar_A05G013670	27	30	26	15	24	17	15	22	12	29	14	16	8	19	7	6	35	10	34	22
MSTRG.14839	6258	5014	5121	6754	8263	6858	5080	7127	7303	7994	4002	3509	5478	5041	6746	6892	6660	8379	14830	8838
Gbar_A04G014150	34	15	19	7	24	13	26	43	9	58	5	33	34	37	17	24	0	35	72	45
MSTRG.21148	1580	1384	671	823	887	626	671	917	897	1067	1904	1860	1665	1195	1171	1371	898	1324	1832	893
MSTRG.3760	230	147	465	439	640	249	478	551	426	295	285	483	253	838	1391	1014	2145	2452	6030	3069
Gbar_D05G031570	0	0	0	0	0	0	0	0	0	0	0	0	0	0	0	0	0	0	0	0
MSTRG.57096	7173	5323	8129	7454	7505	7348	6078	7639	8139	9130	4586	5469	4935	5167	6443	6880	6534	7046	16434	8947
MSTRG.18179	226	219	135	158	259	210	176	196	128	186	304	303	342	332	275	282	249	228	544	212
MSTRG.18178	7666	6111	8019	9368	6968	8703	5217	6775	6076	6134	7533	7390	7777	8337	7802	8060	9967	9243	17738	9077
MSTRG.41078	6644	5443	5770	5569	5694	5928	5554	6689	7232	6708	7090	7254	7200	6811	5751	5626	5497	5307	9806	5307
Gbar_D02G019690	10	4	63	0	5	0	0	0	0	0	0	0	4	0	5	0	0	8	0	0
MSTRG.18175	521	359	378	369	642	522	343	365	206	192	790	792	647	771	510	404	389	462	556	285
MSTRG.41077	281	168	391	217	168	186	169	189	188	107	605	622	285	232	270	336	127	151	100	99
MSTRG.41074	121	61	85	69	136	68	103	115	96	88	96	71	72	60	29	79	48	28	148	45
MSTRG.41075	184	210	165	102	443	365	1072	1254	1483	1364	320	324	217	211	206	171	269	254	1012	406
MSTRG.18171	269	169	234	233	248	199	304	347	602	685	169	185	130	172	162	196	195	160	380	201
MSTRG.18170	745	560	466	469	735	714	1200	1382	859	825	1268	1284	1596	1711	1223	1111	1291	1551	3686	1501
MSTRG.41070	0	0	0	0	0	0	32	37	90	105	0	0	0	0	0	0	0	0	0	3
MSTRG.18172	3396	2285	4009	2595	2212	2302	2869	2623	3660	3893	3982	3643	2314	2745	3273	3080	2525	3236	8014	3139
MSTRG.34688	900	721	599	720	611	756	513	580	533	590	1185	1187	1055	1020	857	841	804	971	1456	709
MSTRG.36510	0	7	30	27	5353	1718	5441	6031	8187	5983	4	4	126	584	5238	4796	14616	16817	58980	26788
MSTRG.54108	21	0	14	0	27	15	0	5	3	22	21	16	24	15	9	27	15	22	24	18
MSTRG.54109	538	289	333	288	182	247	207	184	218	207	410	388	212	193	261	286	146	213	324	145
Gbar_A05G010790	0	0	5	1	0	4	0	0	0	5	0	0	0	0	0	3	3	5	10	0
MSTRG.54104	802	678	381	456	714	680	454	635	712	527	750	830	839	829	672	512	493	457	876	409
MSTRG.54105	5832	4793	3937	4496	3492	4725	2992	3748	3514	3502	7642	7132	6474	6442	5277	5590	4954	4653	10104	4716
MSTRG.54106	13	22	33	12	12	15	117	99	689	571	13	6	0	4	12	42	7	0	54	29
MSTRG.54107	291	196	235	308	182	220	144	209	219	193	191	179	216	186	225	211	172	233	294	143
MSTRG.54100	159	93	50	55	197	90	143	202	124	116	252	205	129	115	266	202	205	266	430	307
MSTRG.54101	168	171	123	179	104	169	113	74	129	84	338	328	201	219	155	172	99	151	162	114
MSTRG.54102	692	629	907	1035	1014	1125	757	901	774	717	1023	909	784	989	795	703	999	731	1936	820
MSTRG.54103	0	0	0	0	0	0	0	0	0	0	0	0	0	0	0	0	0	0	0	0
MSTRG.57453	3095	1906	3134	2876	3247	2758	2659	3037	3875	3663	2386	2765	2165	2308	2612	2901	3277	3131	7002	3311
MSTRG.57452	447	269	249	282	262	354	408	360	483	428	418	471	310	293	299	288	293	152	482	293
MSTRG.57451	8	4	4	3	45	62	217	216	354	350	0	2	4	10	5	9	3	8	30	32
MSTRG.57450	436	355	377	264	428	337	359	452	456	439	943	716	585	518	523	470	392	449	1062	336
MSTRG.50489	2740	1891	668	719	370	561	117	149	148	181	1163	1265	1691	675	637	830	597	229	216	109
MSTRG.57456	1451	934	1075	854	1042	936	850	1092	1566	1859	770	859	596	455	1570	1635	1408	1491	1956	1316
MSTRG.57455	635	508	473	553	506	481	272	398	236	292	909	992	839	793	668	506	407	439	852	359
MSTRG.57454	900	675	655	803	738	779	693	666	674	649	958	843	793	812	735	755	743	710	1338	634
MSTRG.50485	1289	1049	1029	1164	1282	942	1275	1630	1866	1691	1274	1394	1162	1053	1270	1206	977	1003	1922	1121
MSTRG.50484	788	535	430	352	826	594	894	1044	1109	904	671	735	523	485	520	477	464	368	1090	534
MSTRG.57459	49	40	84	150	128	121	102	180	175	182	52	66	78	107	121	127	116	216	368	172
MSTRG.50486	32	21	52	56	118	82	198	243	453	372	10	17	19	49	123	53	98	123	192	97
MSTRG.50481	928	716	778	800	1076	816	845	1018	915	792	925	1044	784	821	869	742	810	737	1804	928
MSTRG.50480	944	750	1025	865	1023	775	931	1152	1128	888	1027	1031	850	989	1129	1243	1121	1201	2628	1250
MSTRG.50483	55	124	774	1173	633	922	369	404	1083	863	36	34	833	647	440	313	409	333	248	101
MSTRG.50482	573	349	749	696	1093	565	585	651	448	326	1711	1341	467	1295	2460	2072	2549	3302	4304	2619
Gbar_A13G018230	0	0	0	0	0	0	0	0	0	0	0	0	0	0	0	0	0	0	0	0
MSTRG.39957	0	0	0	0	0	0	0	6	3	4	0	0	0	0	32	29	28	61	0	33
MSTRG.39954	709	508	556	599	664	582	407	551	430	490	685	714	693	595	655	657	588	834	1270	665
MSTRG.39955	1118	955	678	571	560	507	270	524	426	398	912	973	665	577	499	671	462	488	908	489
MSTRG.39952	365	230	305	262	200	276	172	232	172	171	388	370	332	282	252	267	229	247	434	170
MSTRG.39953	243	166	109	117	120	175	170	165	113	135	352	319	307	314	398	303	265	276	372	124
MSTRG.39950	112	98	61	99	115	104	103	128	122	157	168	147	141	107	137	154	101	170	300	137
Gbar_A03G015280	0	0	0	0	0	0	0	0	0	0	0	0	0	0	0	0	0	0	0	0
Gbar_D13G009940	0	0	0	1	0	0	0	0	0	0	0	0	0	0	0	0	0	0	0	0
Gbar_A13G010420	6	0	3	0	10	0	0	3	0	11	0	0	0	0	7	7	0	0	0	0
Gbar_D10G007630	0	3	2	12	6	4	8	8	12	6	13	7	13	15	16	12	6	17	42	10
MSTRG.39959	0	0	0	0	0	0	0	0	0	0	0	0	0	0	0	0	0	0	0	0
MSTRG.1743	468	337	404	518	907	512	620	873	932	860	547	604	614	589	657	497	632	595	1084	556
MSTRG.30645	197	208	167	192	96	165	113	145	68	94	306	327	376	252	193	262	143	207	264	148
MSTRG.1741	1296	1001	878	1047	1336	1256	1103	1257	894	956	2105	1820	1696	1760	1378	1267	1455	1336	3022	1359
MSTRG.1740	36	43	48	51	67	86	59	99	91	92	47	47	111	131	83	66	58	119	304	148
MSTRG.1747	275	261	17	6	5	0	4	8	0	6	331	427	276	44	30	92	0	3	0	3
MSTRG.1746	109	41	112	6	0	0	0	0	0	0	84	89	5	7	11	64	7	41	0	0
Gbar_A07G006700	11	11	8	12	10	12	0	9	11	0	8	10	0	0	4	14	3	6	10	0
MSTRG.1744	155	111	158	169	142	169	128	121	194	213	159	142	211	170	170	163	157	157	218	144
MSTRG.42183	547	382	324	235	325	322	336	467	551	487	602	784	531	449	530	556	336	538	1032	488
MSTRG.42182	472	369	232	244	441	289	217	325	261	324	404	370	340	266	331	297	175	305	406	271
MSTRG.42181	1427	1149	768	840	1433	1125	1505	1575	1434	1379	1536	1366	1385	1185	1094	977	1252	1082	2838	1179
Gbar_A12G007410	0	0	0	0	0	0	0	0	0	0	0	4	0	0	0	0	0	0	8	0
MSTRG.42187	242	240	123	98	247	191	175	105	75	92	903	767	549	635	445	323	259	344	520	261
Gbar_D01G009660	0	0	0	0	0	0	0	0	0	0	0	0	0	0	0	0	0	0	0	0
MSTRG.42185	64	61	79	81	148	88	104	150	198	211	35	34	45	13	104	56	112	62	236	219
MSTRG.42184	150	126	155	111	100	82	119	198	152	230	165	190	159	116	120	80	102	94	176	130
MSTRG.51680	20	14	8	36	7	20	10	5	19	13	5	8	10	19	14	28	19	8	24	23
MSTRG.51681	1171	783	1003	987	1097	1041	696	965	967	1070	1107	1181	1161	1119	1052	1131	1083	1072	1804	907
MSTRG.51682	11049	10483	10443	10670	14601	13500	11223	14482	12014	14216	9750	7422	13743	12367	11906	11547	14468	11616	33068	16454
MSTRG.51683	0	0	0	0	0	0	0	0	0	0	0	0	0	0	0	0	0	0	0	0
MSTRG.51684	603	364	491	574	426	365	246	408	481	416	211	157	210	182	388	415	445	403	594	233
MSTRG.51685	142	108	56	79	96	70	56	69	88	98	164	145	113	81	129	86	88	97	94	55
MSTRG.51686	362	299	163	132	131	162	113	136	121	78	436	398	290	378	325	268	244	206	398	170
MSTRG.51687	31	40	43	40	30	25	24	16	19	17	35	38	37	31	44	42	15	33	32	44
MSTRG.51688	505	471	239	310	345	279	312	390	334	305	971	900	671	523	473	514	414	453	900	427
MSTRG.51689	0	0	0	0	11	13	21	21	90	34	0	0	0	2	2	3	0	3	14	0
MSTRG.23273	97	75	30	68	100	86	71	143	85	90	122	139	205	240	146	121	80	116	118	95
Gbar_D07G015810	0	0	3	0	0	0	0	0	0	0	4	0	3	4	0	0	3	1	0	0
MSTRG.21636	173	144	149	179	101	142	111	125	94	133	250	272	207	148	98	184	84	100	198	88
MSTRG.21637	387	243	65	89	128	90	72	150	124	156	260	304	256	144	162	145	74	116	212	104
MSTRG.50155	6210	4599	7079	6500	5644	5594	6158	7673	6522	6552	4673	4632	6069	6368	7793	6539	10211	8248	22362	10147
MSTRG.13549	18	15	5	0	0	0	0	0	0	0	9	25	13	5	0	8	0	0	0	0
MSTRG.21632	1908	1483	1254	1473	2665	2028	1768	2314	2472	2269	1574	1633	1937	1758	1391	1554	1433	1403	2166	1196
MSTRG.50152	11	3	4	9	7	2	4	3	5	4	3	4	6	9	10	6	11	8	14	0
MSTRG.21630	66	98	757	1121	2853	1382	5618	6463	12589	11176	56	72	447	1425	2946	2528	4050	4854	8734	5577
MSTRG.21631	0	0	0	0	4	3	23	16	67	69	0	0	0	0	0	0	0	0	6	0
Gbar_A03G007950	0	0	0	0	0	0	0	0	0	0	0	0	0	0	0	0	0	0	0	0
MSTRG.50159	490	441	568	769	554	635	318	426	344	247	365	508	688	1137	1013	825	906	1015	1326	757
MSTRG.21639	175	185	195	323	220	289	146	228	278	258	345	229	235	273	229	240	207	247	626	339
MSTRG.9246	23	16	30	10	10	40	25	5	12	30	68	61	47	32	48	18	27	30	52	31
Gbar_A13G015310	28	12	13	15	72	32	57	42	15	36	72	64	65	65	54	87	65	55	142	75
MSTRG.9244	104	78	60	39	64	36	40	38	57	45	12	12	32	26	34	30	12	38	34	27
MSTRG.30363	156	104	54	46	66	55	81	95	102	89	89	108	63	91	79	123	83	81	140	107
Gbar_D04G014400	0	0	4	0	0	0	0	0	0	0	0	0	0	0	0	0	0	0	0	3
MSTRG.9243	106	86	56	55	25	43	18	34	60	30	4	32	12	26	24	25	21	14	62	16
MSTRG.9240	1699	1319	561	534	373	334	243	269	182	155	1579	1878	1078	560	641	767	354	473	316	248
MSTRG.9241	0	1	0	1	5	2	6	6	25	21	0	0	1	3	4	4	5	10	18	22
Gbar_A12G007930	0	0	0	0	0	0	0	0	0	0	0	0	0	0	0	0	0	0	0	0
Gbar_A06G008210	0	0	0	0	0	0	0	0	0	0	0	0	0	0	0	0	0	0	0	0
MSTRG.47003	13372	9668	11405	10859	8981	9969	8384	9106	7890	7943	9581	9943	9783	9802	9957	9797	10491	9733	20806	9555
MSTRG.9248	764	636	425	529	491	594	384	539	408	439	939	919	997	779	679	819	658	879	1384	817
MSTRG.24726	615	459	865	1158	1504	1165	995	1369	1309	1218	479	444	1107	1409	1553	1630	2109	3041	6274	2755
MSTRG.6311	308	301	269	291	159	218	31	68	1	14	113	206	387	390	120	229	210	159	0	5
MSTRG.47002	119	105	78	77	54	119	59	61	53	56	186	158	123	146	96	114	78	79	106	71
Gbar_D09G025680	0	0	0	0	0	0	7	0	0	0	3	0	0	0	11	0	3	0	0	5
MSTRG.6310	3	0	0	0	3	17	58	109	212	238	11	0	0	0	3	0	6	0	24	22
Gbar_A01G003570	132	97	77	90	94	75	96	111	77	86	96	86	109	81	69	111	87	57	248	125
Gbar_D05G015830	0	0	0	0	0	0	0	0	0	0	0	0	0	0	0	0	0	0	0	0
Gbar_D07G020170	0	0	0	0	0	0	0	0	0	0	0	0	0	0	0	0	0	0	0	0
MSTRG.30648	0	0	0	0	0	0	0	0	0	0	0	0	0	0	0	0	0	0	0	0
Gbar_A08G017700	8	0	7	15	3	8	0	9	7	0	0	0	9	0	0	0	0	11	0	6
MSTRG.28935	650	576	712	658	516	744	572	661	480	448	824	920	843	1126	822	773	805	827	2156	908
Gbar_D04G010960	0	0	0	0	0	6	0	0	0	0	0	0	4	3	0	0	0	8	14	10
MSTRG.18796	1679	1047	419	230	238	175	118	165	107	181	1008	988	686	312	387	479	199	307	416	228
Gbar_D05G037800	6	4	0	3	0	5	46	20	49	36	4	3	8	0	3	0	0	7	18	8
Gbar_A09G001600	0	0	0	0	0	0	0	2	0	0	0	0	0	3	0	0	0	0	0	0
Gbar_D09G000270	2	0	34	38	23	26	27	18	4	5	0	0	0	5	8	18	20	30	20	6
MSTRG.6314	102	93	38	55	45	51	15	32	6	0	352	395	296	165	70	90	34	25	44	18
MSTRG.30461	472	248	447	439	464	412	334	488	462	577	311	245	349	267	394	444	560	427	934	551
MSTRG.30460	5679	4426	5440	5319	4178	5222	3231	3955	3469	3208	6086	6291	5879	5807	5080	5228	5165	5368	8950	4680
MSTRG.30463	847	596	940	1111	861	940	465	756	585	604	796	731	917	1042	969	1020	1006	949	1676	768
MSTRG.30462	631	416	722	580	722	549	622	760	864	1050	772	822	606	645	729	698	682	650	1372	787
Gbar_A06G004660	0	0	0	0	0	0	0	0	0	0	0	0	0	0	0	0	0	0	0	0
MSTRG.30464	566	344	401	502	751	534	435	598	547	629	429	395	506	539	457	501	512	493	804	576
MSTRG.30467	0	0	4	9	136	128	958	1001	2298	2025	0	5	0	0	0	0	0	0	186	160
Gbar_A01G005470	0	0	0	0	0	0	0	0	0	0	0	0	0	0	0	0	0	0	0	0
MSTRG.30469	7	48	103	115	86	156	4	17	0	0	9	7	122	42	43	40	32	17	0	0
MSTRG.30468	41614	33186	58099	28913	6409	16263	1690	2118	1843	1819	61873	75423	18889	20619	34207	50167	12233	27613	4698	2008
MSTRG.31083	133	80	143	125	99	156	70	116	90	114	117	173	114	123	85	106	94	117	118	70
MSTRG.28931	1225	987	947	1232	1016	1183	1038	1193	1051	1095	1173	1049	1311	1353	1264	1153	1391	1165	2686	1408
MSTRG.6430	1507	1107	1467	1603	930	1639	911	926	548	674	2765	2504	2405	2564	1617	1337	1091	1306	2328	994
MSTRG.34370	359	249	262	304	308	292	350	467	420	406	452	486	349	374	364	372	329	371	552	293
MSTRG.40855	333	321	318	352	485	465	838	815	781	719	432	527	467	437	347	362	301	222	812	300
MSTRG.6433	477	386	455	567	484	511	294	351	256	266	495	514	581	496	450	436	268	397	686	225
MSTRG.34375	856	804	371	443	368	507	162	195	114	155	654	841	779	484	394	415	334	390	442	177
MSTRG.6435	35	21	40	26	65	47	124	145	168	119	48	76	30	58	50	47	64	55	86	29
MSTRG.34377	734	484	209	264	306	365	402	389	298	245	499	545	415	423	360	330	320	351	800	331
MSTRG.6437	413	196	117	171	249	286	221	265	235	199	573	598	495	479	324	305	237	416	632	291
MSTRG.6438	257	267	209	233	319	369	361	480	333	518	731	657	733	688	891	688	875	1118	2452	1059
MSTRG.34378	8	6	8	7	17	0	12	19	14	10	15	19	12	19	34	27	37	46	124	70
Gbar_D03G004060	0	0	0	0	0	0	0	0	0	0	0	0	0	0	0	0	0	0	0	0
MSTRG.26298	2014	1565	1540	1592	1451	1543	1325	1581	1277	1402	1903	1869	1556	1591	1764	1722	1914	1827	3586	1587
MSTRG.40859	4990	4214	5314	5688	4492	5156	5480	5917	6492	6133	5436	5813	4670	5512	5129	5026	5740	5520	11332	5920
MSTRG.40858	911	568	492	519	688	501	346	414	497	503	516	467	691	539	616	511	333	393	712	435
MSTRG.54812	73	67	54	67	70	46	31	66	50	68	51	82	84	37	72	67	50	45	114	50
MSTRG.54813	1931	1404	2530	2235	2045	2067	1904	2307	2577	2315	2153	2083	1884	2039	2096	2292	2160	2564	5232	2363
MSTRG.54810	2323	4286	12372	17806	10521	16095	825	1625	652	607	2502	4471	8293	13256	9547	8962	5856	4885	1484	1044
MSTRG.54811	572	470	433	443	356	525	341	415	255	332	777	757	649	789	492	598	593	557	950	441
MSTRG.54816	123	181	152	146	125	182	35	59	43	68	79	142	60	46	46	74	63	38	164	54
MSTRG.54817	111	79	170	202	138	163	135	117	95	106	70	94	120	160	110	100	113	104	178	63
MSTRG.54814	0	0	4	0	0	0	0	0	2	0	0	0	0	0	0	0	0	0	0	0
MSTRG.54815	5783	4313	3315	3428	2992	3262	1564	2415	2958	3002	1397	1973	1583	742	1266	1859	953	1032	2076	1412
MSTRG.54818	484	335	287	279	335	301	308	357	385	374	454	415	456	413	373	330	258	285	508	292
MSTRG.54819	218	172	187	144	111	168	65	128	134	130	231	255	214	191	215	285	123	228	246	134
Gbar_D05G004000	0	0	0	0	0	0	0	0	0	0	0	0	0	0	0	0	0	0	0	0
MSTRG.58302	526	633	1305	1072	647	1325	359	375	267	282	897	728	1186	1431	1105	929	1231	928	1526	737
MSTRG.58303	0	0	0	0	0	0	0	0	0	0	0	0	0	0	0	0	0	0	0	0
MSTRG.58300	2065	2468	2906	3232	8431	5135	4376	5715	5199	6050	2028	1522	5255	3778	5063	4174	6730	5772	14790	7603
MSTRG.58301	188	191	112	126	211	220	166	199	148	164	281	290	192	247	117	162	177	112	336	195
MSTRG.58306	368	255	560	471	245	374	109	183	169	176	431	387	454	442	369	371	263	261	372	195
MSTRG.58307	1332	666	3717	436	50	23	14	8	15	17	1511	2491	1386	233	606	1034	121	707	14	8
MSTRG.50	466	349	497	476	610	515	380	549	575	630	533	531	511	512	498	503	600	657	1462	616
MSTRG.51	3762	2083	4662	3800	5778	4463	3789	4594	5545	6164	1747	1314	2133	2495	4707	4287	5304	5526	15660	7848
MSTRG.58308	95	106	276	260	267	452	48	49	9	6	63	99	643	549	342	244	395	147	120	56
MSTRG.28939	180	165	30	27	11	15	18	18	62	56	61	88	67	43	55	27	8	11	0	12
Gbar_A09G024700	12	12	0	0	7	0	4	33	6	8	7	0	0	2	5	0	0	10	10	6
MSTRG.19641	221	121	43	61	41	69	100	91	170	130	82	122	86	20	36	57	19	22	50	42
MSTRG.58	1127	568	11	14	0	0	0	4	0	0	159	221	231	32	34	45	3	3	6	0
MSTRG.59	96	68	119	144	169	97	142	150	167	172	55	85	103	67	116	88	124	94	350	204
Gbar_A03G020160	0	0	0	0	0	0	0	0	0	0	0	0	0	0	0	0	3	0	0	0
MSTRG.34336	2502	1653	277	293	94	109	34	51	18	23	1559	1861	1034	556	417	680	245	167	40	17
Gbar_A03G017620	0	0	0	0	0	0	0	0	0	0	0	0	4	0	0	0	0	0	0	0
MSTRG.14251	12	10	7	15	9	10	3	0	14	12	0	0	0	5	10	6	0	11	16	10
MSTRG.56414	1068	964	813	958	836	1121	871	974	820	993	1952	1641	1474	1584	1398	1283	1214	1276	3000	1291
MSTRG.56415	101	110	163	151	369	193	786	819	1561	1203	147	181	140	101	128	151	135	121	410	239
MSTRG.56416	1623	1114	653	541	6272	5455	18141	23578	30687	26817	1966	3196	1080	598	720	1077	528	721	6176	4267
MSTRG.56417	17	30	42	18	48	46	134	138	154	124	32	24	25	31	36	47	38	46	96	48
MSTRG.56410	2159	1756	1841	1231	4054	2670	2593	3302	4518	4768	110	164	1556	1002	2962	2715	2848	3354	11136	6855
MSTRG.56411	848	667	641	675	822	721	547	780	860	829	542	666	633	582	664	824	502	725	1270	795
MSTRG.56412	1099	961	546	728	741	907	410	645	627	672	1166	1328	1117	1094	942	910	771	991	1470	793
MSTRG.56413	448	254	145	176	219	230	259	361	277	346	1345	1220	556	628	541	518	371	461	542	329
Gbar_A08G007210	0	0	0	0	0	0	0	0	0	0	0	0	0	0	0	0	0	0	0	0
MSTRG.14253	255	181	124	171	134	166	186	180	159	183	266	255	201	199	208	214	96	148	226	140
MSTRG.56418	1003	656	557	529	895	645	523	693	621	492	757	698	695	729	773	862	506	818	888	572
MSTRG.42462	1010	659	1019	876	622	763	595	750	618	701	892	874	764	894	669	853	766	752	1446	711
MSTRG.22135	2833	2855	2650	2694	656	1663	0	5	3	0	2957	2580	965	1256	2076	3190	757	2285	0	3
MSTRG.42463	140	106	116	114	142	129	70	107	160	118	157	187	168	135	163	138	80	99	122	95
Gbar_A05G019210	29	29	20	21	7	32	20	19	13	11	46	33	10	25	12	17	34	21	24	15
Gbar_D10G020640	0	0	3	0	0	0	0	0	0	2	0	0	0	0	0	0	0	0	0	0
MSTRG.42464	2067	1551	1515	1596	1736	1746	1783	2310	2728	2517	1558	1616	1551	1330	1303	1371	1499	1410	2348	1377
Gbar_A13G000170	129	62	64	101	106	112	82	107	63	97	61	112	99	152	119	69	140	122	272	155
Gbar_D12G019890	9	4	23	17	14	8	3	7	6	17	54	27	13	13	24	28	10	7	38	10
MSTRG.45301	81	91	121	86	74	106	26	49	97	67	98	56	81	79	110	120	52	75	160	71
Gbar_Scaffold557G000010	0	0	0	0	0	0	0	0	0	0	0	0	0	0	0	0	0	0	0	0
Gbar_A05G008370	0	0	3	0	0	0	0	0	0	0	0	0	0	0	0	0	0	0	0	0
Gbar_A02G001700	28	8	20	15	16	21	29	19	21	28	9	14	14	7	9	15	5	14	56	72
MSTRG.42466	780	841	366	390	659	686	427	549	392	502	596	447	757	618	741	735	545	513	1358	851
MSTRG.28681	742	607	581	733	621	483	465	646	560	648	651	545	519	396	750	670	847	614	1398	757
MSTRG.5846	0	12	74	119	42	62	24	12	7	14	0	0	42	17	51	38	32	33	52	20
MSTRG.21167	7	5	507	459	3254	900	1221	1387	911	569	0	4	367	1303	3283	2605	3280	4685	8034	4514
Gbar_D06G009090	0	0	0	0	0	0	0	0	0	0	0	0	0	0	0	0	0	0	0	0
MSTRG.20133	1379	1109	1419	1467	2272	1694	915	1461	1497	1224	1548	1740	1773	1657	1584	1634	1347	1554	1844	1260
MSTRG.28873	1888	1595	1555	1613	1555	1657	1457	1721	1444	1569	2133	2103	1981	1665	1740	1644	1595	1657	3134	1527
Gbar_A05G043540	13	7	3	11	18	3	0	12	4	10	6	7	14	10	4	10	7	5	8	13
MSTRG.28871	110	70	97	86	107	126	142	161	178	154	81	68	93	49	81	141	99	105	252	181
MSTRG.28870	0	0	9	0	91	26	97	64	36	39	0	0	0	0	15	19	7	3	50	20
MSTRG.28877	0	0	2287	2575	5494	1627	3590	4188	5076	4195	0	16	914	4199	6859	4116	6763	8432	4502	3522
MSTRG.6299	1013	824	795	918	1401	1500	2855	2922	3065	2831	1100	976	780	1293	1331	1240	1486	1553	3782	1848
MSTRG.28875	27	10	34	32	13	28	28	52	70	97	68	54	31	44	33	31	21	26	36	13
MSTRG.28874	10	6	32	21	82	81	8	30	3	24	30	48	32	73	49	39	20	16	14	6
MSTRG.6294	108	75	54	43	30	29	32	32	23	17	136	162	80	58	66	57	53	20	68	32
MSTRG.6295	26	25	14	3	18	14	17	19	20	38	43	34	32	51	17	11	3	21	18	27
MSTRG.28879	3089	2159	3193	3250	2824	3184	2304	2701	2581	2674	2648	2959	2876	2967	2854	2937	3099	2823	5740	2837
MSTRG.6297	586	532	70	56	46	38	24	40	56	43	809	478	384	235	162	186	86	72	152	67
MSTRG.6290	48008	41313	66338	71727	117564	75859	88140	92484	69828	70782	43220	35071	68041	79036	99257	93948	168760	123300	339242	157114
MSTRG.6291	82	106	93	101	110	155	70	207	65	79	220	238	214	310	139	141	158	172	338	162
MSTRG.6292	345	324	197	333	271	297	224	331	348	319	686	625	527	546	421	464	253	398	472	254
MSTRG.6293	165	126	69	81	167	146	165	264	276	232	235	160	169	184	163	130	125	107	262	171
MSTRG.37110	13	19	15	4	34	17	295	445	1328	1436	5	11	8	7	6	4	7	0	182	129
MSTRG.37111	2804	3247	6941	7829	5848	9459	2335	3342	1696	1697	2467	2539	9436	8273	4137	4609	5454	3296	3040	1400
MSTRG.37112	1617	1285	1723	1907	1418	1781	1803	1935	2162	2075	1563	1467	1546	1800	1548	1719	1753	1707	3496	1648
MSTRG.37113	3	0	0	0	7	7	144	210	588	652	4	0	0	0	0	0	3	0	38	29
MSTRG.37114	1008	768	755	764	719	864	736	771	618	873	1575	1451	1222	1199	1135	1016	1162	1224	2424	1150
MSTRG.37115	226	213	219	199	257	271	167	172	239	211	349	209	322	317	316	307	144	241	398	191
MSTRG.37116	3	5	0	0	0	4	0	0	0	0	4	6	0	0	0	0	4	4	0	0
MSTRG.37117	8	6	7	6	0	3	0	0	0	0	13	15	0	7	10	8	0	0	0	0
MSTRG.37118	882	791	664	785	792	961	866	880	656	695	1132	1006	1178	1234	920	917	1004	939	2226	1134
MSTRG.37119	355	230	422	240	221	253	183	230	222	231	353	339	300	263	314	247	233	248	668	355
Gbar_A10G025440	4	0	0	0	0	0	0	0	0	0	0	9	4	0	0	0	0	0	0	0
Gbar_D01G015850	0	0	0	0	0	0	0	0	0	4	0	0	0	0	0	0	0	0	0	0
Gbar_A05G000610	0	0	4	10	11	0	0	0	6	0	0	6	12	22	12	7	0	9	0	0
Gbar_D04G015460	48	52	16	15	53	89	80	116	67	74	77	26	40	14	19	17	33	7	72	32
MSTRG.40258	184	120	346	397	218	267	206	183	261	250	139	176	183	239	275	225	161	225	208	95
MSTRG.7741	504	395	422	553	238	290	215	179	205	293	434	369	400	408	424	391	453	321	910	431
MSTRG.7740	783	667	482	674	569	592	250	351	276	362	898	765	1020	983	627	560	510	345	554	253
MSTRG.7743	1020	930	726	870	899	1091	1990	2231	3520	3099	1933	1624	1540	1305	998	897	686	631	1592	837
MSTRG.7742	1318	1257	1740	2249	2183	2501	1005	1530	1370	1425	1207	1233	2581	2103	1480	1628	1325	1096	1278	728
MSTRG.7745	313	147	109	54	14	29	0	63	83	35	4	0	17	7	127	161	27	63	42	55
MSTRG.7744	3449	3231	3910	4252	3187	4404	3804	4022	4001	3861	4001	4259	3783	3812	3332	3534	3594	3346	6894	3334
MSTRG.7747	4	0	0	0	0	0	0	0	0	0	18	67	0	0	0	11	0	0	0	0
MSTRG.7746	20	25	26	7	7	15	13	11	8	9	22	15	32	26	20	12	8	6	28	16
MSTRG.7749	0	0	0	0	0	0	0	0	0	0	0	0	0	0	0	0	0	0	0	0
MSTRG.7748	274	153	291	263	217	244	253	382	312	340	106	74	87	95	159	170	195	134	410	250
Gbar_A01G019220	0	0	0	0	4	0	0	0	8	5	1	0	0	0	4	0	0	0	28	7
Gbar_D08G019850	0	0	0	0	0	0	0	0	0	0	0	0	0	0	0	0	0	0	0	0
MSTRG.40112	194	152	354	361	250	247	140	215	221	183	240	256	222	267	233	215	447	358	676	341
Gbar_D05G035980	0	0	0	0	0	0	0	0	0	0	0	0	0	0	0	0	0	0	0	0
Gbar_D04G007000	0	0	0	0	4	7	3	0	0	5	3	3	0	0	0	0	0	6	0	0
Gbar_D04G000050	11	17	3	0	0	14	0	8	9	11	32	33	11	19	6	13	16	17	28	7
Gbar_D09G017110	0	0	0	0	0	0	3	0	6	12	5	0	0	2	1	0	0	0	0	0
Gbar_A10G024290	0	0	0	0	0	0	0	0	0	0	0	0	0	0	0	0	0	0	0	0
Gbar_D05G029700	28	15	19	21	28	31	18	29	13	13	49	51	45	42	33	34	38	32	58	28
Gbar_D10G010530	0	0	0	0	0	0	0	0	0	0	0	0	0	0	0	0	0	0	0	0
MSTRG.53880	25	18	6	9	16	8	12	15	5	5	64	61	7	23	30	20	14	31	32	28
MSTRG.33371	573	462	338	341	475	405	382	413	399	486	540	553	457	399	448	396	337	591	962	444
Gbar_A10G022870	7	6	18	10	0	5	11	8	4	23	26	11	22	12	12	6	11	6	28	7
Gbar_A08G000780	4	0	0	0	0	0	0	0	0	0	0	0	0	0	0	0	0	0	0	0
Gbar_A11G013310	0	0	4	3	0	0	4	0	0	4	6	4	0	0	9	9	0	5	0	3
MSTRG.30939	188	128	531	258	130	196	27	52	0	0	329	519	302	268	86	158	50	35	0	0
Gbar_A05G002610	5	4	5	5	4	2	2	3	5	4	5	6	5	6	6	5	4	6	6	4
Gbar_A08G012660	0	0	0	0	0	0	0	0	0	0	0	0	0	0	0	0	0	0	0	0
MSTRG.243	269	181	251	252	270	207	276	339	447	481	202	263	149	135	182	161	188	142	466	248
MSTRG.30938	156	85	324	158	60	98	3	27	0	3	230	336	345	100	58	63	43	32	0	0
Gbar_D04G005710	0	0	0	0	0	0	0	0	0	0	0	0	0	0	0	0	0	0	0	0
Gbar_A03G011900	41	34	4	0	0	4	7	8	0	5	31	32	10	7	12	6	3	11	24	3
MSTRG.30937	572	371	236	285	544	482	405	642	669	517	640	621	518	391	437	422	324	405	780	377
MSTRG.44254	53	45	48	79	90	89	41	28	27	20	56	99	93	124	76	85	46	60	108	47
Gbar_A03G010390	21	5	19	32	21	25	13	11	14	12	12	14	27	23	40	17	16	11	30	17
MSTRG.22063	5307	4769	3997	4692	3910	4951	2721	2627	2107	2232	5978	5037	4867	5543	4038	3903	3567	3023	6220	2912
MSTRG.53881	0	0	7	0	0	0	0	12	0	63	0	4	15	6	6	3	4	3	28	0
MSTRG.30935	0	0	0	0	0	0	3	0	13	12	0	0	0	0	0	0	0	0	0	3
Gbar_A05G007060	0	3	0	0	0	0	0	0	0	0	0	0	0	0	0	0	0	0	0	0
MSTRG.58940	18	46	31	38	24	31	24	42	40	32	42	64	26	38	36	23	53	21	82	40
Gbar_D11G028330	0	0	0	0	0	0	0	0	0	0	0	0	0	0	0	0	0	0	0	0
Gbar_A05G006420	0	0	0	0	0	0	0	0	0	0	0	0	0	0	0	0	0	0	0	0
MSTRG.30933	107	115	37	70	680	541	1139	1435	1869	1717	293	191	354	348	706	854	3767	4641	22210	9615
MSTRG.37243	289	208	567	428	476	299	308	357	357	372	170	139	137	249	470	391	431	464	834	331
MSTRG.33379	74	29	73	81	63	53	14	27	42	31	16	9	13	10	50	55	46	46	80	26
MSTRG.18691	293	259	287	398	523	452	309	437	394	437	327	416	497	470	564	401	399	422	944	525
MSTRG.30931	135	135	72	67	304	138	216	293	204	239	110	110	73	68	88	108	74	85	158	101
MSTRG.53882	0	7	21	22	122	172	612	697	1227	1090	4	0	0	0	5	8	0	0	140	126
MSTRG.44252	2714	1752	1069	588	67	144	0	6	0	0	1897	2437	1389	268	327	655	83	440	0	0
MSTRG.12870	13	5	8	13	14	6	13	22	25	29	13	9	7	10	20	16	5	4	22	5
MSTRG.18799	755	499	699	597	940	612	755	968	1138	1088	672	769	564	496	606	618	619	532	1164	672
MSTRG.34203	273	208	285	286	230	260	139	309	252	287	300	357	298	326	242	250	229	238	332	169
MSTRG.53577	2161	1749	1985	2029	2407	1915	1297	1864	1616	1687	2001	1945	1733	1601	1872	1923	2081	1771	4090	2233
Gbar_D02G014970	0	0	13	19	29	38	75	66	84	57	3	0	25	15	14	23	26	15	82	37
Gbar_A06G003180	0	0	0	0	0	7	0	10	9	17	7	0	3	0	0	5	0	8	8	0
MSTRG.24992	1502	1116	412	354	458	439	308	482	418	367	1591	1586	723	553	473	603	361	384	586	265
MSTRG.18692	977	742	636	609	588	649	718	683	826	887	1000	923	755	673	740	772	539	664	1240	563
MSTRG.659	0	0	0	0	0	0	0	0	0	0	4	4	0	0	0	0	0	0	0	0
Gbar_A07G012350	0	0	0	0	0	0	0	0	0	0	0	0	0	0	0	0	0	0	0	0
Gbar_D06G012140	211	106	149	161	66	81	22	29	24	13	212	248	101	166	109	165	71	89	104	77
MSTRG.52040	692	464	552	485	385	514	410	430	395	380	884	826	767	725	594	548	463	490	1150	444
MSTRG.246	8	7	7	10	5	15	12	34	35	53	4	5	4	4	3	1	4	0	12	2
MSTRG.18798	0	5	25	13	26	27	9	49	53	20	0	0	11	5	32	59	14	6	48	30
MSTRG.33484	128	76	84	84	149	105	69	144	85	87	129	64	93	100	134	73	102	124	222	108
Gbar_A08G019220	0	0	0	0	0	0	0	0	0	0	4	0	0	0	0	0	0	0	0	0
Gbar_D01G013800	66	43	66	67	83	55	48	56	89	125	97	128	44	86	103	62	56	70	186	87
Gbar_A12G009440	0	4	24	24	16	13	19	18	8	6	6	2	9	7	4	7	20	6	36	14
MSTRG.24999	307	254	197	193	150	198	265	243	90	127	438	404	421	525	349	221	229	286	690	226
Gbar_D08G000670	7	5	0	0	26	9	95	79	56	121	5	0	4	0	7	0	0	4	24	21
Gbar_A05G018620	0	3	8	0	0	4	0	3	0	0	0	6	0	0	0	0	0	0	8	0
MSTRG.36416	90	45	158	120	229	172	125	185	282	295	7	19	37	18	317	275	198	153	330	171
Gbar_A04G006130	0	0	0	0	0	0	0	0	0	0	0	0	0	0	0	0	0	0	0	0
MSTRG.17292	58	33	102	18	0	0	0	0	0	0	245	324	35	36	41	97	1	13	0	0
Gbar_D07G025550	0	0	0	0	0	0	0	0	0	0	0	0	0	0	0	0	0	0	0	0
MSTRG.29834	1	0	5	8	0	0	2	6	12	6	0	3	37	10	3	2	12	9	22	21
MSTRG.29835	33	4	16	77	8	15	57	60	20	31	23	34	181	55	20	47	48	57	36	63
MSTRG.29836	184	91	109	112	74	115	50	74	74	70	104	108	124	92	112	89	93	93	180	105
MSTRG.29837	397	331	226	260	240	226	152	201	237	137	321	289	327	224	232	213	270	219	590	173
MSTRG.29830	1401	1059	770	984	967	1116	1605	1980	2690	2573	1715	1420	1256	1115	1108	1340	1074	1035	2410	1195
MSTRG.29831	1807	1419	1873	1800	1510	1849	1003	1367	988	972	2145	2056	1975	2232	1835	1927	1852	1886	3540	1649
MSTRG.29832	0	5	8	0	0	0	7	0	68	49	0	0	0	3	0	0	0	2	0	0
MSTRG.29833	726	517	712	619	667	707	490	700	634	625	605	665	745	704	726	756	572	777	1396	702
MSTRG.29838	1026	1124	757	937	1104	1637	991	1089	1111	1316	1077	1031	1335	1470	807	863	693	743	1358	849
MSTRG.29839	141	82	96	83	70	50	28	104	148	171	163	169	7	21	93	170	61	77	64	34
Gbar_A09G008110	0	0	0	0	0	0	0	0	0	0	0	0	0	0	4	0	0	0	0	0
MSTRG.23746	0	0	0	0	3	0	4	4	7	3	9	25	0	0	0	3	0	0	0	0
MSTRG.8929	13	13	11	11	22	18	23	34	32	39	3	4	24	17	21	19	16	19	50	15
Gbar_D09G020240	46	21	23	27	8	8	3	9	14	10	36	70	32	43	35	44	32	18	20	10
Gbar_A04G000990	80	26	25	30	31	31	50	53	26	42	87	63	52	59	65	29	45	67	140	83
MSTRG.28689	340	244	597	824	1081	789	613	810	749	716	309	291	578	703	939	913	867	1077	1870	1045
MSTRG.8920	802	728	597	744	1031	1119	1223	1496	1620	1565	1110	1064	1007	1017	751	801	606	528	1168	687
MSTRG.8921	355	211	225	215	280	218	212	269	140	205	104	74	106	108	215	188	301	138	390	194
MSTRG.8922	3892	3586	9205	12779	9500	10024	7293	11448	2434	2707	3196	3084	5188	6074	3991	4386	4728	4159	3026	1658
Gbar_D12G017540	15	0	15	14	21	40	84	103	163	129	23	13	17	16	12	7	12	17	50	11
MSTRG.8924	464	416	121	177	286	293	290	421	457	310	382	376	325	301	218	255	141	179	288	189
MSTRG.53633	1821	1402	1065	1379	1531	1172	834	1236	965	1107	683	698	750	605	1212	1274	1453	1060	2396	1381
Gbar_D04G017560	0	8	19	28	3	12	14	13	0	0	0	0	4	21	6	24	13	12	36	0
MSTRG.8927	0	0	0	0	4	11	38	21	95	55	0	0	0	0	0	0	0	0	4	5
MSTRG.40251	1529	1325	1430	1466	1850	1660	2126	2198	2360	2449	1784	1916	2017	2250	2082	1792	1710	1689	3354	1675
Gbar_D09G010940	58	45	12	12	53	24	60	55	80	86	26	48	29	13	27	15	9	10	44	34
MSTRG.48375	94	64	154	164	61	93	0	23	3	10	173	239	223	157	107	123	105	50	12	0
MSTRG.45216	446	293	223	221	277	243	238	251	311	283	343	361	348	307	372	293	210	275	554	283
MSTRG.28640	64	25	19	29	63	27	122	193	218	191	43	62	30	40	60	85	60	51	150	79
Gbar_D05G033910	0	0	0	0	0	0	0	0	0	0	0	0	0	0	0	0	0	0	0	0
MSTRG.48373	13	17	23	25	23	43	23	39	26	21	24	34	32	21	28	34	15	27	50	42
MSTRG.48643	215	168	168	181	141	209	88	149	79	111	268	269	211	306	232	178	169	159	444	231
Gbar_A08G000360	0	0	0	0	0	0	0	0	0	0	0	0	0	0	0	0	0	0	0	0
MSTRG.28642	0	0	0	4	216	148	764	824	1328	1147	0	8	4	0	0	0	0	6	122	134
MSTRG.18696	26	18	32	20	9	33	9	15	14	0	89	362	74	61	47	49	15	27	56	38
MSTRG.28643	226	218	222	178	354	251	364	411	638	610	212	282	215	154	201	134	214	161	496	293
Gbar_A11G032120	58	51	50	33	46	66	43	76	58	47	101	65	78	104	186	88	44	90	90	59
MSTRG.40250	2554	1714	2922	2904	2610	3408	2056	2549	2164	2425	2361	1950	2388	2745	2019	2059	1911	2395	5302	2667
Gbar_A06G019760	0	0	0	0	0	0	0	0	0	0	0	0	0	0	0	0	0	0	0	0
Gbar_D12G015940	7	4	0	0	4	8	10	0	5	7	4	0	7	7	0	0	0	4	12	0
Gbar_A10G023040	0	0	0	0	0	0	0	0	0	0	0	0	0	0	0	0	0	0	0	0
Gbar_D01G004170	0	0	0	0	0	0	0	0	0	0	0	0	0	0	0	0	0	0	0	0
Gbar_D11G023300	4	0	7	5	0	0	7	3	0	0	0	0	0	4	0	0	0	0	0	0
Gbar_D06G018310	7	9	4	0	12	5	55	47	95	134	14	0	0	0	9	9	11	11	28	6
Gbar_D06G017880	0	0	0	0	7	6	4	0	1	0	0	0	0	0	0	0	0	1	0	0
Gbar_D04G002520	0	0	0	0	0	0	0	0	0	0	0	0	0	0	0	0	0	0	0	0
Gbar_D04G017690	0	0	0	0	0	0	0	0	0	0	0	0	0	0	0	0	0	0	0	0
Gbar_D03G011110	0	0	0	0	0	0	0	0	0	4	0	0	3	0	0	0	0	0	0	0
MSTRG.40253	27	21	4	8	10	14	9	28	32	19	5	10	14	6	16	0	21	0	16	0
Gbar_A09G025140	0	0	0	0	0	0	0	0	0	0	0	0	0	0	0	0	0	0	6	0
Gbar_D05G010870	23	25	57	58	24	41	24	34	72	35	17	46	14	15	33	37	20	30	38	15
Gbar_A06G013800	10	8	16	20	10	28	7	6	8	5	9	8	27	26	13	11	17	13	16	11
Gbar_D07G018720	0	0	0	1	0	3	0	0	0	0	0	0	0	1	1	0	0	1	0	0
MSTRG.18698	1895	1480	1523	1636	1499	1604	1153	1459	977	1015	2144	2025	1554	1683	1747	1701	1840	1598	3458	1516
Gbar_D01G018970	50	37	19	16	78	49	73	83	66	119	82	63	85	98	115	186	165	194	598	228
Gbar_A13G000530	0	0	0	0	0	0	0	0	0	0	0	0	0	0	0	0	0	0	0	0
MSTRG.58948	64	93	45	25	59	41	22	25	12	8	161	171	104	105	79	74	54	28	70	37
Gbar_A10G005700	0	6	11	0	4	4	4	0	7	0	0	0	0	10	3	0	0	10	14	4
MSTRG.48646	5045	4317	4634	5204	5507	5830	4184	5269	4583	4178	6647	6838	6666	6646	5592	6059	6860	6018	11200	5854
Gbar_A09G006260	0	0	0	0	0	0	0	0	0	0	0	0	0	0	0	0	0	0	0	0
MSTRG.53925	152	155	176	142	1007	328	482	835	946	1180	17	21	124	94	395	305	388	277	1294	884
MSTRG.58218	97	36	28	28	29	23	6	27	58	45	17	25	37	36	44	34	11	20	26	26
MSTRG.18699	1843	1629	3854	3410	3020	2351	2882	3889	3962	4030	587	464	1917	1643	3098	2859	3582	3535	9470	5269
Gbar_A13G008160	0	0	0	0	0	0	0	0	0	0	0	0	0	0	0	0	0	0	0	0
MSTRG.5496	228	165	136	102	135	160	133	184	238	231	324	315	254	226	155	189	89	140	190	140
MSTRG.40255	673	563	389	482	897	548	352	416	337	450	574	605	645	586	676	598	470	569	642	494
MSTRG.12704	89	102	29	20	91	69	40	49	44	41	60	107	83	61	55	70	35	69	72	22
MSTRG.47050	1080	896	1103	1186	1469	1300	1290	1727	1738	1724	1151	1236	1375	1345	1149	1142	1045	970	1620	855
MSTRG.39864	674	417	337	396	869	632	417	655	670	648	588	668	719	562	375	510	253	363	602	248
Gbar_A12G021450	0	0	0	0	0	0	0	0	8	0	0	0	4	3	0	4	0	3	0	0
Gbar_A04G011490	0	0	0	12	23	6	0	4	0	0	3	8	9	31	20	11	8	8	0	0
Gbar_A07G012890	0	0	3	0	0	0	0	0	3	0	4	0	0	0	0	0	0	0	0	0
Gbar_D11G027970	0	0	0	0	0	0	0	0	0	0	10	10	10	15	0	0	0	5	0	0
Gbar_A10G017900	21	0	23	32	35	22	36	90	59	76	30	32	47	31	27	33	24	32	38	11
MSTRG.20228	0	0	0	0	0	0	0	0	0	0	0	0	0	0	0	0	0	0	0	0
MSTRG.20229	400	247	300	315	296	499	558	666	591	544	569	545	461	626	430	294	504	426	1220	531
MSTRG.20226	600	378	1167	836	1281	778	769	1468	2014	2042	152	132	329	295	739	758	986	999	2692	1380
MSTRG.20227	3598	2703	2474	2751	2736	2964	2857	3297	3655	3356	3518	3767	3061	3090	2716	2687	2507	2450	5124	2579
MSTRG.20224	44	58	31	61	79	62	42	37	49	41	77	61	58	67	42	66	40	46	106	52
MSTRG.20225	295	176	150	198	160	188	132	186	243	234	242	229	273	293	270	280	192	299	452	251
MSTRG.20222	36	27	68	71	33	14	35	49	32	39	89	87	31	18	60	53	32	52	152	52
MSTRG.20223	3950	3204	3432	3606	2866	3643	2429	2864	2751	2835	4893	4356	4209	4018	3828	4118	4217	3863	8034	4061
MSTRG.20220	1010	589	140	111	135	153	143	175	179	169	477	499	370	217	160	185	90	92	220	111
MSTRG.20221	642	524	588	645	649	541	522	693	679	529	593	678	725	776	728	642	611	613	1104	551
Gbar_A05G014350	5	5	4	4	0	10	0	6	4	0	9	26	9	6	17	8	0	0	8	10
MSTRG.13152	2462	2044	1416	1174	2209	1763	1584	1878	1602	1912	2758	2317	2492	2379	2457	2084	2395	2213	5872	3252
MSTRG.33908	946	565	127	96	346	312	1422	1475	2632	2486	429	475	312	156	95	216	45	45	300	193
MSTRG.439	6645	6026	8423	7588	4974	5651	2208	2495	2555	2542	8324	7933	6371	7298	7098	8134	5857	7012	7556	3530
MSTRG.438	154	145	54	61	983	932	3388	3614	5911	5209	280	374	307	237	172	130	180	141	1258	807
MSTRG.437	0	0	0	0	14	3	77	135	238	209	0	0	0	0	0	0	0	0	28	4
Gbar_A12G016360	0	0	0	0	0	0	0	0	0	0	0	0	0	0	0	0	0	0	0	0
MSTRG.435	1427	1260	1018	1240	1306	1946	3244	3319	3995	3841	2015	2029	1953	2017	1351	1308	1314	1293	3758	1760
Gbar_D11G026080	0	0	0	0	0	0	0	0	0	0	0	0	0	0	0	0	0	0	0	0
MSTRG.433	460	371	261	288	288	359	399	478	672	544	373	451	374	329	374	373	242	292	458	295
MSTRG.432	644	486	448	415	427	411	244	400	279	284	803	816	668	603	355	497	420	383	592	332
MSTRG.431	0	0	0	0	0	0	0	0	0	0	8	65	0	0	0	6	0	0	0	0
MSTRG.430	52	27	30	20	55	41	50	78	73	57	103	70	37	37	45	53	54	43	120	67
Gbar_D04G017950	0	0	0	0	0	0	0	4	5	0	0	0	0	0	5	0	0	0	8	0
MSTRG.55183	2377	1604	935	963	749	778	575	774	756	617	1626	1855	1059	956	880	1210	699	675	964	556
MSTRG.13151	197	159	183	198	470	206	207	435	511	575	74	49	70	69	238	207	272	331	886	675
Gbar_A07G014490	0	0	0	0	0	0	0	0	0	0	0	0	0	0	0	0	0	0	0	0
Gbar_D04G007820	0	0	0	5	0	0	0	0	0	0	12	0	0	0	0	0	0	0	0	0
MSTRG.51001	2826	1930	2544	2725	2695	2449	1339	1712	1396	1521	2469	2626	2363	2080	2076	2182	2901	2266	4006	1947
Gbar_D04G019340	0	0	6	4	5	17	4	4	5	0	0	0	7	0	4	0	0	5	8	11
Gbar_D02G016660	0	0	0	0	0	0	0	0	0	0	0	0	0	0	0	0	0	0	0	0
Gbar_A09G015470	0	0	0	0	0	0	0	0	2	2	5	0	4	4	7	9	0	0	0	0
MSTRG.16669	1504	1387	1573	1600	1790	1675	1588	1844	1670	1884	1868	1743	1711	1639	1686	1624	1737	1444	3260	1575
Gbar_D09G008220	19	0	0	4	4	0	0	0	7	0	7	17	16	7	13	6	7	0	6	6
MSTRG.37947	1632	1285	1802	1352	1413	1334	1219	1404	1364	1610	1137	1059	1310	1013	1582	1344	1361	1542	3838	1566
MSTRG.37946	412	371	398	590	717	710	1473	1674	1282	1285	662	538	760	1018	904	860	2745	2785	10828	3976
MSTRG.37945	3593	2882	3385	4016	2918	3779	3560	4091	4600	4354	4206	4168	3518	3447	3538	3989	3598	4116	8094	4031
Gbar_A10G017400	3	0	4	4	8	0	0	0	4	12	0	0	0	4	0	4	0	6	20	0
MSTRG.37943	749	528	778	792	875	762	569	843	849	815	751	765	687	553	646	873	579	647	1242	660
MSTRG.37942	1044	745	812	655	595	655	489	681	643	631	1080	1062	906	983	794	968	640	917	1320	663
MSTRG.37941	1926	1311	212	237	269	269	188	321	188	133	1686	1867	1055	543	437	628	245	268	234	193
MSTRG.37940	7918	7279	9625	9912	9130	11425	14689	16320	14060	12579	9977	10912	8896	9665	9034	9143	8827	8767	21024	9659
MSTRG.59092	17	10	19	17	8	6	4	3	8	6	10	20	10	3	14	10	5	5	12	9
MSTRG.37949	0	0	0	0	0	0	0	0	0	2	3	2	5	0	4	2	0	0	0	3
MSTRG.37948	692	455	398	463	704	502	670	772	734	749	338	341	480	412	632	630	544	540	1288	616
MSTRG.31479	0	0	0	0	21	30	21	49	37	11	0	0	1	0	0	1	3	0	26	0
MSTRG.31478	1184	809	994	1034	1280	1001	561	788	823	825	1195	1181	1231	1166	1259	1247	1114	1165	2000	1068
MSTRG.55185	181	161	107	154	377	233	178	313	297	256	203	198	199	188	183	197	170	235	358	200
MSTRG.55821	2385	2257	2481	2829	2212	2824	1739	1725	1392	1336	3797	3438	3147	4162	2965	3053	3374	2524	5336	2267
MSTRG.31471	539	346	309	426	363	486	210	203	225	205	631	559	656	686	447	452	326	337	536	213
MSTRG.31470	1908	1436	3580	3145	2494	2406	1422	2408	2049	2649	851	620	1548	1806	2411	2120	2234	2153	4864	2223
MSTRG.31473	382	356	327	323	384	404	315	404	344	407	375	439	515	418	426	389	321	399	852	370
MSTRG.31472	1588	1129	2262	1794	1214	1369	828	1143	1366	1225	2275	3142	1875	1579	1422	1494	1048	1133	2196	1040
MSTRG.31475	599	473	455	520	591	626	389	525	449	549	661	607	668	613	546	490	473	569	584	458
MSTRG.31474	2375	1583	2939	2651	10483	5251	12907	9690	6570	8118	3840	2971	5903	8121	10907	7221	11831	11899	37480	14012
MSTRG.56541	218	109	85	60	43	50	36	54	57	83	79	36	40	29	50	57	45	42	60	53
MSTRG.31476	5102	3663	6073	5519	6252	5004	5513	6006	5789	5907	4223	4219	4392	4677	5289	5267	6076	5591	14272	6183
Gbar_D05G038650	0	0	0	1	0	0	0	0	0	0	0	1	0	0	0	0	0	0	0	0
MSTRG.58815	0	1	0	0	17	10	97	110	274	255	0	1	0	1	1	0	1	1	26	16
Gbar_D05G010650	8	4	0	4	69	39	82	149	37	100	3	0	12	7	35	101	80	71	336	194
MSTRG.59095	6	2	5	5	3	3	3	2	3	1	5	6	3	4	2	4	2	1	2	1
Gbar_A13G011010	0	0	0	0	0	0	0	0	0	0	0	0	0	2	0	3	3	4	0	0
Gbar_D13G019050	0	0	0	0	0	0	0	4	0	4	0	4	0	4	14	22	0	0	8	0
MSTRG.16661	0	0	0	3	0	0	0	0	0	0	0	0	0	0	0	0	0	0	0	0
MSTRG.58813	3570	2739	2850	2831	2148	2632	2658	3067	3144	2978	3821	3908	3051	2700	2767	2848	2987	2946	6652	3163
MSTRG.27388	423	323	412	327	590	483	718	852	811	823	326	255	295	285	497	389	396	414	1342	546
MSTRG.55188	0	0	8	8	7	3	0	3	4	0	0	0	4	6	0	9	0	0	0	0
MSTRG.10950	407	345	342	288	429	386	278	266	231	263	387	477	527	410	397	332	385	301	466	260
Gbar_D11G035950	0	8	8	7	0	5	0	6	7	11	0	6	0	6	6	0	4	7	16	0
MSTRG.50347	143	102	201	232	162	229	169	221	183	131	193	202	210	277	242	138	254	246	406	243
Gbar_D13G017130	0	3	4	0	0	0	0	0	0	0	0	0	0	0	0	0	0	0	0	4
MSTRG.48432	64	31	24	28	21	41	37	30	39	24	107	67	44	47	54	31	33	24	44	25
Gbar_D06G019190	15	32	10	23	34	34	53	28	23	33	19	27	29	49	13	47	18	9	48	28
Gbar_A02G011310	0	0	0	0	0	0	0	0	0	0	0	0	0	0	0	0	0	0	0	0
Gbar_D11G021680	0	0	0	0	11	6	40	41	86	93	0	0	0	3	0	0	0	0	20	3
Gbar_A10G010300	0	0	0	0	0	0	0	0	0	0	0	0	0	0	0	0	0	0	0	0
Gbar_D10G024370	0	0	0	0	23	18	50	71	82	51	0	0	0	2	0	4	0	3	62	13
Gbar_D05G008840	0	0	0	0	0	0	0	0	0	0	0	0	0	0	0	0	0	0	0	0
MSTRG.19586	0	0	0	3	13	4	6	13	20	40	0	0	0	0	0	0	0	2	0	6
Gbar_D08G024910	0	0	4	0	0	0	0	0	0	0	0	0	3	0	0	0	0	0	0	0
Gbar_D01G007740	0	0	0	0	0	0	0	0	0	4	0	0	0	0	0	0	0	0	0	0
MSTRG.31245	48	36	40	43	76	56	72	94	78	81	130	105	135	181	87	91	79	104	184	86
MSTRG.16664	14225	15358	19697	17362	37954	26912	41001	53064	33704	39266	21374	18176	36878	29784	34914	32474	48938	44420	147870	77827
MSTRG.52766	949	763	690	724	715	615	545	636	598	514	699	784	592	827	710	754	573	597	1018	615
MSTRG.52767	317	327	405	528	337	664	317	325	289	267	343	394	918	518	394	350	422	454	748	330
MSTRG.52764	12	6	26	20	28	18	20	43	43	41	0	5	11	3	11	9	23	19	60	26
MSTRG.52765	0	4	3	0	1218	972	4602	4814	7647	6434	0	0	0	0	3	8	38	19	872	632
MSTRG.52762	0	3	0	0	0	2	2	9	9	18	3	0	0	0	0	2	5	6	10	4
MSTRG.52763	77	35	98	168	379	69	35	90	120	173	49	36	81	29	72	55	47	107	260	101
MSTRG.17288	10	15	9	8	14	16	436	455	1990	1945	8	13	11	7	19	14	13	9	282	74
Gbar_D11G036670	0	0	10	4	10	0	0	13	5	8	7	4	0	6	0	7	0	0	16	5
MSTRG.17286	30064	38974	86338	101233	70323	90726	6451	11813	976	668	40230	48336	97172	91929	63607	69412	44381	40998	10234	7558
MSTRG.17287	2684	3757	11805	15904	9702	15475	2056	3130	2141	1870	3303	4472	11847	12195	7875	7756	8818	6799	6814	3293
Gbar_A09G019580	0	0	0	0	0	0	1	0	0	0	0	0	0	0	0	0	0	0	0	0
MSTRG.17285	119	59	69	61	137	62	102	67	100	86	154	133	129	133	102	90	117	119	174	81
MSTRG.17282	633	605	392	444	422	545	325	490	407	392	821	762	810	593	520	578	444	426	1048	339
MSTRG.17283	1128	761	116	124	18	40	5	5	4	0	529	569	369	119	97	177	21	59	6	0
MSTRG.52768	519	458	659	534	455	652	552	657	753	702	438	428	515	417	511	562	614	740	1606	751
MSTRG.17281	626	455	362	334	387	381	559	549	600	558	594	578	391	404	276	394	367	302	688	415
MSTRG.21579	224	238	304	227	284	318	205	409	343	340	270	232	304	208	317	260	182	251	630	321
MSTRG.21578	371	231	323	362	362	471	343	368	158	164	621	573	605	625	400	349	351	371	564	297
MSTRG.21575	575	535	480	616	614	579	269	384	334	314	647	579	764	758	640	608	580	622	1056	661
MSTRG.21574	429	338	159	160	153	169	180	277	257	194	563	474	318	233	200	253	184	107	252	115
MSTRG.21577	21	15	24	21	20	22	8	14	16	18	32	60	60	28	31	24	16	33	28	11
Gbar_D04G021230	0	0	0	0	0	0	0	0	0	0	0	0	0	0	0	0	0	0	0	0
MSTRG.21571	346	305	456	428	498	506	250	413	320	304	396	361	532	480	472	353	417	381	800	323
Gbar_A08G021610	7	0	2	0	0	0	0	3	0	0	7	3	3	4	0	4	0	4	0	0
MSTRG.21573	704	703	355	357	508	628	485	566	565	596	1348	1249	1095	1049	663	631	468	588	1290	596
Gbar_A05G015000	4	15	8	17	19	19	4	18	9	26	13	17	7	20	20	12	29	21	46	12
MSTRG.14878	998	654	709	606	987	856	1013	1388	1507	1386	820	1068	763	699	755	767	626	552	1126	687
MSTRG.27383	59	25	53	7	5	3	0	0	0	0	34	19	9	7	0	0	4	3	0	0
Gbar_D07G019620	0	0	0	0	0	0	0	0	0	0	0	0	0	0	0	0	0	0	0	0
MSTRG.53791	950	529	680	732	6167	1549	3562	3958	3756	2342	273	249	812	2160	6955	5796	13902	13045	35556	18394
MSTRG.54630	925	848	1257	1325	1196	1341	1391	1700	1786	1820	1215	1079	1174	1384	1368	1219	1305	1416	3738	1461
Gbar_D05G026700	36	33	84	67	12	44	0	6	0	7	13	14	7	17	26	21	12	15	0	0
Gbar_A07G012410	0	0	0	0	0	0	0	0	0	0	0	0	0	0	0	0	0	0	0	0
Gbar_A05G040880	0	0	0	0	0	0	0	0	0	0	0	0	0	0	0	0	0	0	0	0
MSTRG.14881	4769	3351	1889	2833	2419	2571	1514	2258	576	640	5077	4152	4868	4544	2112	1913	994	1193	1406	489
MSTRG.14880	2055	1884	1717	1711	2643	2734	3648	3983	5028	4467	2605	2566	2673	2452	1565	1564	1336	1086	2608	1439
MSTRG.14883	4847	3524	1286	699	246	81	77	146	108	111	4795	5475	2624	856	1202	1628	405	617	682	395
MSTRG.14882	40	44	59	40	66	45	30	33	23	34	57	46	63	32	37	40	22	42	72	36
MSTRG.14885	415	262	321	275	238	298	191	289	271	286	404	457	363	342	282	408	176	325	396	251
MSTRG.14884	0	0	5	0	0	4	0	8	4	4	6	3	0	0	6	0	0	0	0	0
MSTRG.14887	433	303	582	397	368	360	346	351	497	497	458	542	460	459	426	468	331	475	812	512
Gbar_A05G010630	0	0	0	4	0	0	0	0	0	0	0	0	4	5	3	0	3	9	0	5
Gbar_A11G005050	0	0	0	0	0	0	0	0	0	0	0	0	0	0	0	0	0	0	0	0
MSTRG.14888	1992	1236	172	193	410	352	316	493	303	247	955	1270	703	577	490	595	273	312	674	366
MSTRG.50349	28	23	41	32	24	43	17	27	20	18	40	25	39	34	33	38	20	30	60	18
MSTRG.22649	0	0	0	0	0	0	0	0	0	0	0	0	0	0	0	0	0	0	0	0
MSTRG.56327	752	578	578	590	665	645	604	684	619	578	830	877	746	1055	691	656	530	400	1092	528
Gbar_D02G005910	0	0	0	0	0	0	0	0	0	0	0	0	0	0	0	0	0	0	0	0
Gbar_D10G012390	14	0	6	0	4	0	10	0	8	38	7	15	6	15	8	12	6	0	22	10
MSTRG.13864	2078	1496	1779	1208	1126	1121	1311	1349	1647	1516	1823	2028	1334	1199	1282	1240	782	1110	2130	952
MSTRG.30708	7119	5483	5167	4322	3883	4411	3471	4009	4116	3834	6113	7499	5649	5173	4930	5443	6223	6862	15120	6922
MSTRG.53798	0	1	0	0	1	0	0	0	1	0	1	2	0	0	0	1	0	0	0	0
MSTRG.58161	132	92	105	116	146	167	167	158	186	149	130	123	145	148	123	105	119	146	264	120
MSTRG.31248	3803	3317	4569	5412	5393	5551	4655	6059	5055	5264	4441	4285	5704	6744	6336	5588	7172	7134	14156	6985
Gbar_A07G007270	5	20	17	15	30	32	13	10	25	15	10	30	15	17	20	19	34	16	80	35
MSTRG.14871	0	0	8	0	11	6	3	53	7	97	0	0	12	6	115	118	0	0	24	12
MSTRG.30700	469	324	325	364	330	339	448	410	430	408	444	332	438	508	427	432	554	564	1436	624
MSTRG.30701	0	0	5	0	3	4	51	45	221	175	0	0	4	0	0	6	0	5	22	11
MSTRG.30702	951	712	576	558	770	862	714	1009	1121	1135	1045	1055	878	673	740	781	592	843	1814	1062
MSTRG.30703	4	0	13	11	71	26	39	85	161	236	0	4	23	46	156	79	190	357	1822	521
MSTRG.30704	27	14	10	8	16	19	7	3	8	29	21	9	23	50	26	18	22	6	140	38
MSTRG.30705	224	154	97	61	23	27	40	74	60	113	93	115	31	44	76	90	39	35	108	46
MSTRG.30706	265	105	115	52	50	51	97	116	158	149	73	62	24	34	127	119	48	45	168	71
MSTRG.30707	1067	737	519	546	480	592	372	541	668	650	996	987	936	865	616	831	505	752	1058	514
Gbar_A05G016670	35	20	8	11	14	10	11	18	6	11	80	62	35	30	21	25	12	15	40	14
Gbar_D02G004060	0	0	0	0	0	0	0	0	0	0	0	0	0	2	0	0	0	0	0	0
Gbar_A09G018170	0	0	4	0	4	0	7	4	0	8	21	16	4	0	3	0	4	0	14	4
Gbar_Scaffold301G000010	0	0	0	0	0	0	0	0	0	0	0	0	0	0	0	0	0	0	0	0
Gbar_D06G011500	0	0	0	0	0	0	0	0	0	0	0	0	0	0	0	0	0	0	0	0
Gbar_D05G018350	0	3	15	10	4	2	7	0	2	3	3	8	6	0	6	3	0	0	22	0
Gbar_A11G019860	16	19	28	31	50	43	50	25	19	11	49	25	37	72	33	16	44	44	98	30
Gbar_A05G010980	21	30	25	54	20	22	7	23	22	21	44	33	22	31	38	38	13	25	40	21
MSTRG.9517	0	0	0	3	4	3	38	38	77	66	2	3	0	2	2	0	0	0	4	6
Gbar_D06G004720	161	100	84	96	136	97	78	142	73	117	189	166	175	205	146	156	107	129	224	111
Gbar_A03G006890	3	0	0	0	0	0	0	0	0	0	12	0	4	7	0	0	0	4	24	0
Gbar_D04G000400	7	9	0	2	15	26	49	49	70	68	0	4	12	6	6	3	0	0	28	17
Gbar_A02G005580	0	2	1	3	0	0	0	0	4	3	0	1	0	0	0	0	4	3	0	15
MSTRG.42052	470	330	237	203	238	203	189	171	186	247	604	704	567	443	331	304	240	304	558	239
Gbar_D05G022130	10	18	9	32	18	9	11	16	12	16	8	7	28	27	36	17	18	31	72	19
Gbar_A11G010500	40	34	39	20	81	40	57	65	100	69	39	18	33	20	53	41	58	62	154	63
Gbar_D05G020610	0	0	2	0	28	11	73	50	121	115	0	2	0	0	0	0	0	4	16	19
MSTRG.55235	361	248	240	218	290	265	317	349	471	363	296	299	255	310	365	369	252	320	684	283
MSTRG.55234	238	102	83	12	0	0	0	0	0	0	553	547	90	27	45	92	0	6	0	0
MSTRG.55237	97	127	229	187	279	368	18	41	0	0	90	119	178	88	46	54	100	41	0	0
MSTRG.55236	765	633	606	696	568	630	577	725	846	876	684	798	693	642	628	726	516	540	1158	544
MSTRG.55231	19830	20969	24570	29291	21903	36995	20191	23743	20906	20285	24285	21607	34677	37151	27734	26517	33396	25080	61972	26952
MSTRG.55230	45	92	199	265	166	432	8	41	1	0	35	25	257	148	66	104	89	34	4	0
MSTRG.55233	0	0	0	0	3	3	12	26	47	36	0	0	0	0	0	2	0	0	16	3
MSTRG.55232	4412	4587	6480	6777	6247	8322	2811	3521	2768	2613	4671	5349	8532	8755	5447	6266	5169	4660	5360	3057
Gbar_D07G016990	13	12	16	7	75	46	128	131	133	121	7	17	14	8	22	4	11	9	78	44
MSTRG.55239	67	60	16	50	26	22	9	17	8	15	220	249	104	108	53	61	34	26	24	23
MSTRG.55238	181	167	216	263	321	369	263	396	358	396	328	315	277	401	295	249	216	246	578	285
MSTRG.28680	965	742	480	452	827	496	541	792	682	756	607	510	578	515	713	779	712	587	1448	980
MSTRG.38145	83	46	49	55	46	69	37	45	25	48	79	58	91	75	100	72	62	73	118	70
MSTRG.28682	973	787	540	654	1096	871	780	864	603	653	1437	1405	1281	1158	1169	983	942	1043	2064	1029
MSTRG.28683	0	0	0	0	5	17	23	34	42	78	0	0	0	0	4	0	0	8	16	3
MSTRG.28684	834	561	958	1091	813	867	631	804	711	734	659	550	661	725	656	718	923	694	1596	842
MSTRG.28685	3393	2254	5638	4829	5912	3826	2414	3358	3431	4207	759	638	1129	1202	4623	4014	6480	4443	10406	6375
MSTRG.28686	267	155	116	150	267	183	265	466	561	473	178	258	157	121	187	137	143	135	344	179
MSTRG.20601	224	181	68	53	98	84	95	110	73	75	125	116	138	75	99	76	49	56	110	87
MSTRG.28688	382	310	312	273	1660	1538	5142	6295	9399	7838	590	869	325	246	311	303	188	225	1942	1348
Gbar_D07G014620	0	0	0	0	0	0	0	0	0	0	0	0	0	0	0	0	0	0	0	0
Gbar_A12G027260	0	3	0	0	0	0	0	0	4	0	6	5	0	0	7	7	0	0	0	2
MSTRG.20602	47	30	31	27	18	37	8	32	24	30	46	34	29	48	50	49	19	45	48	42
Gbar_D01G018490	7	0	0	3	0	4	0	4	6	4	4	4	0	0	0	0	0	4	0	0
MSTRG.16130	414	206	106	143	195	172	79	205	169	174	266	286	261	259	254	242	145	170	288	169
MSTRG.20603	97	58	65	53	46	79	33	82	58	60	98	93	91	87	108	75	44	111	126	81
MSTRG.409	2196	1436	1539	1628	1502	1430	1562	1792	1449	1608	1954	1795	1830	1654	1848	1934	2036	2239	3718	1908
MSTRG.54553	110	74	121	97	198	118	73	188	142	210	23	28	60	47	116	118	86	163	246	129
MSTRG.42825	381	201	289	299	198	172	282	316	299	278	218	182	171	231	325	286	200	265	478	190
Gbar_D08G015060	0	0	0	0	0	0	3	10	5	0	0	0	0	0	0	0	0	4	8	3
MSTRG.20605	4	0	6	11	34	21	268	268	838	834	11	17	11	8	14	14	8	7	142	64
Gbar_A05G039300	0	0	0	0	0	0	0	5	0	0	0	0	0	0	0	0	0	0	8	0
MSTRG.42054	197	149	545	362	673	555	1000	1259	1577	1579	140	142	177	224	256	273	437	356	938	535
Gbar_D06G006260	7	6	0	4	0	5	0	3	4	0	13	13	18	4	6	13	4	11	18	6
Gbar_D05G029830	12	10	8	0	0	0	7	5	9	0	26	22	4	0	6	7	0	6	0	0
MSTRG.54550	5064	3033	8948	6745	7769	5720	6945	9327	7301	8646	4136	3582	5524	5726	6906	6702	7808	8486	20734	9345
Gbar_D10G026440	10	7	14	11	6	6	14	17	16	20	0	0	0	0	7	5	5	6	8	3
Gbar_A13G016300	0	0	0	0	0	0	0	0	0	0	0	0	0	0	0	0	0	0	0	0
MSTRG.16627	10408	7831	8403	9219	9259	9144	7921	8908	6677	6914	10682	11386	10499	10202	10365	10217	10420	8592	19468	10115
MSTRG.16626	1799	1540	1956	1980	1963	2077	1598	1996	1669	1678	2084	1957	2224	2308	2019	1999	2317	1785	3790	1711
Gbar_D05G008800	0	0	0	0	0	0	0	0	0	0	0	0	0	0	0	0	0	0	0	0
MSTRG.16624	707	430	659	533	443	470	354	480	452	455	620	696	460	502	437	533	516	538	1098	478
MSTRG.16623	16	17	92	52	137	92	189	200	185	133	5	12	0	0	53	42	34	40	90	53
MSTRG.16622	141	76	76	79	149	93	199	237	297	313	172	140	160	81	120	101	130	111	292	113
MSTRG.16621	759	435	451	392	777	601	652	879	768	862	300	254	908	841	843	689	549	796	2090	1100
MSTRG.16620	3318	2401	3234	3716	3191	3291	2270	2879	3202	3457	2675	3061	3059	3021	3125	3554	3573	3508	6522	3245
Gbar_D10G012170	0	0	0	0	0	0	0	0	0	5	0	0	0	0	0	0	0	0	0	0
MSTRG.25898	59	31	30	59	44	47	32	16	32	32	50	47	20	53	53	37	37	28	52	43
MSTRG.16629	9	13	0	7	3761	3258	23376	26265	57457	54718	4	9	8	4	0	24	69	64	8210	5299
MSTRG.16628	594	474	701	586	717	575	401	556	515	552	513	618	551	596	626	700	548	577	996	496
Gbar_D07G002810	62	20	33	65	60	18	74	73	70	70	27	32	32	26	30	34	24	27	64	60
MSTRG.11938	9	3	7	18	33	28	54	50	102	55	25	23	11	0	20	29	18	8	34	34
MSTRG.11939	417	293	327	352	290	319	214	358	244	250	299	287	356	314	312	352	405	443	826	353
MSTRG.13865	1806	1254	399	344	454	195	287	325	137	258	1208	1069	1512	561	605	620	319	255	756	237
MSTRG.47150	36	24	25	22	26	31	10	21	17	12	60	30	49	28	31	37	20	34	40	17
MSTRG.11932	142	81	220	86	12	28	1	5	0	7	244	214	46	42	67	136	8	94	24	14
MSTRG.11933	201	114	72	112	139	122	68	156	111	120	164	220	208	197	176	94	67	125	180	79
MSTRG.11930	297	334	396	357	534	404	223	369	634	762	36	32	75	70	352	366	436	391	1236	731
MSTRG.11931	467	404	434	525	508	428	319	526	458	376	699	704	695	544	631	702	583	604	814	468
MSTRG.11936	1877	1372	1970	1708	2323	2266	1739	3437	4829	4292	536	505	1313	1219	2119	1696	6436	9590	35978	13148
MSTRG.11937	0	0	0	0	0	0	0	0	0	0	0	0	0	0	0	0	0	0	0	0
MSTRG.11934	2755	2063	2329	2560	2456	2362	1866	2109	2308	2106	2168	2082	2473	2210	2306	2327	2529	2305	3594	1936
MSTRG.11935	20	17	40	17	4	7	0	0	3	0	46	37	18	6	12	20	2	12	8	0
Gbar_D09G023180	0	0	0	0	0	0	0	0	0	3	0	0	0	0	0	0	0	0	0	0
MSTRG.29489	487	473	466	472	387	395	296	318	264	285	731	699	654	646	532	530	479	615	1186	447
MSTRG.31587	3403	3209	6721	7720	5710	6206	1691	2231	2124	2410	3183	2537	3376	3951	4495	4816	5603	4817	5580	3428
Gbar_D01G014870	0	0	0	0	0	0	0	0	0	0	0	0	0	0	0	0	0	0	0	0
MSTRG.22174	3574	2363	6279	5503	5099	4098	4276	5313	4451	4341	1703	1595	2171	2007	3553	3444	4280	4686	9690	3880
MSTRG.22175	90	34	59	37	32	43	26	25	25	45	61	34	45	43	55	72	47	40	60	44
MSTRG.29487	396	293	185	164	114	187	72	114	94	101	220	407	283	193	154	173	73	128	166	79
MSTRG.22177	332	204	266	222	323	279	529	688	1127	837	94	121	128	106	175	213	155	173	492	302
MSTRG.22170	283	254	162	168	374	366	391	525	536	580	370	290	407	349	260	257	181	224	474	252
MSTRG.22171	809	674	448	553	702	728	400	550	499	634	654	677	659	562	719	786	642	781	1668	921
MSTRG.22172	886	740	430	401	537	654	301	464	217	204	1655	1470	1164	1116	684	723	599	526	980	464
MSTRG.29482	0	0	0	3	326	121	358	551	242	246	0	0	0	0	40	73	19	23	238	119
MSTRG.23223	239	171	116	171	221	189	239	297	512	489	141	143	193	140	160	212	127	66	268	159
MSTRG.35699	105	89	61	147	148	159	73	86	45	30	217	181	264	230	146	113	121	152	128	82
Gbar_A12G003420	0	0	0	0	0	0	0	0	0	0	0	0	0	0	0	0	0	0	0	0
MSTRG.23220	22	13	21	17	19	22	22	28	30	29	29	23	13	16	24	20	21	20	42	24
MSTRG.23227	177	172	151	171	204	227	225	200	365	258	208	204	274	237	213	260	186	216	450	226
MSTRG.23226	554	387	477	516	489	430	307	433	572	451	419	356	429	357	411	540	558	575	954	596
MSTRG.23225	242	120	110	186	189	101	56	188	248	212	86	82	57	58	142	179	172	172	360	272
MSTRG.23224	35680	21583	29912	37657	30558	31334	19027	30471	38795	38538	5932	4279	7538	10914	29848	36281	51731	47280	103220	70146
MSTRG.23229	2221	1686	2605	3151	2692	3307	2983	3727	4199	3833	2211	2085	2466	2828	2534	2591	2411	2652	5582	2785
MSTRG.23228	359	332	696	744	633	797	385	527	346	384	295	241	402	396	323	364	429	389	904	366
Gbar_A02G006130	0	0	0	0	0	0	0	0	6	0	0	0	0	0	0	0	0	0	0	0
Gbar_A02G013890	0	0	0	0	0	0	0	0	0	0	0	0	0	0	0	0	0	0	0	0
Gbar_A05G029590	11	0	0	7	19	4	5	4	12	11	0	8	0	0	2	11	23	7	24	11
MSTRG.48918	1055	808	765	926	707	754	484	647	543	395	1011	982	781	655	639	693	576	521	1108	512
MSTRG.48919	453	492	500	921	982	890	187	298	118	116	663	485	1069	1197	524	529	576	404	394	192
MSTRG.48916	289	210	227	177	205	225	133	214	159	174	249	298	302	339	320	307	255	287	404	260
MSTRG.48917	5169	3890	3209	3591	3690	4109	3579	4135	4130	3982	4672	5161	4792	4640	3798	3813	3587	3348	7084	3407
MSTRG.48914	519	348	438	480	442	457	271	261	324	353	546	361	578	429	432	517	433	398	762	275
MSTRG.48915	1891	1480	832	862	836	994	494	700	647	633	1832	1708	1321	1161	1105	1303	919	949	1422	872
MSTRG.48912	324	283	391	280	705	581	1310	1558	2110	1985	399	389	457	497	397	432	378	472	1588	730
MSTRG.48913	461	355	346	264	247	386	156	229	120	91	909	757	708	940	462	463	424	414	442	217
MSTRG.48910	28	28	35	34	57	31	48	48	61	61	2	24	28	32	52	30	27	43	106	28
MSTRG.46748	4813	3093	712	546	383	370	442	550	505	328	3161	3356	1694	1156	832	1208	428	402	442	218
MSTRG.25683	117	101	117	98	159	133	379	426	573	511	182	98	74	81	181	136	108	110	348	149
MSTRG.25682	920	552	1512	1390	1592	931	982	1476	1466	1450	293	198	400	282	874	825	1222	811	2286	1190
MSTRG.25681	170	106	134	87	154	134	169	228	182	254	119	102	141	106	129	109	41	83	236	127
MSTRG.25680	172	120	69	63	81	85	89	105	103	133	284	250	191	175	131	146	113	122	154	94
MSTRG.25687	770	496	499	394	371	499	325	373	349	344	741	675	585	473	529	596	293	406	462	280
Gbar_D11G003920	0	0	0	0	0	0	0	0	0	0	0	0	4	0	0	3	0	0	0	0
MSTRG.25685	3	5	9	29	0	13	0	3	0	0	0	0	5	4	4	4	6	3	0	0
MSTRG.35438	0	4	0	3	3	7	7	9	4	11	0	8	0	0	10	3	0	0	28	0
MSTRG.25689	1102	868	1023	1131	1158	989	665	917	903	919	784	648	824	935	1282	1351	1213	1367	2244	1279
MSTRG.25688	26849	26409	76066	46526	11554	25963	1047	1793	60	94	58920	60187	24719	20950	26891	34779	12794	19762	682	256
Gbar_A05G038660	9	10	7	9	3	4	0	0	6	3	5	3	5	3	3	0	0	0	0	0
Gbar_D10G010390	0	0	0	0	0	0	0	22	30	21	0	0	0	0	0	0	0	0	0	0
Gbar_A11G026320	0	0	0	0	0	0	10	8	26	25	0	0	2	2	0	0	0	0	8	5
MSTRG.49061	2166	1421	3636	3526	3953	3551	3309	3489	2967	2631	1458	1414	1698	2079	2324	2080	3147	2855	7224	3213
MSTRG.49060	385	376	273	256	408	452	413	391	323	412	481	477	526	494	467	369	447	553	1144	540
MSTRG.29155	321	248	235	382	229	395	217	250	222	242	332	359	263	449	440	359	277	360	470	229
MSTRG.49062	166	97	93	145	160	128	119	139	149	160	148	189	173	149	108	147	92	142	208	123
MSTRG.29153	534	424	424	544	487	575	480	636	672	632	520	664	547	547	541	563	461	450	972	430
MSTRG.49064	1187	1170	1305	1469	1227	1915	706	995	630	614	1641	1359	1785	1994	1422	1540	1589	1494	2374	1250
MSTRG.29151	98	148	34	147	28	20	122	131	67	77	60	66	296	165	69	108	74	112	70	53
MSTRG.29150	8924	6134	9074	9057	12450	9698	7915	9216	9257	8711	10338	10008	11080	11560	10848	10916	14217	10639	18702	9363
MSTRG.49069	2712	1776	1850	1689	1366	1456	1760	2071	2552	2867	1770	1488	1709	2011	2031	1723	2273	2236	5140	1805
MSTRG.49068	7735	5114	1202	1131	2297	1676	2924	3366	3418	3321	3604	4021	3203	1632	1727	2162	986	996	2894	1387
MSTRG.30894	1414	861	627	498	433	476	545	670	659	714	822	872	726	586	555	590	400	437	910	426
MSTRG.29159	0	0	0	0	0	0	0	0	0	0	0	0	0	0	0	0	0	0	0	2
MSTRG.29158	470	289	8083	10404	4397	3410	1974	2844	4324	4090	25	38	232	317	1610	1741	2919	2187	4520	2691
Gbar_D02G012100	0	0	0	0	0	0	0	0	0	0	0	0	0	0	0	0	0	0	0	0
Gbar_A03G019060	0	0	0	3	3	2	0	0	0	0	4	15	4	0	5	2	4	0	0	0
Gbar_D06G021600	0	0	0	1	4	0	0	0	0	3	0	0	0	0	0	0	0	1	0	0
MSTRG.57568	3	0	4	0	0	1	0	5	0	3	4	3	4	7	3	11	0	1	14	7
MSTRG.46741	647	626	565	812	698	834	589	720	439	491	1085	886	1164	1289	819	839	810	913	2680	968
Gbar_D12G001500	4	0	9	4	0	0	0	0	0	0	14	21	0	0	0	3	0	5	0	0
Gbar_D03G002540	0	0	0	2	0	0	0	0	0	0	0	0	0	0	4	0	3	4	0	0
Gbar_A05G032850	23	0	17	12	22	39	14	13	6	20	15	25	31	11	8	36	20	13	50	5
Gbar_A06G018380	12	11	0	7	4	0	0	0	0	0	0	3	10	0	0	0	0	0	6	3
MSTRG.17392	4202	4221	5337	6667	5057	6521	4368	5359	4708	4672	4921	4791	5709	6025	5041	5479	5405	4689	9360	4785
MSTRG.35694	0	0	0	0	0	0	0	0	0	0	0	0	0	0	0	0	0	0	0	0
MSTRG.31365	3998	2937	2859	2974	5042	3711	4859	5694	5874	5633	3253	2948	3200	2781	2724	2960	3015	2332	6960	3450
MSTRG.35431	397	372	270	230	169	197	161	180	188	171	604	698	478	509	324	465	151	353	290	198
MSTRG.46743	0	0	0	0	0	6	0	0	0	3	3	0	2	6	0	2	5	7	12	6
Gbar_A11G033310	0	3	4	16	9	7	8	0	4	0	13	0	6	12	3	8	7	3	44	11
MSTRG.35430	468	311	414	379	430	432	362	404	415	460	357	374	458	514	458	419	329	344	776	364
MSTRG.8821	12	12	8	8	56	44	65	99	90	63	20	10	26	55	37	13	36	99	290	96
MSTRG.19165	690	405	241	264	430	401	985	1168	1801	1655	475	588	452	364	346	329	400	389	1020	569
Gbar_D08G024430	0	0	0	0	0	0	0	0	0	0	0	0	0	0	0	0	0	0	0	0
Gbar_D05G035580	50	56	19	44	61	67	55	123	87	94	76	85	83	93	87	89	64	99	334	176
MSTRG.32421	1342	918	127	113	94	134	31	78	47	68	678	678	517	264	162	221	48	64	80	49
Gbar_D10G002840	0	4	0	0	0	0	0	0	0	0	0	0	0	0	0	0	0	0	0	0
MSTRG.32729	204	249	225	185	405	255	238	239	308	268	285	375	255	225	402	320	405	191	868	335
MSTRG.22798	55	50	78	108	284	108	130	146	136	126	23	11	26	42	111	87	92	76	336	156
MSTRG.27032	17	13	3	2	12	5	5	4	5	9	63	53	50	52	29	15	21	11	32	33
MSTRG.32420	391	255	277	297	434	334	414	531	661	545	382	419	391	372	292	298	269	263	572	318
Gbar_D08G014820	0	0	0	0	0	0	0	0	0	0	0	0	0	0	0	0	0	0	0	0
Gbar_D08G026460	40	21	11	9	21	7	29	56	59	57	34	52	8	13	10	12	4	10	14	13
MSTRG.22790	917	698	895	1198	1065	1016	1017	1265	1013	1116	787	789	935	951	873	911	1009	1123	2112	1080
MSTRG.22791	605	451	517	588	450	587	348	374	470	447	594	658	629	668	524	590	557	625	1028	566
MSTRG.22792	12	19	37	36	166	85	96	151	101	112	44	37	43	44	69	72	159	172	484	195
MSTRG.22793	452	620	1772	2521	1615	2532	206	358	66	92	309	411	2528	2438	1470	1403	1551	1168	542	239
MSTRG.22794	658	505	433	368	562	541	534	684	619	648	899	911	838	662	582	523	539	582	1294	653
MSTRG.22795	194	184	196	213	369	246	145	225	180	138	205	160	161	171	188	225	93	170	216	140
MSTRG.22796	392	310	277	247	226	217	124	289	269	261	404	388	255	326	348	349	206	310	544	255
Gbar_D13G026040	19	13	13	18	22	25	21	24	22	20	13	20	20	17	15	17	17	18	46	15
MSTRG.26088	519	363	441	382	764	606	1272	1395	1900	1749	205	269	169	177	319	326	393	329	934	579
MSTRG.26089	187	133	164	109	541	269	379	422	394	335	60	37	59	63	244	264	194	232	688	474
MSTRG.51444	0	5	0	5	365	339	1151	1233	1904	1684	2	3	0	0	5	5	19	10	268	195
MSTRG.51445	154	120	108	158	116	134	98	121	99	89	154	102	147	135	137	154	116	88	198	109
MSTRG.51442	43	26	33	32	98	35	91	107	108	91	43	27	24	10	14	32	68	18	76	53
Gbar_A02G006170	0	0	0	0	0	0	0	0	0	0	0	0	0	0	0	0	0	0	0	0
MSTRG.51440	633	458	359	364	237	338	212	162	184	259	551	490	477	438	268	328	242	271	488	179
MSTRG.32725	73	20	11	18	38	41	30	25	26	25	83	71	53	70	35	54	22	33	32	29
MSTRG.26080	910	688	693	840	791	973	687	803	709	767	916	766	1095	1296	797	804	912	830	1512	798
MSTRG.26081	187	139	140	138	198	177	308	327	366	447	216	189	156	152	169	131	92	152	284	175
MSTRG.26082	42	22	43	30	224	172	656	838	1118	1057	16	32	32	22	30	24	23	22	172	131
MSTRG.26083	2290	1684	1448	1229	1749	1544	1762	2035	1731	1660	2267	2193	1932	2011	1966	2020	1755	1676	3662	1890
MSTRG.26084	69	33	39	41	49	58	43	54	55	37	42	44	50	49	44	42	22	52	76	55
Gbar_D13G001630	18	23	35	31	39	18	3	3	13	12	9	5	5	12	8	0	19	6	22	5
MSTRG.51448	2548	2018	1751	2224	2308	2602	1360	1722	1368	1691	3379	2910	3506	2957	2287	2524	2125	2614	3792	1871
MSTRG.51449	554	416	590	588	572	675	423	555	504	489	806	698	593	681	609	576	721	702	1640	731
MSTRG.50315	318	215	275	286	181	197	168	194	136	135	433	545	290	260	312	314	301	310	462	252
MSTRG.33759	90	58	63	38	33	44	11	36	11	41	79	131	143	100	57	60	45	56	6	0
MSTRG.50317	1482	1088	1345	1224	1320	1097	1142	1201	1226	1456	1625	1708	1475	1335	1323	1308	1386	1211	2556	1176
MSTRG.50316	7793	6630	7070	8015	10672	9776	9482	11441	7679	7979	8057	6672	9012	10925	11159	9470	12962	11551	26484	12072
MSTRG.50311	1392	1013	4299	5330	7247	4078	5621	6904	8133	5618	732	725	2150	7281	8055	5871	10010	13233	23876	11986
MSTRG.15516	197	219	255	217	686	246	215	449	346	438	34	22	263	173	383	336	496	359	1096	904
MSTRG.50313	618	507	1439	1530	1778	1391	1190	1421	1221	1205	886	839	1459	1562	1242	1163	1505	1313	2970	1207
MSTRG.50312	949	748	603	578	704	758	839	870	838	748	804	964	885	802	871	815	812	930	1482	898
Gbar_D11G029680	1	1	1	0	0	0	0	1	0	0	0	0	1	1	0	0	0	0	0	1
MSTRG.32720	1697	2136	2444	2227	4853	2951	1665	3396	3602	4740	169	148	1531	1540	3156	3294	5549	5213	13040	10580
Gbar_D05G016740	23	14	15	34	41	47	11	30	9	24	78	58	27	40	52	19	25	14	26	18
MSTRG.27035	19	18	0	0	0	0	3	1	0	0	15	10	7	10	11	1	0	1	0	0
Gbar_D12G000990	0	0	8	5	0	4	0	0	2	0	5	0	4	3	0	16	2	3	0	0
MSTRG.50318	1428	1075	1018	1060	1078	1413	775	967	811	947	1306	1272	1359	1560	1229	1357	1137	1061	1950	1058
Gbar_A07G004540	5	4	0	0	0	0	0	0	0	0	7	7	3	3	0	4	0	0	0	0
Gbar_A11G015440	3	5	5	3	2	6	8	6	2	4	4	8	9	5	2	5	0	5	12	5
MSTRG.24792	1387	1106	908	1011	947	1079	1025	1187	1063	1046	1566	1609	1330	1214	1087	1302	907	948	2136	992
MSTRG.24793	0	0	0	0	0	0	0	0	0	0	0	0	0	0	0	0	0	0	0	0
MSTRG.24790	585	469	148	225	252	308	166	227	252	197	460	511	450	377	370	355	205	297	264	213
MSTRG.24791	103	89	64	69	90	64	28	56	34	64	130	125	90	57	82	46	65	61	110	64
MSTRG.24796	539	370	459	484	576	464	306	470	412	476	444	498	563	540	519	467	380	458	822	475
MSTRG.24797	146	143	105	192	118	205	125	118	87	81	379	329	309	389	184	190	193	150	192	113
MSTRG.24794	423	313	371	361	382	332	232	253	375	374	391	377	415	368	317	330	255	305	556	201
MSTRG.24795	0	0	0	0	0	0	0	0	0	0	0	0	0	0	0	0	0	0	8	0
Gbar_D07G007160	11	7	8	15	16	4	4	0	4	0	6	0	18	14	20	0	10	0	16	0
MSTRG.24799	5260	3684	4062	3815	5367	4020	5043	6697	5107	5815	4628	3858	6184	4572	5752	6734	6502	6680	18606	9625
MSTRG.15265	0	0	0	0	8	0	8	13	29	25	0	2	0	0	0	0	0	0	8	4
Gbar_A02G007660	0	0	0	0	0	0	0	0	0	0	0	0	0	0	0	0	0	0	0	0
Gbar_D01G003650	0	8	23	13	0	8	0	0	7	0	0	0	7	5	13	8	0	8	0	0
MSTRG.2151	118	82	156	150	56	69	58	90	109	129	128	113	93	128	152	143	99	114	216	107
MSTRG.48954	10	0	5	9	20	3	8	21	8	20	0	0	3	0	11	21	6	5	8	11
MSTRG.401	0	0	0	0	0	0	0	0	0	0	0	0	0	0	0	0	0	0	0	0
MSTRG.31366	16345	9980	17055	14705	13812	10000	5417	9167	9809	11006	6776	7094	4619	3883	9493	10930	10471	10345	16814	9966
Gbar_D06G019240	0	0	0	0	0	0	0	0	0	0	0	0	0	0	0	0	0	0	0	0
MSTRG.54916	190	136	512	127	594	194	215	430	662	382	257	149	304	280	409	300	173	299	760	387
MSTRG.26332	626	431	450	570	1106	871	1354	1711	1855	1804	732	655	498	526	734	726	750	760	2014	1061
MSTRG.26333	532	383	361	321	587	447	488	547	646	568	681	610	485	429	346	437	332	333	626	329
MSTRG.26330	1863	1193	2548	1959	1897	1657	1199	2051	2047	2031	362	371	488	509	2397	2810	1543	1882	3952	2039
MSTRG.26331	3137	2325	2768	2856	4094	3274	4677	5035	5010	5157	2696	2448	2520	2577	2888	2827	3696	2793	8096	3799
MSTRG.26336	260	228	257	165	323	283	488	464	444	435	418	347	218	193	266	278	221	221	612	277
MSTRG.26337	0	0	0	0	0	0	0	0	0	0	0	0	0	0	0	0	0	0	0	0
MSTRG.26334	57	55	23	29	62	61	42	61	73	60	112	170	111	71	103	87	58	87	178	77
MSTRG.26335	991	922	1900	1868	3058	2698	2128	2582	1811	1972	2149	1590	2337	2635	2475	1971	2754	2540	8142	3208
MSTRG.26338	7	6	35	13	118	63	155	185	223	161	5	15	22	74	88	40	23	50	50	61
MSTRG.26339	187	193	154	257	300	166	145	193	118	133	97	102	126	150	262	203	264	177	324	218
MSTRG.48958	35	33	21	46	28	55	18	36	20	25	59	45	52	30	34	27	29	23	36	20
MSTRG.37316	1302	934	969	992	1198	1106	762	981	1018	1053	1393	1497	1392	1344	1141	1091	791	1212	1962	952
MSTRG.2150	63	52	34	18	36	34	17	2	12	14	46	35	23	41	38	24	0	26	16	21
Gbar_A07G001540	0	0	0	0	0	0	0	6	14	21	0	0	0	0	0	0	0	0	0	0
MSTRG.48959	484	354	513	480	474	607	318	438	443	485	436	455	475	536	502	464	510	602	872	407
Gbar_A06G021440	57	53	37	56	31	27	56	97	103	97	58	88	22	15	33	50	11	39	50	39
Gbar_D08G020620	0	0	0	0	0	7	0	6	8	6	0	0	0	0	0	6	0	0	0	0
MSTRG.6758	396	265	123	198	219	218	169	293	298	263	320	324	310	221	250	233	205	222	392	222
MSTRG.32455	515	419	542	462	418	449	254	338	382	427	520	539	523	469	422	489	408	519	718	347
MSTRG.24244	0	0	27	27	1805	843	3708	3860	3527	3234	0	0	0	11	177	219	58	90	986	571
MSTRG.18567	1511	1648	4231	6148	3933	5203	1060	1400	1520	1175	1105	1289	2725	3926	2313	2562	2055	1420	1502	973
MSTRG.14418	646	513	452	527	636	547	589	693	834	788	664	714	653	728	588	669	644	656	1268	727
MSTRG.18565	76746	35745	101978	24442	392	108	0	8	0	7	76533	138087	24503	3255	20804	25614	940	12818	0	0
MSTRG.18562	731	629	654	705	847	687	877	1035	1128	1187	410	428	514	434	641	762	802	728	2198	1165
MSTRG.18563	344	234	339	395	743	402	528	974	689	738	81	77	160	71	375	314	316	308	1242	866
MSTRG.24242	2162	1389	389	165	21	84	1	34	3	2	1200	1931	644	231	544	872	52	492	76	33
MSTRG.24243	485	376	414	488	625	458	297	459	498	518	419	461	423	400	463	599	514	451	1124	709
MSTRG.14412	0	15	91	104	254	174	747	802	1609	1582	0	6	29	22	43	58	59	51	432	175
MSTRG.14413	1020	802	837	879	1307	1157	996	1240	857	898	1438	1242	1377	1819	1262	1228	1175	1156	2780	1235
MSTRG.14410	70	45	56	45	147	123	199	183	212	207	80	71	66	69	70	82	82	84	342	106
MSTRG.14411	7	8	28	36	70	37	92	141	252	222	13	17	9	16	52	50	16	15	26	13
Gbar_A02G012850	10	8	6	12	5	12	16	10	0	6	8	14	10	9	0	7	0	13	0	0
MSTRG.14417	240	166	152	156	228	141	116	122	172	148	226	264	173	213	180	176	148	97	206	140
MSTRG.14414	323	246	267	286	359	337	576	682	983	965	500	499	522	527	467	454	335	512	1144	412
MSTRG.14415	394	215	88	69	67	83	157	139	241	323	398	401	250	161	195	175	106	97	478	253
MSTRG.22012	170	55	111	19	0	4	0	0	0	0	349	380	44	46	29	130	7	13	0	0
Gbar_D02G006030	3	0	7	4	6	0	0	0	0	0	0	0	3	3	8	0	3	0	0	0
Gbar_D05G040410	0	0	0	0	0	0	0	0	0	0	0	0	0	0	0	0	0	0	0	0
Gbar_A05G005640	342	252	305	299	338	358	294	434	307	292	348	358	304	320	277	335	180	280	496	258
Gbar_D10G010080	4	0	0	0	0	4	0	0	0	0	13	13	12	4	0	0	0	3	0	0
Gbar_D05G028670	0	0	0	0	0	0	0	0	0	0	0	0	0	0	3	0	0	0	0	0
Gbar_A03G023840	0	0	0	0	0	0	0	0	0	0	0	0	0	0	0	0	0	0	0	0
MSTRG.11717	4	4	5	8	3	3	0	3	4	4	18	5	1	7	5	5	8	7	14	10
Gbar_A11G003610	0	0	0	0	8	0	18	23	20	8	0	0	3	3	0	0	0	0	0	7
MSTRG.30892	478	332	280	242	258	280	227	309	336	270	556	665	495	388	345	380	247	247	518	279
MSTRG.25644	531	353	364	325	428	444	358	472	302	377	502	402	610	599	487	526	406	422	900	361
Gbar_D10G010890	0	0	0	0	0	0	0	0	0	2	0	0	0	0	0	0	0	0	0	0
MSTRG.11150	24	17	12	10	5	15	13	19	11	15	15	29	23	21	23	30	30	18	54	29
Gbar_D08G001970	0	0	4	5	1	20	14	18	6	10	0	3	3	13	4	3	7	0	0	9
MSTRG.35420	885	655	681	650	883	742	758	851	852	824	591	573	576	606	1045	992	1058	862	1874	1024
MSTRG.35672	0	0	0	0	0	0	0	0	0	0	0	0	0	0	0	0	0	0	0	0
MSTRG.56258	478	403	389	498	417	622	504	582	596	496	618	687	725	721	513	619	449	651	1206	661
MSTRG.56259	203	156	205	243	120	122	165	190	200	185	174	137	141	189	234	257	193	143	280	109
MSTRG.56252	562	389	616	654	500	512	323	387	494	481	437	441	358	443	513	522	585	557	996	604
MSTRG.56253	417	313	391	406	523	427	257	429	419	488	389	362	354	315	495	538	470	425	952	412
MSTRG.56250	1214	875	1085	1242	1683	1370	987	1472	965	1212	919	876	1196	1221	1111	944	1255	1282	2444	1288
MSTRG.56251	1621	1535	2268	2185	1693	2236	2243	2421	2504	2350	2041	1898	2133	2403	2025	2006	1760	2084	4262	2032
MSTRG.56256	70	71	44	57	40	67	40	64	29	54	90	106	139	135	80	94	39	105	182	62
MSTRG.56257	1567	1233	1233	1176	1096	1403	1024	1401	1383	1414	1927	2001	1717	1544	1526	1678	1306	1851	3080	1434
MSTRG.56254	2103	1483	1138	1097	2042	1233	1396	1956	1785	1662	1735	1806	1737	1494	1494	1492	1222	1046	2504	1209
Gbar_D09G015340	0	0	3	0	0	0	0	3	3	0	0	0	0	0	0	0	0	5	0	0
Gbar_A10G000700	0	0	0	0	0	0	0	0	0	0	0	0	0	0	0	0	0	0	0	0
Gbar_A12G029320	19	8	19	59	23	38	35	67	89	76	10	23	12	33	41	27	44	51	150	111
Gbar_D07G008360	0	13	14	17	19	0	18	8	10	19	0	7	0	0	0	0	0	0	0	0
MSTRG.17399	63	73	86	89	67	60	39	56	67	51	110	126	98	109	97	83	94	123	160	91
MSTRG.36654	61	30	36	39	79	34	54	64	62	80	16	25	25	53	96	77	100	211	330	156
MSTRG.29110	88	56	34	36	87	70	198	177	271	249	41	70	70	50	31	49	16	38	78	79
Gbar_A09G022940	25	22	34	29	26	33	6	29	11	11	54	39	66	47	43	34	32	56	60	41
Gbar_D10G004870	0	0	0	0	0	8	5	0	2	0	15	5	12	0	0	15	0	0	8	0
MSTRG.17918	46	44	35	33	40	47	20	31	19	15	94	59	66	72	59	57	32	61	34	46
MSTRG.29116	0	4	41	79	42	20	43	28	15	17	0	0	6	0	21	25	21	20	34	14
MSTRG.2445	1720	1272	283	112	0	4	0	4	0	0	1316	1668	884	204	151	337	4	25	0	0
MSTRG.11152	41	45	17	14	15	25	142	230	669	719	55	48	27	13	15	12	17	4	134	48
MSTRG.41916	0	0	19	12	144	40	54	49	17	35	0	6	7	9	16	18	7	12	24	11
MSTRG.29115	458	359	339	414	419	467	227	313	260	228	636	574	597	618	467	419	401	398	614	391
Gbar_D07G006480	0	0	0	0	0	0	3	0	0	0	0	0	0	0	0	0	0	0	0	0
MSTRG.25648	14	18	81	13	30	17	0	27	45	142	6	0	4	3	61	61	8	6	118	20
Gbar_D08G017030	22	22	18	12	0	11	7	5	9	0	37	19	25	25	6	5	0	4	28	13
MSTRG.22651	261	159	84	110	111	124	68	94	58	30	387	391	281	231	212	156	98	144	218	118
MSTRG.36655	1266	1176	2095	2152	1070	1887	1860	1776	1052	1001	1486	1407	1715	1706	1845	1496	2014	1701	4624	1821
MSTRG.2940	0	0	0	0	0	4	0	0	0	0	0	0	0	0	0	0	4	0	0	0
Gbar_D08G019030	0	0	0	0	0	0	0	0	0	0	0	0	0	0	0	0	0	0	0	0
MSTRG.2446	19	27	21	16	16	13	11	35	35	25	27	18	20	24	21	32	15	29	50	25
MSTRG.26861	13	7	14	10	12	24	10	7	15	9	29	44	41	18	6	15	6	11	32	15
MSTRG.53158	163	101	63	101	214	122	685	733	1423	1362	42	30	39	32	36	59	32	39	208	111
MSTRG.23778	2576	1710	1445	1598	1639	1851	1148	1606	1466	1575	2260	2125	2115	2013	1838	2028	1440	1840	3068	1703
MSTRG.53156	0	4	0	0	23	11	25	40	37	35	11	0	6	0	4	5	7	12	168	65
Gbar_A12G011230	0	0	0	0	0	0	0	0	3	0	0	0	0	0	0	0	0	0	0	0
MSTRG.53154	1604	1354	1799	1555	1724	1815	1187	1730	1954	2107	1009	1065	1030	1152	1597	1487	1410	1570	3676	2025
MSTRG.53155	676	410	369	368	316	252	237	275	289	243	450	463	461	353	383	395	375	384	598	274
MSTRG.53152	645	419	628	595	627	408	234	436	438	337	707	796	509	596	791	634	530	590	724	440
MSTRG.53153	1856	1267	1702	1858	1603	1624	1573	1810	1498	1442	1866	1837	1887	1768	1695	1653	1639	1675	3302	1706
MSTRG.53150	883	708	707	745	1419	689	895	1271	1242	1276	1039	993	927	754	1127	1166	1099	1203	2112	1130
MSTRG.53151	2220	2363	4340	5471	3504	3969	2074	2836	1711	1639	2396	2208	4225	6760	4727	4190	4268	4270	5488	2831
MSTRG.10917	323	169	180	206	80	123	140	159	116	151	267	300	181	171	136	143	91	148	286	149
MSTRG.10916	570	561	669	817	666	715	644	865	719	657	774	763	776	743	797	830	768	671	1690	820
MSTRG.10915	696	375	461	462	436	437	167	334	145	204	688	621	728	890	738	787	872	732	920	567
MSTRG.10914	473	315	516	503	723	512	369	597	740	684	298	356	281	301	496	467	502	687	1176	755
MSTRG.10913	0	16	8	0	8	0	16	14	7	0	18	8	0	11	22	38	23	27	34	18
MSTRG.10912	1752	1198	1210	1129	389	557	61	101	66	53	481	667	756	766	1453	1023	458	174	94	50
MSTRG.10911	764	401	3478	1525	26	8	4	0	0	0	2406	4053	592	27	443	584	10	293	0	0
Gbar_A13G025350	1	0	0	0	0	0	0	0	0	0	0	0	0	0	0	0	0	0	0	0
MSTRG.208	32	13	27	17	40	34	13	29	28	33	30	27	32	27	23	31	8	13	24	21
Gbar_A06G017480	0	0	3	0	0	7	6	5	10	3	0	0	8	0	7	6	0	4	0	0
Gbar_A12G016220	18	22	36	33	33	40	15	11	14	18	21	25	43	42	41	12	13	26	16	5
MSTRG.10918	226	193	212	264	319	215	159	187	159	156	196	203	202	170	274	310	297	171	404	310
MSTRG.48001	0	0	0	0	0	0	0	6	35	55	0	0	0	0	0	0	0	0	0	0
Gbar_D02G014690	0	0	0	0	0	0	0	0	3	0	0	0	0	0	0	0	0	0	0	0
Gbar_D01G011080	8	0	3	16	4	0	0	0	4	0	15	30	26	15	0	0	8	0	0	4
MSTRG.41919	521	540	455	519	619	522	450	657	579	532	633	528	634	603	493	541	568	587	1070	711
Gbar_D02G014620	0	0	0	0	0	0	0	0	0	0	0	0	0	0	1	0	0	0	0	0
Gbar_D11G017880	0	0	0	0	6	0	4	8	9	18	4	0	4	5	7	5	15	6	14	3
Gbar_D13G004710	13	36	15	18	32	44	8	3	16	11	33	24	31	50	48	84	38	35	32	14
MSTRG.17917	3280	2666	3709	4082	2843	3893	2950	3455	2914	2890	3531	3731	3367	3596	3178	3322	3718	2955	6368	3130
MSTRG.23771	604	565	476	635	543	718	251	343	250	207	738	854	868	949	700	837	523	771	706	524
Gbar_A04G014320	0	0	0	0	0	0	0	0	3	0	0	0	0	0	0	0	0	0	0	0
MSTRG.39429	29	22	125	194	73	108	13	44	46	24	0	0	13	5	71	100	90	67	58	36
Gbar_D10G000550	0	0	5	0	0	0	0	0	0	0	0	0	3	0	0	0	0	0	10	0
Gbar_A08G012860	0	0	0	0	0	0	0	0	9	4	0	0	0	0	0	0	0	0	0	0
MSTRG.39422	246	247	231	210	253	241	139	144	87	148	303	348	319	405	390	229	200	244	424	145
MSTRG.39423	293	178	246	340	527	419	253	320	304	352	163	212	228	235	312	341	298	318	568	463
MSTRG.39420	1952	1524	2388	2459	2396	2344	1944	2261	2199	2445	1702	1562	1746	2188	2522	2304	2646	2780	5564	2742
MSTRG.39421	22	9	18	14	15	8	8	0	3	2	53	31	6	16	16	20	11	0	6	7
MSTRG.39426	660	586	557	559	798	783	299	504	507	477	702	605	690	582	537	592	460	491	858	380
MSTRG.39427	507	406	722	698	1125	980	1510	1825	2006	1542	520	400	602	537	582	581	683	768	2094	920
MSTRG.39424	2097	1525	1572	1756	1774	1826	1551	1951	1744	2074	1932	1997	1974	2160	1982	2071	1989	2027	4294	1955
MSTRG.39425	169	114	46	59	53	74	28	52	27	13	272	233	151	162	85	82	65	70	114	17
Gbar_A04G013670	0	0	0	0	0	0	0	0	10	0	0	0	0	0	0	0	0	0	0	0
MSTRG.207	99	84	54	104	134	99	73	83	132	125	20	16	36	34	103	101	98	82	152	112
Gbar_A05G002450	0	0	0	0	0	0	0	0	0	0	0	0	0	0	0	0	0	0	0	0
Gbar_D08G008660	0	0	0	0	0	0	0	0	0	0	0	0	0	0	2	0	0	3	0	3
MSTRG.5020	321	312	207	253	237	246	149	182	190	185	600	537	373	423	393	376	219	427	516	247
MSTRG.201	829	638	712	622	696	640	607	886	937	803	755	820	684	740	727	635	638	685	1246	697
Gbar_A05G019110	55	51	41	54	87	85	66	70	116	91	108	137	84	125	113	123	100	117	174	133
MSTRG.41658	412	290	296	212	284	267	138	165	183	124	390	348	357	286	323	284	226	266	310	172
MSTRG.41659	6813	4973	6238	5652	7936	7047	6967	7905	7790	6935	5491	5738	6031	5865	5000	4882	5207	4797	11126	5304
MSTRG.41656	1125	792	1078	969	941	924	720	859	886	931	1064	1005	889	894	931	927	731	914	1928	834
MSTRG.41657	3846	3212	3206	4034	3298	3886	2808	3285	2827	2738	4755	4518	4540	4748	3556	4056	4482	3995	7178	3784
MSTRG.41654	75	40	22	51	379	367	1510	1789	2826	2948	62	49	47	18	30	81	21	29	494	311
MSTRG.41655	2423	2079	2655	2319	1318	2044	1862	1918	1865	1821	2477	2420	2023	2067	2037	2194	2058	2070	4372	2030
MSTRG.41652	61	38	25	6	32	37	19	14	7	15	220	165	124	107	86	57	78	52	114	46
MSTRG.41653	699	519	322	355	207	359	210	301	217	208	698	879	639	740	523	604	339	530	760	408
MSTRG.41650	686	628	625	810	1019	907	845	1008	1025	1127	937	854	1097	1154	1001	902	1016	1091	1946	982
MSTRG.41651	7407	6036	6714	7884	7862	8713	6365	7143	6420	6387	9218	8295	9052	8450	7032	7065	9294	7995	17836	7935
MSTRG.43243	4156	2878	3497	3038	3431	3446	2877	4062	4560	4330	3273	3814	3973	3750	3593	3459	2887	3060	5192	2793
MSTRG.43242	193	161	161	143	119	183	251	342	210	300	232	226	137	137	138	109	112	113	322	179
MSTRG.43241	212	188	101	120	74	130	94	100	107	118	140	156	168	192	205	131	107	228	260	139
MSTRG.43240	174	144	164	217	194	126	109	122	111	147	206	163	221	256	180	195	172	155	198	99
MSTRG.43247	7	6	6	5	0	5	0	0	6	6	0	0	10	0	5	0	0	0	18	0
MSTRG.43246	44	43	49	52	16	32	18	22	37	24	32	38	23	41	11	32	40	46	90	39
MSTRG.43245	14	13	29	18	14	9	7	13	16	13	18	12	7	8	6	13	11	17	46	14
MSTRG.43244	2127	1641	2330	2283	1818	2166	1811	2163	2524	2448	1674	2066	1902	1939	2034	2117	1868	2098	3786	2058
MSTRG.43249	78	58	164	89	53	54	15	49	46	45	26	33	81	124	157	150	107	122	164	30
MSTRG.43248	336	209	536	512	798	556	391	579	584	550	98	157	228	179	331	208	271	458	1072	529
MSTRG.47211	131	147	47	49	132	85	116	92	88	110	421	382	412	266	201	235	262	216	610	221
MSTRG.44026	532	324	340	397	394	393	443	424	525	678	594	548	524	453	629	567	621	630	1630	717
MSTRG.44027	1725	1224	1680	1823	1920	1996	3725	4163	6308	5941	1918	1457	1055	1203	1318	1643	1566	1708	3208	1558
MSTRG.44024	113	84	104	105	136	142	87	82	34	83	334	271	385	370	222	202	236	195	256	128
MSTRG.44025	858	617	547	627	559	591	659	677	708	689	761	943	746	863	573	582	430	491	1144	486
MSTRG.44022	226	153	120	131	185	161	102	111	150	132	208	178	156	97	172	200	179	207	322	175
MSTRG.44023	1261	1131	1000	1128	1495	1276	772	1213	973	1080	1288	1126	1316	1450	1406	1389	1151	1221	2084	1220
MSTRG.44020	2428	1611	1482	1806	1648	1949	1004	1286	1143	1386	2232	1859	2073	2158	1932	2178	1486	1994	2868	1518
MSTRG.44021	95	39	58	47	65	95	35	78	61	51	65	60	84	60	73	122	39	58	122	50
MSTRG.23910	45	26	0	8	19	21	30	32	38	19	22	39	31	20	24	25	16	35	40	50
MSTRG.44028	98	79	142	102	18	24	0	0	0	0	221	178	38	34	119	204	13	37	0	0
MSTRG.44029	409	302	249	328	328	277	254	303	333	365	333	311	263	262	228	223	190	195	450	226
MSTRG.45375	585	475	322	261	439	312	465	660	656	688	672	658	435	350	330	401	280	241	772	347
MSTRG.38482	1939	1597	1527	1462	1248	1516	1228	1327	1269	1258	2021	2210	1693	1682	1596	1800	1516	1680	3272	1676
MSTRG.45377	890	654	616	552	418	494	583	525	584	739	884	825	584	491	494	509	480	552	1218	491
MSTRG.45376	414	279	442	426	290	292	216	288	307	344	407	423	303	365	362	351	201	295	556	196
MSTRG.38487	4	3	4	0	27	33	112	92	212	163	0	8	0	4	4	4	0	0	16	15
MSTRG.38486	1323	1013	950	887	984	982	793	1038	999	1399	1351	1231	1288	1041	1185	1214	1156	1186	2714	1189
MSTRG.38485	830	659	602	867	805	1155	417	610	304	278	1323	1326	1615	1812	994	1030	775	774	1342	567
MSTRG.45372	85	72	190	217	419	178	232	267	185	139	49	45	82	126	186	190	127	140	310	115
Gbar_D05G031680	0	0	0	0	0	0	0	0	0	0	0	0	0	0	0	0	0	0	0	0
MSTRG.38489	224	203	308	344	730	568	675	779	612	550	237	236	444	641	1021	1081	1612	1836	4286	1931
MSTRG.38488	69	73	89	71	77	24	61	96	132	164	98	107	70	80	162	82	147	101	206	80
MSTRG.45379	83	33	92	67	9	10	5	0	4	6	118	106	31	27	39	42	11	38	10	7
MSTRG.45378	1489	1157	1394	1233	1058	1033	645	791	706	597	1704	1985	1291	1458	1265	1415	1006	898	1288	719
Gbar_D05G009730	5	9	0	4	3	0	0	0	0	0	19	12	7	10	4	4	0	0	0	0
MSTRG.52209	1104	772	557	609	887	824	735	849	750	810	792	812	1112	837	1042	1055	1094	1001	2926	1142
MSTRG.52208	85	60	17	34	48	39	24	19	19	23	154	131	137	94	83	87	46	84	114	61
MSTRG.52205	1848	1181	1253	1435	1219	1449	1206	1329	1294	1366	1685	1803	1796	1876	1425	1571	1530	1521	2780	1413
MSTRG.52204	449	409	281	356	523	369	293	378	424	377	481	466	427	330	431	358	351	397	612	284
MSTRG.52207	0	4	2	0	0	4	66	87	1078	971	6	2	4	0	0	5	3	0	248	40
MSTRG.52206	6	0	0	0	55	55	271	348	494	453	0	5	0	4	0	5	0	0	86	22
MSTRG.52201	1165	806	1229	1196	1210	1002	1086	1335	1527	1347	1080	1036	981	935	1184	962	1041	1133	2154	1297
MSTRG.52200	16	5	14	19	16	9	13	14	17	10	35	13	22	29	9	12	11	13	22	15
MSTRG.52203	38	16	34	28	58	41	12	19	15	26	51	49	33	62	31	40	20	70	72	17
MSTRG.52202	0	0	23	19	96	29	53	42	20	40	0	0	0	3	11	45	17	31	80	4
MSTRG.43795	671	589	1023	1312	1405	1534	2896	3724	5116	5136	931	793	1038	988	1240	1158	1551	1713	3870	2088
MSTRG.43794	173	145	156	214	188	193	199	271	204	220	270	264	162	223	242	181	211	166	468	208
MSTRG.43797	1797	1331	1427	1546	1170	1467	731	969	596	596	1189	1181	1539	1423	1694	1609	1201	1010	1852	934
MSTRG.43796	381	344	294	243	223	333	191	261	225	315	665	621	481	429	332	338	267	253	524	188
Gbar_A08G011200	0	0	0	0	0	0	0	4	0	0	0	0	0	0	0	0	0	0	0	0
MSTRG.43790	3	0	21	19	34	11	50	48	34	34	0	0	8	0	7	7	0	4	16	8
MSTRG.8762	3173	2879	3572	2874	2095	2600	1688	2148	2037	1945	3219	3712	2636	2770	2654	3342	1956	2412	2558	1461
MSTRG.43792	70	67	16	38	39	40	10	14	16	0	89	107	56	61	65	59	34	24	30	21
MSTRG.47213	83	78	43	48	35	30	36	32	38	14	125	172	59	74	35	52	22	32	54	45
MSTRG.32091	262	249	270	229	213	192	311	364	397	465	267	297	285	294	231	215	211	259	702	307
Gbar_A08G016580	0	10	18	14	17	20	20	24	45	36	22	11	16	17	13	5	15	13	18	9
MSTRG.43798	86	86	73	72	108	91	62	99	42	47	62	43	94	118	68	150	78	126	120	107
Gbar_A05G032680	0	0	0	0	0	0	0	0	2	0	0	0	0	0	0	0	0	3	0	0
MSTRG.3427	452	447	430	529	412	400	238	316	395	362	657	642	528	519	545	544	525	551	746	403
MSTRG.12519	1154	1064	2156	2042	1376	1616	627	881	782	861	790	838	1199	1443	1275	1427	1295	1248	2028	958
MSTRG.12518	314	184	310	340	677	433	543	813	676	714	214	258	334	353	356	282	373	404	904	473
MSTRG.22657	348	189	127	152	138	220	130	227	165	181	409	389	376	388	246	250	108	238	226	117
MSTRG.15361	11	4	3	0	13	29	43	34	40	16	35	27	6	8	7	5	16	5	14	15
MSTRG.48006	6071	4644	8797	10332	11323	7786	3813	6305	4775	5256	2554	2262	5519	4495	5983	5756	5794	6214	10042	5659
MSTRG.19768	21	12	10	10	31	0	14	20	12	10	16	7	12	13	29	9	17	13	22	19
MSTRG.19767	255	199	229	198	191	215	141	183	167	164	333	236	262	246	156	165	182	192	398	134
MSTRG.19766	3	10	6	11	15	8	7	19	18	22	19	14	8	8	0	13	4	9	24	13
MSTRG.19765	2877	2251	2663	2627	3487	3197	3140	2941	2883	3129	3408	3094	3417	3156	2762	2582	2789	2680	6358	2409
MSTRG.12512	5097	3963	5562	4674	3934	4242	3481	3965	3228	3192	5334	4972	4465	4655	5231	4930	5986	5296	11544	5469
MSTRG.19763	272	173	166	115	262	183	382	661	669	697	269	283	223	160	211	193	128	200	438	266
MSTRG.12514	679	478	567	454	585	629	407	553	418	453	725	568	607	877	619	615	496	636	1288	643
MSTRG.12517	402	315	117	175	223	212	123	163	156	194	458	421	260	355	226	261	117	234	286	157
MSTRG.12516	1539	1342	1831	1606	1136	1340	847	1028	982	1010	1936	1970	1465	1329	1308	1695	1327	1531	2168	1134
MSTRG.30180	63	24	27	41	59	43	23	23	23	19	67	93	41	64	78	68	50	64	98	44
Gbar_A05G042920	18	9	13	9	8	11	10	12	15	13	7	11	10	5	12	13	7	6	14	7
Gbar_A09G003510	4	0	8	6	8	6	5	14	11	18	12	9	4	7	8	10	6	8	12	4
MSTRG.33709	1046	850	614	711	1181	976	807	1200	1198	1164	749	789	748	640	931	924	1104	1026	3176	1532
MSTRG.33708	2086	1507	1626	1151	2301	1729	4151	3781	3472	2738	3417	3218	1637	1686	1825	1975	1390	1497	4340	1719
Gbar_A06G003950	0	0	0	0	0	0	0	0	0	0	0	0	0	0	0	0	0	0	0	0
MSTRG.45571	33	32	66	49	150	73	115	136	131	102	14	15	53	134	159	122	100	167	100	78
Gbar_A08G014980	7	0	0	0	0	0	4	5	5	11	8	0	7	0	7	0	0	0	0	5
MSTRG.1216	674	513	615	611	517	520	624	654	837	845	724	773	692	684	614	612	673	649	1262	528
MSTRG.33701	0	0	0	0	0	0	0	0	2	0	0	0	0	0	0	0	0	3	4	4
MSTRG.33700	205	249	459	838	899	1218	600	794	421	582	722	670	1232	2169	1565	1076	1641	1929	4188	1568
MSTRG.33703	192	190	179	177	139	199	249	332	188	166	242	268	300	311	243	246	211	230	504	248
MSTRG.32099	0	0	0	3	0	0	0	0	0	0	0	0	0	0	0	3	0	5	10	4
MSTRG.33705	246	207	168	159	128	170	125	127	86	72	764	704	489	644	357	325	224	227	546	197
MSTRG.33704	96	114	74	50	90	102	71	104	58	101	165	206	95	161	69	122	73	88	240	101
MSTRG.33707	581	389	424	447	320	393	337	496	474	444	842	754	481	459	489	494	397	458	932	375
MSTRG.33706	2088	1715	2205	2023	2000	1835	1758	2109	2194	2145	2121	2132	1852	2047	2141	2173	2123	2085	4114	2265
MSTRG.44682	2145	1229	1502	1522	1653	1287	1390	1581	1444	1639	961	959	938	983	1229	1388	1167	1219	2268	1464
MSTRG.44683	295	259	219	228	334	247	211	272	279	266	193	285	271	245	250	273	157	241	408	287
MSTRG.44680	6032	4716	4544	5002	7466	5418	4316	5248	4997	4660	5632	5608	6236	5322	4826	4864	4886	4318	8932	4439
MSTRG.44681	266	175	201	169	234	236	225	210	283	221	207	250	235	173	214	256	207	206	462	237
MSTRG.44686	49	64	44	30	30	43	68	79	156	142	110	101	83	50	23	34	34	19	22	20
MSTRG.44687	0	3	31	29	34	25	3	8	33	30	5	3	27	16	0	4	13	18	10	20
MSTRG.44684	217	180	144	86	111	172	131	146	117	136	304	309	220	206	178	211	185	176	364	156
MSTRG.44685	448	352	236	268	237	203	198	289	246	276	479	474	347	430	400	367	334	383	746	299
Gbar_A03G018950	15	4	9	0	22	29	20	14	9	6	18	7	10	4	9	9	0	19	32	13
Gbar_D05G028320	0	0	0	0	0	0	0	0	0	0	0	0	0	0	0	0	0	0	0	0
MSTRG.44688	2684	2102	4282	5945	4810	5258	1684	2462	2210	2285	2035	1848	3051	3274	2738	2568	2979	3429	6316	3328
MSTRG.44689	187	131	95	83	78	73	59	67	81	99	144	137	116	86	110	101	83	103	146	73
MSTRG.44558	573	472	315	356	296	574	155	187	108	101	1694	1257	1319	1198	587	696	559	687	1656	441
MSTRG.58508	0	0	0	0	7	3	16	43	61	57	0	0	0	0	0	0	0	0	8	0
MSTRG.30288	37	42	35	48	26	32	30	59	87	59	38	25	35	14	32	22	46	29	80	24
Gbar_A07G007150	0	5	0	0	0	6	0	10	0	15	15	0	0	0	15	7	0	4	18	4
MSTRG.30189	1393	1084	671	926	895	951	837	1122	1031	983	1920	1924	1354	1184	1074	1342	1156	1008	1852	998
Gbar_D03G003990	0	4	0	0	0	0	0	0	0	4	10	6	0	0	0	0	0	4	0	0
MSTRG.2719	70	82	46	45	52	68	31	59	62	39	98	75	80	94	83	56	44	90	76	50
Gbar_A03G004200	0	0	3	13	0	0	0	0	0	0	5	9	0	4	8	4	0	3	0	0
MSTRG.34953	3425	2920	3781	4050	3046	3340	2677	3253	3303	3359	2460	2628	2608	3007	2965	3179	3800	3622	7014	3602
MSTRG.34952	102	45	19	31	34	41	15	56	40	50	102	83	60	82	39	59	22	40	72	26
MSTRG.34955	1903	1562	2992	3187	4185	3456	3634	4376	2838	2570	2954	2715	4075	4063	4294	3583	4182	4869	11150	5195
MSTRG.41409	3806	2288	3558	3664	4132	2681	1934	3060	3582	3498	1606	1892	1705	1632	3162	3223	3337	3223	5782	3657
MSTRG.34957	116	79	97	127	109	97	52	96	51	50	173	163	169	152	114	133	97	63	128	62
MSTRG.7948	84	110	71	103	49	76	28	27	14	19	77	79	171	109	148	141	64	44	36	23
MSTRG.34959	15	13	11	17	0	0	22	15	41	0	0	10	0	0	0	40	55	72	130	11
MSTRG.7946	1408	1083	2006	1887	1373	1391	1185	1384	1509	1496	1303	1436	1473	1746	1603	1774	1666	1876	3130	1513
MSTRG.7945	2165	1652	1944	1378	692	905	360	616	481	494	2249	2542	1201	1110	1404	1696	687	949	1182	549
MSTRG.2712	1143	835	630	656	717	815	650	794	720	774	1425	1501	1406	1084	886	1057	596	1017	1840	874
MSTRG.2715	2229	2017	2526	2444	2237	2873	2377	2666	2655	2628	3046	2952	2782	3041	2888	2864	2686	3308	7248	3253
MSTRG.7942	5	5	2	1	4	3	0	2	2	2	2	4	3	6	3	0	0	2	0	0
Gbar_A08G008310	0	0	0	0	0	0	0	0	0	0	0	0	0	0	0	0	0	0	0	0
MSTRG.7940	223	194	88	119	186	149	108	163	122	105	389	304	222	187	224	142	133	143	268	123
MSTRG.42684	37	30	49	18	61	33	52	32	41	54	37	43	44	22	67	50	46	68	156	48
MSTRG.42685	61	30	15	27	92	64	69	39	86	92	175	175	118	155	46	49	89	110	250	131
MSTRG.42686	526	749	475	588	332	637	208	256	181	180	1487	853	567	615	567	860	335	685	504	264
[truncated: 77,186 more rows]
