# Supplementary material for: Glyphosate-Induced Abscisic Acid Accumulation Causes Male Sterility in Sea Island Cotton
Source: Plants (Basel). 2023 Feb 27;12(5):1058. doi: 10.3390/plants12051058 (PMC10005681; doi:10.3390/plants12051058)
Supplement: Supplementary file 1 [file plants-12-01058-s001.zip › Table S2.xlsx]

## Sheet: CK7-8VS10%7-8
Row.names	baseMean	log2FoldChange	lfcSE	stat	pvalue	padj	CK7-8-1	CK7-8-2	10%7-8-1	10%7-8-2
Gbar_A09G000230	35.5241	-8.72567	1.63821	-5.32635	1e-07	1.41e-06	36.543	105.553	0	0
Gbar_D06G017800	27.8537	-8.37774	1.63766	-5.11568	3.13e-07	4.09e-06	48.0829	63.332	0	0
Gbar_A11G010980	22.2771	-8.06254	1.73548	-4.64571	3.39e-06	3.74e-05	69.2394	19.8689	0	0
Gbar_D07G020070	21.904	-8.0295	1.69612	-4.73404	2.2e-06	2.5e-05	31.7347	55.8811	0	0
Gbar_D01G004480	20.312	-7.92264	1.702	-4.65491	3.24e-06	3.6e-05	36.543	44.7049	0	0
Gbar_D13G003880	18.8412	-7.8207	1.76502	-4.43096	9.38e-06	9.52e-05	56.7379	18.627	0	0
Gbar_A10G000840	18.0594	-7.75755	1.74345	-4.44954	8.61e-06	8.79e-05	46.1596	26.0779	0	0
Gbar_A05G036550	16.3367	-7.61371	1.77957	-4.27839	1.88e-05	0.000179779	44.2363	21.1107	0	0
Gbar_D06G013400	15.004	-7.48798	1.7848	-4.19543	2.72e-05	0.000251681	32.6964	27.3197	0	0
Gbar_A01G007510	14.9737	-7.48352	1.78425	-4.19422	2.74e-05	0.000252816	28.8498	31.0451	0	0
Gbar_D03G007310	14.3737	-7.42984	1.8305	-4.05892	4.93e-05	0.000430307	41.3513	16.1434	0	0
Gbar_D02G019640	14.3925	-7.42485	1.80103	-4.12256	3.75e-05	0.000335945	24.0415	33.5287	0	0
Gbar_A02G009240	13.3723	-7.32683	1.88236	-3.89236	9.93e-05	0.00081025	42.313	11.1762	0	0
Gbar_D03G014490	13.3211	-7.31494	1.82251	-4.01365	5.98e-05	0.000512619	25.9648	27.3197	0	0
Gbar_D05G029490	13.1999	-7.29581	1.89107	-3.85803	0.000114305	0.00091932	10.5782	42.2213	0	0
Gbar_D08G005710	12.8706	-7.26664	1.83563	-3.95866	7.54e-05	0.000631372	27.8881	23.5943	0	0
Gbar_A08G026110	12.8006	-7.25929	1.83908	-3.94724	7.91e-05	0.000658622	28.8498	22.3525	0	0
Gbar_A11G032310	12.6302	-7.23922	1.84193	-3.93024	8.49e-05	0.000703532	26.9264	23.5943	0	0
Gbar_A07G008630	11.9392	-7.15928	1.86657	-3.83553	0.000125293	0.000998453	27.8881	19.8689	0	0
Gbar_A01G019610	11.5796	-7.12031	2.00062	-3.55904	0.000372207	0.00263671	41.3513	4.96721	0	0
Gbar_D13G023070	10.8072	-7.01381	1.90113	-3.68929	0.000224882	0.00168158	22.1181	21.1107	0	0
Gbar_A05G023720	10.5668	-6.98109	1.9103	-3.65444	0.000257743	0.00189896	21.1565	21.1107	0	0
Gbar_A04G001320	10.4456	-6.95723	2.0167	-3.4498	0.000560997	0.00379849	5.76995	36.0123	0	0
Gbar_D11G014280	10.3264	-6.9476	1.92002	-3.6185	0.000296317	0.00215344	20.1948	21.1107	0	0
Gbar_A04G000700	10.226	-6.93191	1.92771	-3.59593	0.000323229	0.00232644	17.3099	23.5943	0	0
Gbar_A11G013540	10.1257	-6.91612	1.94146	-3.56233	0.000367583	0.00260848	14.4249	26.0779	0	0
Gbar_D08G026770	10.0954	-6.90983	1.96761	-3.51179	0.000445097	0.0030978	10.5782	29.8033	0	0
Gbar_A08G026810	10.0159	-6.90393	1.93307	-3.57149	0.000354957	0.00252825	20.1948	19.8689	0	0
Gbar_A13G021320	9.90615	-6.89159	1.95355	-3.52773	0.000419132	0.00293496	25.9648	13.6598	0	0
Gbar_D13G012750	9.88527	-6.8811	1.95495	-3.51983	0.000431827	0.00301284	13.4632	26.0779	0	0
Gbar_A10G001940	9.62601	-6.85253	2.00235	-3.42225	0.000621057	0.00415206	29.8114	8.69262	0	0
Gbar_D01G004530	9.64486	-6.84522	1.96946	-3.47568	0.000509559	0.0034949	12.5016	26.0779	0	0
Gbar_A11G034900	9.60513	-6.8422	1.95296	-3.5035	0.000459178	0.00318627	17.3099	21.1107	0	0
Gbar_A05G016920	9.49536	-6.82942	1.9641	-3.47712	0.000506825	0.00347908	23.0798	14.9016	0	0
Gbar_A05G015800	9.43475	-6.81535	1.96475	-3.46881	0.000522778	0.00357116	15.3865	22.3525	0	0
Gbar_D07G007000	9.32498	-6.80234	1.96785	-3.45674	0.00054675	0.00371258	21.1565	16.1434	0	0
Gbar_D05G039180	9.24552	-6.79524	2.04937	-3.31577	0.00091391	0.0058373	30.7731	6.20902	0	0
Gbar_D11G033090	9.22464	-6.78498	1.96994	-3.44425	0.000572644	0.0038661	18.2715	18.627	0	0
Gbar_D05G032690	9.16403	-6.77068	2.0019	-3.38213	0.000719255	0.004728	10.5782	26.0779	0	0
Gbar_D02G011690	8.87446	-6.73282	2.00254	-3.36214	0.000773422	0.00503757	23.0798	12.418	0	0
Gbar_A10G020260	8.88388	-6.72851	1.99289	-3.37626	0.000734795	0.00481412	14.4249	21.1107	0	0
Gbar_D04G019320	8.84415	-6.7254	1.99098	-3.37793	0.000730349	0.00478748	19.2332	16.1434	0	0
Gbar_D03G007320	8.78354	-6.71034	2.01146	-3.33605	0.00084977	0.00547163	11.5399	23.5943	0	0
Gbar_A05G022440	8.71351	-6.69947	2.0092	-3.33441	0.000854821	0.0054998	12.5016	22.3525	0	0
Gbar_A10G020790	8.51282	-6.66264	2.07156	-3.21625	0.00129878	0.00794939	6.73161	27.3197	0	0
Gbar_A09G014320	8.32359	-6.64068	2.03657	-3.26072	0.00111131	0.00692895	22.1181	11.1762	0	0
Gbar_D06G005780	7.93368	-6.5687	4.79228	-1.37068	0.170474	0.381559	31.7347	0	0	0
Gbar_A08G009430	7.84277	-6.55439	2.06283	-3.17738	0.00148611	0.008929	20.1948	11.1762	0	0
Gbar_A08G007500	7.74242	-6.53382	2.05882	-3.17358	0.00150573	0.00903348	17.3099	13.6598	0	0
Gbar_D09G022940	7.68181	-6.51663	2.08235	-3.12947	0.00175123	0.0102903	9.61659	21.1107	0	0
Gbar_D11G032290	7.53231	-6.49671	2.08948	-3.10925	0.00187563	0.010913	20.1948	9.93443	0	0
Gbar_D11G015480	7.50201	-6.48797	2.07477	-3.12707	0.00176556	0.0103586	16.3482	13.6598	0	0
Gbar_D06G022690	7.45082	-6.4755	4.79279	-1.35109	0.176666	0.389935	0	29.8033	0	0
Gbar_D12G011510	7.37136	-6.4574	2.10135	-3.07297	0.00211938	0.0121264	9.61659	19.8689	0	0
Gbar_A09G020910	7.33163	-6.45354	2.08605	-3.09366	0.00197704	0.0114254	14.4249	14.9016	0	0
Gbar_D04G000860	7.18213	-6.43158	2.20084	-2.92232	0.00347429	0.0184915	25.0031	3.72541	0	0
Gbar_D11G033990	7.08179	-6.40996	2.15772	-2.97071	0.00297117	0.0161747	22.1181	6.20902	0	0
Gbar_D12G004400	6.98145	-6.38755	2.1356	-2.99099	0.00278075	0.0152941	19.2332	8.69262	0	0
Gbar_A05G041030	6.92084	-6.36853	2.12227	-3.00081	0.00269267	0.0148697	11.5399	16.1434	0	0
Gbar_A10G025390	6.81107	-6.35072	2.13872	-2.9694	0.00298382	0.016238	17.3099	9.93443	0	0
Gbar_A04G008740	6.74103	-6.33675	2.15308	-2.94311	0.00324937	0.0174743	18.2715	8.69262	0	0
Gbar_A09G017780	6.43058	-6.26944	2.18915	-2.86387	0.00418493	0.0215944	18.2715	7.45082	0	0
Gbar_D10G012030	6.44001	-6.26361	2.16986	-2.88664	0.00389374	0.0203253	9.61659	16.1434	0	0
Gbar_A06G001050	6.33024	-6.24445	2.17814	-2.86688	0.00414547	0.0214298	15.3865	9.93443	0	0
Gbar_A05G034750	6.29993	-6.23391	2.17508	-2.86606	0.00415613	0.0214655	11.5399	13.6598	0	0
Gbar_A11G035200	6.30936	-6.22909	2.28706	-2.72363	0.0064569	0.0310819	2.88498	22.3525	0	0
Gbar_A05G009600	6.26963	-6.22341	2.19924	-2.8298	0.00465767	0.0236294	7.69327	17.3852	0	0
Gbar_D04G014680	6.2299	-6.21885	2.18106	-2.8513	0.00435413	0.0223418	12.5016	12.418	0	0
Gbar_D11G007300	6.12956	-6.19277	2.19754	-2.81804	0.00483171	0.0243567	9.61659	14.9016	0	0
Gbar_D02G002870	6.08983	-6.18823	2.20026	-2.8125	0.00491575	0.0247077	14.4249	9.93443	0	0
Gbar_A10G016120	6.0501	-6.18311	2.25648	-2.74016	0.00614099	0.0297746	19.2332	4.96721	0	0
Gbar_D06G021030	6.02921	-6.16639	2.23084	-2.76416	0.00570694	0.0280164	6.73161	17.3852	0	0
Gbar_A10G020170	5.98948	-6.16159	2.20586	-2.79328	0.00521762	0.0259804	11.5399	12.418	0	0
Gbar_A02G003100	5.98948	-6.16159	2.20586	-2.79328	0.00521762	0.0259804	11.5399	12.418	0	0
Gbar_D08G011340	5.94975	-6.15683	2.23102	-2.75965	0.0057863	0.0283333	16.3482	7.45082	0	0
Gbar_A12G018700	5.91945	-6.14575	2.21372	-2.77621	0.00549975	0.0271651	12.5016	11.1762	0	0
Gbar_D07G002780	5.87972	-6.14078	2.25209	-2.7267	0.00639707	0.0308486	17.3099	6.20902	0	0
Gbar_A10G003490	5.84941	-6.12972	2.22424	-2.75587	0.00585355	0.0286175	13.4632	9.93443	0	0
Gbar_A09G005720	5.85884	-6.12355	2.27583	-2.69069	0.00713039	0.0337493	4.80829	18.627	0	0
Gbar_A08G018670	5.81911	-6.11829	2.22826	-2.74577	0.00603689	0.0293486	9.61659	13.6598	0	0
Gbar_A05G041400	5.77938	-6.11349	2.23769	-2.73206	0.00629402	0.0304124	14.4249	8.69262	0	0
Gbar_D12G018230	5.7888	-6.10705	2.26606	-2.69501	0.0070387	0.0333841	5.76995	17.3852	0	0
Gbar_A08G006210	5.70934	-6.09703	2.25468	-2.70416	0.00684767	0.0326158	15.3865	7.45082	0	0
Gbar_D11G010340	5.71876	-6.09044	2.26037	-2.69445	0.00705057	0.0334282	6.73161	16.1434	0	0
Gbar_D08G010700	5.71876	-6.09044	2.26037	-2.69445	0.00705057	0.0334282	6.73161	16.1434	0	0
Gbar_D10G001110	5.67903	-6.08544	2.24021	-2.71646	0.00659843	0.0316416	11.5399	11.1762	0	0
Gbar_D06G020330	5.67903	-6.08544	2.24021	-2.71646	0.00659843	0.0316416	11.5399	11.1762	0	0
Gbar_D02G004150	5.609	-6.06873	2.25032	-2.69683	0.00700028	0.0332237	12.5016	9.93443	0	0
Gbar_A09G023250	5.61842	-6.06247	2.31973	-2.61344	0.00896363	0.0407597	3.84663	18.627	0	0
Gbar_A09G002990	5.57869	-6.05681	2.25875	-2.68149	0.00732951	0.0345121	8.65493	13.6598	0	0
Gbar_A05G007760	5.46892	-6.03465	2.28033	-2.64639	0.00813559	0.0375875	14.4249	7.45082	0	0
Gbar_A10G021640	5.36858	-6.00505	2.27878	-2.6352	0.00840873	0.0386399	11.5399	9.93443	0	0
Gbar_Scaffold551G000070	5.28912	-5.99014	2.68558	-2.23048	0.0257153	0.0956232	21.1565	0	0	0
Gbar_A11G033230	5.29855	-5.98737	2.29162	-2.61272	0.00898247	0.0408368	12.5016	8.69262	0	0
Gbar_D10G022820	5.30797	-5.98061	2.35208	-2.54269	0.0110002	0.0482975	3.84663	17.3852	0	0
Gbar_A09G002050	5.1982	-5.9567	2.30091	-2.58885	0.00962984	0.0432546	9.61659	11.1762	0	0
Gbar_A02G011550	5.1982	-5.9567	2.30091	-2.58885	0.00962984	0.0432546	9.61659	11.1762	0	0
Gbar_D10G014960	5.12817	-5.93842	2.30996	-2.57079	0.0101465	0.0451427	10.5782	9.93443	0	0
Gbar_A11G030930	5.09786	-5.92542	2.33	-2.5431	0.0109875	0.0482611	6.73161	13.6598	0	0
Gbar_A09G019770	5.05813	-5.91991	2.3224	-2.54904	0.0108019	0.0475998	11.5399	8.69262	0	0
Gbar_A05G008720	5.05813	-5.91991	2.3224	-2.54904	0.0108019	0.0475998	11.5399	8.69262	0	0
Gbar_D03G006300	5.02783	-5.90669	2.33108	-2.53389	0.0112805	0.0492723	7.69327	12.418	0	0
Gbar_A09G008940	4.99752	-5.89383	2.38828	-2.46781	0.0135941	0.057362	3.84663	16.1434	0	0
Gbar_A11G030100	4.95779	-5.88775	2.33591	-2.52054	0.0117176	0.0508219	8.65493	11.1762	0	0
Gbar_D05G015890	4.92748	-5.87448	2.37725	-2.47113	0.0134688	0.0569442	4.80829	14.9016	0	0
Gbar_D05G028340	4.88775	-5.86857	2.34425	-2.50339	0.0123009	0.0529164	9.61659	9.93443	0	0
Gbar_A13G004940	26.9755	-5.86256	1.30414	-4.49534	6.95e-06	7.22e-05	36.543	69.541	0	1.8178
Gbar_D07G000960	4.85745	-5.85497	2.37197	-2.4684	0.0135719	0.057302	5.76995	13.6598	0	0
Gbar_A05G017170	4.81772	-5.84914	2.35622	-2.48243	0.013049	0.0555226	10.5782	8.69262	0	0
Gbar_D11G017790	4.78741	-5.83527	2.37116	-2.46093	0.0138578	0.058237	6.73161	12.418	0	0
Gbar_D05G015930	4.78741	-5.83527	2.37116	-2.46093	0.0138578	0.058237	6.73161	12.418	0	0
Gbar_D01G007410	4.78741	-5.83527	2.37116	-2.46093	0.0138578	0.058237	6.73161	12.418	0	0
Gbar_A04G005360	4.78741	-5.83527	2.37116	-2.46093	0.0138578	0.058237	6.73161	12.418	0	0
Gbar_A11G006570	4.7571	-5.82196	2.44585	-2.38035	0.0172964	0.0697921	2.88498	16.1434	0	0
Gbar_D01G004190	4.71737	-5.81534	2.3747	-2.44887	0.0143304	0.0598295	7.69327	11.1762	0	0
Gbar_A11G009570	4.64734	-5.79516	2.38214	-2.43275	0.0149845	0.0620681	8.65493	9.93443	0	0
Gbar_A03G003910	4.64734	-5.79516	2.38214	-2.43275	0.0149845	0.0620681	8.65493	9.93443	0	0
Gbar_A09G021700	4.65676	-5.79121	2.80549	-2.06424	0.0389947	0.131814	0	18.627	0	0
Gbar_D06G005170	4.60761	-5.78898	2.41953	-2.39261	0.0167292	0.0679412	13.4632	4.96721	0	0
Gbar_D03G004580	4.60761	-5.78898	2.41953	-2.39261	0.0167292	0.0679412	13.4632	4.96721	0	0
Gbar_A04G008710	4.61703	-5.78093	2.41956	-2.38924	0.0168831	0.0684324	4.80829	13.6598	0	0
Gbar_D11G024130	4.5773	-5.77471	2.39352	-2.41264	0.0158374	0.0649635	9.61659	8.69262	0	0
Gbar_D10G026440	4.5773	-5.77471	2.39352	-2.41264	0.0158374	0.0649635	9.61659	8.69262	0	0
Gbar_D10G001900	4.5773	-5.77471	2.39352	-2.41264	0.0158374	0.0649635	9.61659	8.69262	0	0
Gbar_A05G035840	4.53757	-5.76818	2.45428	-2.35025	0.0187607	0.0744761	14.4249	3.72541	0	0
Gbar_A01G021900	4.53757	-5.76818	2.45428	-2.35025	0.0187607	0.0744761	14.4249	3.72541	0	0
Gbar_A08G019900	4.547	-5.76014	2.41639	-2.38378	0.0171357	0.0692796	5.76995	12.418	0	0
Gbar_D05G017370	4.50727	-5.75395	2.40913	-2.38839	0.0169224	0.0685505	10.5782	7.45082	0	0
Gbar_A02G016230	4.47696	-5.73911	2.41798	-2.37352	0.0176195	0.0708545	6.73161	11.1762	0	0
Gbar_A09G011470	4.44665	-5.72473	2.48969	-2.29937	0.0214837	0.0828293	2.88498	14.9016	0	0
Gbar_A05G028990	4.44665	-5.72473	2.48969	-2.29937	0.0214837	0.0828293	2.88498	14.9016	0	0
Gbar_D11G017250	4.36719	-5.71136	2.45645	-2.32505	0.0200693	0.0785514	12.5016	4.96721	0	0
Gbar_A06G018720	4.36719	-5.71136	2.45645	-2.32505	0.0200693	0.0785514	12.5016	4.96721	0	0
Gbar_A12G022410	4.37662	-5.70291	2.47448	-2.3047	0.0211836	0.0818856	3.84663	13.6598	0	0
Gbar_A08G019140	4.37662	-5.70291	2.47448	-2.3047	0.0211836	0.0818856	3.84663	13.6598	0	0
Gbar_A01G019750	4.37662	-5.70291	2.47448	-2.3047	0.0211836	0.0818856	3.84663	13.6598	0	0
Gbar_D06G001390	4.33689	-5.69623	2.43489	-2.33942	0.0193137	0.0762734	8.65493	8.69262	0	0
Gbar_D08G007550	4.29716	-5.68944	2.4914	-2.28363	0.022393	0.0854699	13.4632	3.72541	0	0
Gbar_A13G020290	4.29716	-5.68944	2.4914	-2.28363	0.022393	0.0854699	13.4632	3.72541	0	0
Gbar_A02G007050	4.23655	-5.65864	2.46666	-2.29405	0.0217876	0.0837383	5.76995	11.1762	0	0
Gbar_A02G003330	4.23655	-5.65864	2.46666	-2.29405	0.0217876	0.0837383	5.76995	11.1762	0	0
Gbar_D13G002950	4.19682	-5.65202	2.47036	-2.28793	0.0221415	0.0847731	10.5782	6.20902	0	0
Gbar_D08G024280	4.16651	-5.6361	2.47138	-2.28055	0.0225752	0.0859939	6.73161	9.93443	0	0
Gbar_A07G008620	4.16651	-5.6361	2.47138	-2.28055	0.0225752	0.0859939	6.73161	9.93443	0	0
Gbar_A02G001590	4.12678	-5.62931	2.49719	-2.25426	0.0241797	0.0910094	11.5399	4.96721	0	0
Gbar_D12G017600	4.06617	-5.59709	2.52655	-2.21531	0.0267389	0.0986689	3.84663	12.418	0	0
Gbar_D10G025140	4.06617	-5.59709	2.52655	-2.21531	0.0267389	0.0986689	3.84663	12.418	0	0
Gbar_D08G013390	4.06617	-5.59709	2.52655	-2.21531	0.0267389	0.0986689	3.84663	12.418	0	0
Gbar_A06G013870	4.02644	-5.59001	2.49564	-2.23991	0.0250969	0.0938434	8.65493	7.45082	0	0
Gbar_D08G014080	4.03586	-5.5845	2.92324	-1.91038	0.0560837	0.174348	0	16.1434	0	0
Gbar_A13G008640	4.03586	-5.5845	2.92324	-1.91038	0.0560837	0.174348	0	16.1434	0	0
Gbar_A11G011800	4.03586	-5.5845	2.92324	-1.91038	0.0560837	0.174348	0	16.1434	0	0
Gbar_A09G013740	4.03586	-5.5845	2.92324	-1.91038	0.0560837	0.174348	0	16.1434	0	0
Gbar_A05G016640	4.03586	-5.5845	2.92324	-1.91038	0.0560837	0.174348	0	16.1434	0	0
Gbar_D08G022450	3.99613	-5.57344	2.52229	-2.20967	0.0271279	0.0997707	4.80829	11.1762	0	0
Gbar_A12G014420	3.9564	-5.56638	2.5157	-2.21266	0.0269214	0.0991624	9.61659	6.20902	0	0
Gbar_A07G012020	3.9564	-5.56638	2.5157	-2.21266	0.0269214	0.0991624	9.61659	6.20902	0	0
Gbar_A10G024380	3.92609	-5.54948	2.52454	-2.19822	0.0279337	0.101951	5.76995	9.93443	0	0
Gbar_D05G007280	3.88636	-5.54231	2.54254	-2.17983	0.0292703	0.105763	10.5782	4.96721	0	0
Gbar_A11G009680	3.88636	-5.54231	2.54254	-2.17983	0.0292703	0.105763	10.5782	4.96721	0	0
Gbar_A11G030550	3.84663	-5.53124	2.94224	-1.87994	0.0601158	0.183591	15.3865	0	0	0
Gbar_D13G014330	3.85606	-5.52517	2.53284	-2.18141	0.0291529	0.105432	6.73161	8.69262	0	0
Gbar_D05G012880	3.85606	-5.52517	2.53284	-2.18141	0.0291529	0.105432	6.73161	8.69262	0	0
Gbar_A12G021110	3.85606	-5.52517	2.53284	-2.18141	0.0291529	0.105432	6.73161	8.69262	0	0
Gbar_A08G021690	3.85606	-5.52517	2.53284	-2.18141	0.0291529	0.105432	6.73161	8.69262	0	0
Gbar_A01G010190	3.81633	-5.51772	2.57813	-2.1402	0.0323385	0.114257	11.5399	3.72541	0	0
Gbar_A07G014720	3.82575	-5.50817	2.59643	-2.12144	0.0338849	0.118588	2.88498	12.418	0	0
Gbar_A06G001970	3.82575	-5.50817	2.59643	-2.12144	0.0338849	0.118588	2.88498	12.418	0	0
Gbar_D12G028920	3.78602	-5.50047	2.5467	-2.15984	0.0307851	0.109925	7.69327	7.45082	0	0
Gbar_A10G024650	3.75572	-5.48291	2.58634	-2.11995	0.0340105	0.118932	3.84663	11.1762	0	0
Gbar_A03G022080	10.3529	-5.47319	1.9001	-2.88048	0.00397072	0.0206593	14.4249	26.0779	0	0.908898
Gbar_D12G010870	3.72541	-5.46889	2.9942	-1.82649	0.0677762	0.199949	0	14.9016	0	0
Gbar_D11G028940	3.72541	-5.46889	2.9942	-1.82649	0.0677762	0.199949	0	14.9016	0	0
Gbar_A05G007170	3.72541	-5.46889	2.9942	-1.82649	0.0677762	0.199949	0	14.9016	0	0
Gbar_A01G001580	3.72541	-5.46889	2.9942	-1.82649	0.0677762	0.199949	0	14.9016	0	0
Gbar_A05G029270	3.68568	-5.45734	2.5854	-2.11083	0.0347871	0.121043	4.80829	9.93443	0	0
Gbar_D02G019690	3.64595	-5.4497	2.59326	-2.10149	0.0355979	0.123147	9.61659	4.96721	0	0
Gbar_D01G012470	3.64595	-5.4497	2.59326	-2.10149	0.0355979	0.123147	9.61659	4.96721	0	0
Gbar_A04G014610	3.64595	-5.4497	2.59326	-2.10149	0.0355979	0.123147	9.61659	4.96721	0	0
Gbar_D05G031870	3.60622	-5.43823	3.00137	-1.81192	0.069999	0.2049	14.4249	0	0	0
Gbar_D13G012930	3.58534	-5.4135	2.68308	-2.01765	0.0436281	0.143757	1.92332	12.418	0	0
Gbar_A09G026090	3.54561	-5.40501	2.60432	-2.0754	0.0379496	0.129064	6.73161	7.45082	0	0
Gbar_A13G003530	3.5153	-5.38637	2.66218	-2.0233	0.0430427	0.142397	2.88498	11.1762	0	0
Gbar_A03G006490	3.47557	-5.37814	2.62362	-2.0499	0.0403746	0.135511	7.69327	6.20902	0	0
Gbar_D11G016600	3.44527	-5.35893	2.65568	-2.01792	0.0436001	0.143741	3.84663	9.93443	0	0
Gbar_D11G000390	3.44527	-5.35893	2.65568	-2.01792	0.0436001	0.143741	3.84663	9.93443	0	0
Gbar_A08G019060	3.44527	-5.35893	2.65568	-2.01792	0.0436001	0.143741	3.84663	9.93443	0	0
Gbar_A07G015870	3.44527	-5.35893	2.65568	-2.01792	0.0436001	0.143741	3.84663	9.93443	0	0
Gbar_D13G003300	3.40554	-5.35073	2.65045	-2.0188	0.0435075	0.143563	8.65493	4.96721	0	0
Gbar_A08G013410	3.40554	-5.35073	2.65045	-2.0188	0.0435075	0.143563	8.65493	4.96721	0	0
Gbar_D02G002990	3.41496	-5.34322	3.07622	-1.73694	0.0823978	0.230668	0	13.6598	0	0
Gbar_A12G004310	3.41496	-5.34322	3.07622	-1.73694	0.0823978	0.230668	0	13.6598	0	0
Gbar_A10G024450	3.41496	-5.34322	3.07622	-1.73694	0.0823978	0.230668	0	13.6598	0	0
Gbar_A09G019900	3.41496	-5.34322	3.07622	-1.73694	0.0823978	0.230668	0	13.6598	0	0
Gbar_A07G005420	3.41496	-5.34322	3.07622	-1.73694	0.0823978	0.230668	0	13.6598	0	0
Gbar_D07G012620	3.36581	-5.33879	3.06743	-1.74048	0.0817756	0.229541	13.4632	0	0	0
Gbar_A04G010860	3.36581	-5.33879	3.06743	-1.74048	0.0817756	0.229541	13.4632	0	0	0
Gbar_D12G015480	3.37523	-5.33109	2.65887	-2.00502	0.0449611	0.147063	4.80829	8.69262	0	0
Gbar_D09G014480	3.37523	-5.33109	2.65887	-2.00502	0.0449611	0.147063	4.80829	8.69262	0	0
Gbar_D06G019410	3.37523	-5.33109	2.65887	-2.00502	0.0449611	0.147063	4.80829	8.69262	0	0
Gbar_D09G007400	3.30519	-5.30277	2.66991	-1.98612	0.0470196	0.152293	5.76995	7.45082	0	0
Gbar_D03G009180	3.30519	-5.30277	2.66991	-1.98612	0.0470196	0.152293	5.76995	7.45082	0	0
Gbar_D07G001780	3.23516	-5.27392	2.68854	-1.96163	0.0498055	0.159269	6.73161	6.20902	0	0
Gbar_A03G019350	3.23516	-5.27392	2.68854	-1.96163	0.0498055	0.159269	6.73161	6.20902	0	0
Gbar_D09G011810	3.20485	-5.25336	2.73898	-1.918	0.0551108	0.172127	2.88498	9.93443	0	0
Gbar_D09G002140	3.20485	-5.25336	2.73898	-1.918	0.0551108	0.172127	2.88498	9.93443	0	0
Gbar_D01G012090	3.20485	-5.25336	2.73898	-1.918	0.0551108	0.172127	2.88498	9.93443	0	0
Gbar_A11G005190	3.20485	-5.25336	2.73898	-1.918	0.0551108	0.172127	2.88498	9.93443	0	0
Gbar_A10G025130	3.20485	-5.25336	2.73898	-1.918	0.0551108	0.172127	2.88498	9.93443	0	0
Gbar_A10G022760	3.16512	-5.24446	2.71535	-1.93141	0.0534318	0.168271	7.69327	4.96721	0	0
Gbar_A10G014600	3.16512	-5.24446	2.71535	-1.93141	0.0534318	0.168271	7.69327	4.96721	0	0
Gbar_A02G001290	3.16512	-5.24446	2.71535	-1.93141	0.0534318	0.168271	7.69327	4.96721	0	0
Gbar_A01G009860	3.16512	-5.24446	2.71535	-1.93141	0.0534318	0.168271	7.69327	4.96721	0	0
Gbar_D05G035950	3.12539	-5.23198	3.14179	-1.66529	0.0958556	0.257188	12.5016	0	0	0
Gbar_D01G004610	3.12539	-5.23198	3.14179	-1.66529	0.0958556	0.257188	12.5016	0	0	0
Gbar_A10G002560	3.12539	-5.23198	3.14179	-1.66529	0.0958556	0.257188	12.5016	0	0	0
Gbar_A01G005740	3.12539	-5.23198	3.14179	-1.66529	0.0958556	0.257188	12.5016	0	0	0
Gbar_D11G022610	3.13481	-5.22331	2.73706	-1.90837	0.0563435	0.174895	3.84663	8.69262	0	0
Gbar_D04G008300	3.13481	-5.22331	2.73706	-1.90837	0.0563435	0.174895	3.84663	8.69262	0	0
Gbar_A04G011280	3.13481	-5.22331	2.73706	-1.90837	0.0563435	0.174895	3.84663	8.69262	0	0
Gbar_A01G007080	3.13481	-5.22331	2.73706	-1.90837	0.0563435	0.174895	3.84663	8.69262	0	0
Gbar_D08G004520	3.10451	-5.20556	3.17097	-1.64163	0.100666	0.2661	0	12.418	0	0
Gbar_A08G012010	3.10451	-5.20556	3.17097	-1.64163	0.100666	0.2661	0	12.418	0	0
Gbar_D04G004800	3.06478	-5.19275	2.74561	-1.89129	0.0585858	0.179943	4.80829	7.45082	0	0
Gbar_A11G014030	3.06478	-5.19275	2.74561	-1.89129	0.0585858	0.179943	4.80829	7.45082	0	0
Gbar_D05G030420	3.02505	-5.18336	2.80418	-1.84844	0.0645388	0.193077	9.61659	2.48361	0	0
Gbar_D07G014000	2.99474	-5.16157	2.76317	-1.86799	0.0617632	0.187135	5.76995	6.20902	0	0
Gbar_D03G006660	2.99474	-5.16157	2.76317	-1.86799	0.0617632	0.187135	5.76995	6.20902	0	0
Gbar_A09G001960	2.99474	-5.16157	2.76317	-1.86799	0.0617632	0.187135	5.76995	6.20902	0	0
Gbar_A08G001160	2.99474	-5.16157	2.76317	-1.86799	0.0617632	0.187135	5.76995	6.20902	0	0
Gbar_D10G016940	2.96444	-5.13954	2.84198	-1.80843	0.0705389	0.206046	1.92332	9.93443	0	0
Gbar_D08G000410	2.96444	-5.13954	2.84198	-1.80843	0.0705389	0.206046	1.92332	9.93443	0	0
Gbar_A06G005780	2.96444	-5.13954	2.84198	-1.80843	0.0705389	0.206046	1.92332	9.93443	0	0
Gbar_D10G013510	2.92471	-5.12972	2.78965	-1.83884	0.0659386	0.195947	6.73161	4.96721	0	0
Gbar_D10G003410	2.92471	-5.12972	2.78965	-1.83884	0.0659386	0.195947	6.73161	4.96721	0	0
Gbar_D05G003080	2.92471	-5.12972	2.78965	-1.83884	0.0659386	0.195947	6.73161	4.96721	0	0
Gbar_A13G004850	2.92471	-5.12972	2.78965	-1.83884	0.0659386	0.195947	6.73161	4.96721	0	0
Gbar_A06G016860	2.92471	-5.12972	2.78965	-1.83884	0.0659386	0.195947	6.73161	4.96721	0	0
Gbar_A05G025730	2.92471	-5.12972	2.78965	-1.83884	0.0659386	0.195947	6.73161	4.96721	0	0
Gbar_A03G001070	2.92471	-5.12972	2.78965	-1.83884	0.0659386	0.195947	6.73161	4.96721	0	0
Gbar_A02G012150	2.92471	-5.12972	2.78965	-1.83884	0.0659386	0.195947	6.73161	4.96721	0	0
Gbar_D13G006690	2.88498	-5.11661	3.22602	-1.58604	0.112729	0.288872	11.5399	0	0	0
Gbar_D08G002840	2.88498	-5.11661	3.22602	-1.58604	0.112729	0.288872	11.5399	0	0	0
Gbar_D03G017780	2.88498	-5.11661	3.22602	-1.58604	0.112729	0.288872	11.5399	0	0	0
Gbar_A13G003110	2.88498	-5.11661	3.22602	-1.58604	0.112729	0.288872	11.5399	0	0	0
Gbar_D13G025190	2.8944	-5.10687	2.82989	-1.80462	0.0711344	0.207339	2.88498	8.69262	0	0
Gbar_A04G000080	2.8944	-5.10687	2.82989	-1.80462	0.0711344	0.207339	2.88498	8.69262	0	0
Gbar_A02G010630	2.8944	-5.10687	2.82989	-1.80462	0.0711344	0.207339	2.88498	8.69262	0	0
Gbar_D06G012780	2.85467	-5.09708	2.82694	-1.80304	0.0713824	0.207813	7.69327	3.72541	0	0
Gbar_D05G017580	2.85467	-5.09708	2.82694	-1.80304	0.0713824	0.207813	7.69327	3.72541	0	0
Gbar_A07G013400	2.85467	-5.09708	2.82694	-1.80304	0.0713824	0.207813	7.69327	3.72541	0	0
Gbar_D13G000170	2.82436	-5.07364	2.83394	-1.79032	0.0734031	0.212072	3.84663	7.45082	0	0
Gbar_D02G022400	2.82436	-5.07364	2.83394	-1.79032	0.0734031	0.212072	3.84663	7.45082	0	0
Gbar_A11G035150	2.82436	-5.07364	2.83394	-1.79032	0.0734031	0.212072	3.84663	7.45082	0	0
Gbar_A06G007620	2.82436	-5.07364	2.83394	-1.79032	0.0734031	0.212072	3.84663	7.45082	0	0
Gbar_D12G010620	23.3589	-5.0563	1.19638	-4.22633	2.38e-05	0.000222217	50.9679	39.7377	2.72998	0
Gbar_D12G025300	2.79406	-5.05341	3.28294	-1.53929	0.123733	0.307488	0	11.1762	0	0
Gbar_D12G007570	2.79406	-5.05341	3.28294	-1.53929	0.123733	0.307488	0	11.1762	0	0
Gbar_D11G016630	2.79406	-5.05341	3.28294	-1.53929	0.123733	0.307488	0	11.1762	0	0
Gbar_D09G025620	2.79406	-5.05341	3.28294	-1.53929	0.123733	0.307488	0	11.1762	0	0
Gbar_D05G015700	2.79406	-5.05341	3.28294	-1.53929	0.123733	0.307488	0	11.1762	0	0
Gbar_A08G023810	2.79406	-5.05341	3.28294	-1.53929	0.123733	0.307488	0	11.1762	0	0
Gbar_A05G034950	2.79406	-5.05341	3.28294	-1.53929	0.123733	0.307488	0	11.1762	0	0
Gbar_A05G030990	2.79406	-5.05341	3.28294	-1.53929	0.123733	0.307488	0	11.1762	0	0
Gbar_A05G021960	2.79406	-5.05341	3.28294	-1.53929	0.123733	0.307488	0	11.1762	0	0
Gbar_Scaffold2423G000010	2.75433	-5.03973	2.84949	-1.76864	0.0769536	0.219699	4.80829	6.20902	0	0
Gbar_D11G020830	2.75433	-5.03973	2.84949	-1.76864	0.0769536	0.219699	4.80829	6.20902	0	0
Gbar_D02G016590	2.75433	-5.03973	2.84949	-1.76864	0.0769536	0.219699	4.80829	6.20902	0	0
Gbar_D10G001760	2.68429	-5.00504	2.87561	-1.74052	0.0817682	0.229541	5.76995	4.96721	0	0
Gbar_D05G019950	2.68429	-5.00504	2.87561	-1.74052	0.0817682	0.229541	5.76995	4.96721	0	0
Gbar_D02G020610	2.68429	-5.00504	2.87561	-1.74052	0.0817682	0.229541	5.76995	4.96721	0	0
Gbar_A11G021750	2.68429	-5.00504	2.87561	-1.74052	0.0817682	0.229541	5.76995	4.96721	0	0
Gbar_A09G006050	2.68429	-5.00504	2.87561	-1.74052	0.0817682	0.229541	5.76995	4.96721	0	0
Gbar_A07G001280	2.68429	-5.00504	2.87561	-1.74052	0.0817682	0.229541	5.76995	4.96721	0	0
Gbar_A02G005400	2.68429	-5.00504	2.87561	-1.74052	0.0817682	0.229541	5.76995	4.96721	0	0
Gbar_D12G006650	2.64456	-4.99119	3.32276	-1.50212	0.133066	0.322538	10.5782	0	0	0
Gbar_D10G016870	2.64456	-4.99119	3.32276	-1.50212	0.133066	0.322538	10.5782	0	0	0
Gbar_D09G018780	2.64456	-4.99119	3.32276	-1.50212	0.133066	0.322538	10.5782	0	0	0
Gbar_D07G023100	2.64456	-4.99119	3.32276	-1.50212	0.133066	0.322538	10.5782	0	0	0
Gbar_D02G011490	2.64456	-4.99119	3.32276	-1.50212	0.133066	0.322538	10.5782	0	0	0
Gbar_A12G027960	2.64456	-4.99119	3.32276	-1.50212	0.133066	0.322538	10.5782	0	0	0
Gbar_A11G014020	2.64456	-4.99119	3.32276	-1.50212	0.133066	0.322538	10.5782	0	0	0
Gbar_A08G001430	2.64456	-4.99119	3.32276	-1.50212	0.133066	0.322538	10.5782	0	0	0
Gbar_A02G010560	2.64456	-4.99119	3.32276	-1.50212	0.133066	0.322538	10.5782	0	0	0
Gbar_D12G007120	2.61426	-4.96946	2.91352	-1.70565	0.0880724	0.241848	6.73161	3.72541	0	0
Gbar_D08G009310	2.61426	-4.96946	2.91352	-1.70565	0.0880724	0.241848	6.73161	3.72541	0	0
Gbar_D07G024870	2.61426	-4.96946	2.91352	-1.70565	0.0880724	0.241848	6.73161	3.72541	0	0
Gbar_D07G006460	2.61426	-4.96946	2.91352	-1.70565	0.0880724	0.241848	6.73161	3.72541	0	0
Gbar_D02G003370	2.61426	-4.96946	2.91352	-1.70565	0.0880724	0.241848	6.73161	3.72541	0	0
Gbar_A11G032470	2.61426	-4.96946	2.91352	-1.70565	0.0880724	0.241848	6.73161	3.72541	0	0
Gbar_A09G012260	2.61426	-4.96946	2.91352	-1.70565	0.0880724	0.241848	6.73161	3.72541	0	0
Gbar_D08G012930	22.045	-4.96357	1.26808	-3.91424	9.07e-05	0.000747306	22.1181	63.332	2.72998	0
Gbar_D10G026670	2.58395	-4.94383	2.93913	-1.68207	0.0925545	0.250846	2.88498	7.45082	0	0
Gbar_D06G016430	2.58395	-4.94383	2.93913	-1.68207	0.0925545	0.250846	2.88498	7.45082	0	0
Gbar_D05G025060	2.58395	-4.94383	2.93913	-1.68207	0.0925545	0.250846	2.88498	7.45082	0	0
Gbar_A02G018320	2.58395	-4.94383	2.93913	-1.68207	0.0925545	0.250846	2.88498	7.45082	0	0
Gbar_A01G006110	2.58395	-4.94383	2.93913	-1.68207	0.0925545	0.250846	2.88498	7.45082	0	0
Gbar_A04G013470	2.54422	-4.93286	2.968	-1.66201	0.0965104	0.258191	7.69327	2.48361	0	0
Gbar_D09G012990	2.51391	-4.90665	2.95127	-1.66256	0.0964014	0.258018	3.84663	6.20902	0	0
Gbar_D05G015720	2.51391	-4.90665	2.95127	-1.66256	0.0964014	0.258018	3.84663	6.20902	0	0
Gbar_D03G003630	2.51391	-4.90665	2.95127	-1.66256	0.0964014	0.258018	3.84663	6.20902	0	0
Gbar_A08G021320	2.51391	-4.90665	2.95127	-1.66256	0.0964014	0.258018	3.84663	6.20902	0	0
Gbar_A12G014000	14.0165	-4.89798	1.48069	-3.3079	0.000939978	0.00598619	26.9264	27.3197	1.81998	0
Gbar_D13G024690	2.48361	-4.88331	3.41708	-1.42909	0.152979	0.354259	0	9.93443	0	0
Gbar_D13G021730	2.48361	-4.88331	3.41708	-1.42909	0.152979	0.354259	0	9.93443	0	0
Gbar_D10G002460	2.48361	-4.88331	3.41708	-1.42909	0.152979	0.354259	0	9.93443	0	0
Gbar_D06G004080	2.48361	-4.88331	3.41708	-1.42909	0.152979	0.354259	0	9.93443	0	0
Gbar_D06G001620	2.48361	-4.88331	3.41708	-1.42909	0.152979	0.354259	0	9.93443	0	0
Gbar_D05G037270	2.48361	-4.88331	3.41708	-1.42909	0.152979	0.354259	0	9.93443	0	0
Gbar_D04G017560	2.48361	-4.88331	3.41708	-1.42909	0.152979	0.354259	0	9.93443	0	0
Gbar_D01G022260	2.48361	-4.88331	3.41708	-1.42909	0.152979	0.354259	0	9.93443	0	0
Gbar_D01G003650	2.48361	-4.88331	3.41708	-1.42909	0.152979	0.354259	0	9.93443	0	0
Gbar_A12G009500	2.48361	-4.88331	3.41708	-1.42909	0.152979	0.354259	0	9.93443	0	0
Gbar_A09G021730	2.48361	-4.88331	3.41708	-1.42909	0.152979	0.354259	0	9.93443	0	0
Gbar_A09G000180	2.48361	-4.88331	3.41708	-1.42909	0.152979	0.354259	0	9.93443	0	0
Gbar_A06G012140	2.48361	-4.88331	3.41708	-1.42909	0.152979	0.354259	0	9.93443	0	0
Gbar_A05G026420	2.48361	-4.88331	3.41708	-1.42909	0.152979	0.354259	0	9.93443	0	0
Gbar_A03G003140	2.48361	-4.88331	3.41708	-1.42909	0.152979	0.354259	0	9.93443	0	0
Gbar_A02G018720	2.48361	-4.88331	3.41708	-1.42909	0.152979	0.354259	0	9.93443	0	0
Gbar_D10G012910	2.44388	-4.86856	2.97647	-1.63568	0.101906	0.268429	4.80829	4.96721	0	0
Gbar_D07G011210	2.44388	-4.86856	2.97647	-1.63568	0.101906	0.268429	4.80829	4.96721	0	0
Gbar_D07G003320	2.44388	-4.86856	2.97647	-1.63568	0.101906	0.268429	4.80829	4.96721	0	0
Gbar_D05G039780	2.44388	-4.86856	2.97647	-1.63568	0.101906	0.268429	4.80829	4.96721	0	0
Gbar_D04G018960	2.44388	-4.86856	2.97647	-1.63568	0.101906	0.268429	4.80829	4.96721	0	0
Gbar_A11G027950	2.44388	-4.86856	2.97647	-1.63568	0.101906	0.268429	4.80829	4.96721	0	0
Gbar_A06G012160	2.44388	-4.86856	2.97647	-1.63568	0.101906	0.268429	4.80829	4.96721	0	0
Gbar_D11G017590	2.40415	-4.8538	3.43491	-1.41308	0.157633	0.361666	9.61659	0	0	0
Gbar_D06G016740	2.40415	-4.8538	3.43491	-1.41308	0.157633	0.361666	9.61659	0	0	0
Gbar_D05G007990	2.40415	-4.8538	3.43491	-1.41308	0.157633	0.361666	9.61659	0	0	0
Gbar_A09G025790	2.40415	-4.8538	3.43491	-1.41308	0.157633	0.361666	9.61659	0	0	0
Gbar_A07G004340	2.40415	-4.8538	3.43491	-1.41308	0.157633	0.361666	9.61659	0	0	0
Gbar_A04G013480	2.40415	-4.8538	3.43491	-1.41308	0.157633	0.361666	9.61659	0	0	0
Gbar_A01G016880	2.40415	-4.8538	3.43491	-1.41308	0.157633	0.361666	9.61659	0	0	0
Gbar_A01G008900	2.40415	-4.8538	3.43491	-1.41308	0.157633	0.361666	9.61659	0	0	0
Gbar_A01G003370	2.40415	-4.8538	3.43491	-1.41308	0.157633	0.361666	9.61659	0	0	0
Gbar_D11G031360	2.41357	-4.8417	3.10167	-1.56099	0.118525	0.298391	0.961659	8.69262	0	0
Gbar_D05G018120	2.37384	-4.82943	3.01494	-1.60183	0.109192	0.282524	5.76995	3.72541	0	0
Gbar_A13G002470	2.37384	-4.82943	3.01494	-1.60183	0.109192	0.282524	5.76995	3.72541	0	0
Gbar_A07G013910	2.37384	-4.82943	3.01494	-1.60183	0.109192	0.282524	5.76995	3.72541	0	0
Gbar_D08G028170	2.3038	-4.78911	3.07088	-1.55952	0.118872	0.298948	6.73161	2.48361	0	0
Gbar_A11G002540	2.3038	-4.78911	3.07088	-1.55952	0.118872	0.298948	6.73161	2.48361	0	0
Gbar_A06G016680	2.3038	-4.78911	3.07088	-1.55952	0.118872	0.298948	6.73161	2.48361	0	0
Gbar_D10G024170	2.2735	-4.76004	3.07344	-1.54877	0.121438	0.303513	2.88498	6.20902	0	0
Gbar_D01G017860	2.2735	-4.76004	3.07344	-1.54877	0.121438	0.303513	2.88498	6.20902	0	0
Gbar_A05G028000	2.2735	-4.76004	3.07344	-1.54877	0.121438	0.303513	2.88498	6.20902	0	0
Gbar_A01G004900	19.0212	-4.75106	1.2658	-3.75339	0.000174458	0.00134086	42.313	31.0451	0	2.7267
Gbar_D13G025410	2.20346	-4.71779	3.09653	-1.52358	0.127615	0.313812	3.84663	4.96721	0	0
Gbar_D12G014420	2.20346	-4.71779	3.09653	-1.52358	0.127615	0.313812	3.84663	4.96721	0	0
Gbar_D11G020290	2.20346	-4.71779	3.09653	-1.52358	0.127615	0.313812	3.84663	4.96721	0	0
Gbar_D11G009000	2.20346	-4.71779	3.09653	-1.52358	0.127615	0.313812	3.84663	4.96721	0	0
Gbar_D10G021740	2.20346	-4.71779	3.09653	-1.52358	0.127615	0.313812	3.84663	4.96721	0	0
Gbar_D10G009140	2.20346	-4.71779	3.09653	-1.52358	0.127615	0.313812	3.84663	4.96721	0	0
Gbar_D06G006950	2.20346	-4.71779	3.09653	-1.52358	0.127615	0.313812	3.84663	4.96721	0	0
Gbar_D04G010540	2.20346	-4.71779	3.09653	-1.52358	0.127615	0.313812	3.84663	4.96721	0	0
Gbar_D03G009640	2.20346	-4.71779	3.09653	-1.52358	0.127615	0.313812	3.84663	4.96721	0	0
Gbar_D01G016720	2.20346	-4.71779	3.09653	-1.52358	0.127615	0.313812	3.84663	4.96721	0	0
Gbar_D01G015800	2.20346	-4.71779	3.09653	-1.52358	0.127615	0.313812	3.84663	4.96721	0	0
Gbar_A13G006280	2.20346	-4.71779	3.09653	-1.52358	0.127615	0.313812	3.84663	4.96721	0	0
Gbar_A11G021250	2.20346	-4.71779	3.09653	-1.52358	0.127615	0.313812	3.84663	4.96721	0	0
Gbar_A11G018040	2.20346	-4.71779	3.09653	-1.52358	0.127615	0.313812	3.84663	4.96721	0	0
Gbar_A10G018720	2.20346	-4.71779	3.09653	-1.52358	0.127615	0.313812	3.84663	4.96721	0	0
Gbar_A10G007980	2.20346	-4.71779	3.09653	-1.52358	0.127615	0.313812	3.84663	4.96721	0	0
Gbar_A09G010240	2.20346	-4.71779	3.09653	-1.52358	0.127615	0.313812	3.84663	4.96721	0	0
Gbar_A05G023710	2.20346	-4.71779	3.09653	-1.52358	0.127615	0.313812	3.84663	4.96721	0	0
Gbar_A03G020010	2.20346	-4.71779	3.09653	-1.52358	0.127615	0.313812	3.84663	4.96721	0	0
Gbar_D12G020310	2.16373	-4.70192	3.56674	-1.31827	0.187413	0.405355	8.65493	0	0	0
Gbar_D09G005120	2.16373	-4.70192	3.56674	-1.31827	0.187413	0.405355	8.65493	0	0	0
Gbar_D07G010820	2.16373	-4.70192	3.56674	-1.31827	0.187413	0.405355	8.65493	0	0	0
Gbar_D05G036460	2.16373	-4.70192	3.56674	-1.31827	0.187413	0.405355	8.65493	0	0	0
Gbar_D05G010860	2.16373	-4.70192	3.56674	-1.31827	0.187413	0.405355	8.65493	0	0	0
Gbar_A12G018940	2.16373	-4.70192	3.56674	-1.31827	0.187413	0.405355	8.65493	0	0	0
Gbar_A12G014770	2.16373	-4.70192	3.56674	-1.31827	0.187413	0.405355	8.65493	0	0	0
Gbar_A09G025780	2.16373	-4.70192	3.56674	-1.31827	0.187413	0.405355	8.65493	0	0	0
Gbar_A09G011290	2.16373	-4.70192	3.56674	-1.31827	0.187413	0.405355	8.65493	0	0	0
Gbar_A06G015120	2.16373	-4.70192	3.56674	-1.31827	0.187413	0.405355	8.65493	0	0	0
Gbar_A03G013300	2.16373	-4.70192	3.56674	-1.31827	0.187413	0.405355	8.65493	0	0	0
Gbar_A01G020590	2.16373	-4.70192	3.56674	-1.31827	0.187413	0.405355	8.65493	0	0	0
Gbar_D13G022270	2.17316	-4.69049	3.58167	-1.30958	0.190337	0.409064	0	8.69262	0	0
Gbar_D12G010930	2.17316	-4.69049	3.58167	-1.30958	0.190337	0.409064	0	8.69262	0	0
Gbar_D12G010140	2.17316	-4.69049	3.58167	-1.30958	0.190337	0.409064	0	8.69262	0	0
Gbar_D12G009880	2.17316	-4.69049	3.58167	-1.30958	0.190337	0.409064	0	8.69262	0	0
Gbar_D10G001390	2.17316	-4.69049	3.58167	-1.30958	0.190337	0.409064	0	8.69262	0	0
Gbar_D07G007470	2.17316	-4.69049	3.58167	-1.30958	0.190337	0.409064	0	8.69262	0	0
Gbar_D07G003780	2.17316	-4.69049	3.58167	-1.30958	0.190337	0.409064	0	8.69262	0	0
Gbar_D06G006690	2.17316	-4.69049	3.58167	-1.30958	0.190337	0.409064	0	8.69262	0	0
Gbar_D05G034180	2.17316	-4.69049	3.58167	-1.30958	0.190337	0.409064	0	8.69262	0	0
Gbar_D05G025820	2.17316	-4.69049	3.58167	-1.30958	0.190337	0.409064	0	8.69262	0	0
Gbar_D04G008580	2.17316	-4.69049	3.58167	-1.30958	0.190337	0.409064	0	8.69262	0	0
Gbar_D04G007220	2.17316	-4.69049	3.58167	-1.30958	0.190337	0.409064	0	8.69262	0	0
Gbar_D02G002110	2.17316	-4.69049	3.58167	-1.30958	0.190337	0.409064	0	8.69262	0	0
Gbar_A13G020460	2.17316	-4.69049	3.58167	-1.30958	0.190337	0.409064	0	8.69262	0	0
Gbar_A13G018190	2.17316	-4.69049	3.58167	-1.30958	0.190337	0.409064	0	8.69262	0	0
Gbar_A13G002000	2.17316	-4.69049	3.58167	-1.30958	0.190337	0.409064	0	8.69262	0	0
Gbar_A12G025600	2.17316	-4.69049	3.58167	-1.30958	0.190337	0.409064	0	8.69262	0	0
Gbar_A10G023360	2.17316	-4.69049	3.58167	-1.30958	0.190337	0.409064	0	8.69262	0	0
Gbar_A09G007380	2.17316	-4.69049	3.58167	-1.30958	0.190337	0.409064	0	8.69262	0	0
Gbar_A09G003680	2.17316	-4.69049	3.58167	-1.30958	0.190337	0.409064	0	8.69262	0	0
Gbar_A08G025210	2.17316	-4.69049	3.58167	-1.30958	0.190337	0.409064	0	8.69262	0	0
Gbar_A08G024260	2.17316	-4.69049	3.58167	-1.30958	0.190337	0.409064	0	8.69262	0	0
Gbar_A08G000430	2.17316	-4.69049	3.58167	-1.30958	0.190337	0.409064	0	8.69262	0	0
Gbar_A07G025310	2.17316	-4.69049	3.58167	-1.30958	0.190337	0.409064	0	8.69262	0	0
Gbar_A07G003610	2.17316	-4.69049	3.58167	-1.30958	0.190337	0.409064	0	8.69262	0	0
Gbar_A06G016330	2.17316	-4.69049	3.58167	-1.30958	0.190337	0.409064	0	8.69262	0	0
Gbar_A05G039050	2.17316	-4.69049	3.58167	-1.30958	0.190337	0.409064	0	8.69262	0	0
Gbar_A05G038200	2.17316	-4.69049	3.58167	-1.30958	0.190337	0.409064	0	8.69262	0	0
Gbar_A03G020080	2.17316	-4.69049	3.58167	-1.30958	0.190337	0.409064	0	8.69262	0	0
Gbar_A01G017300	2.17316	-4.69049	3.58167	-1.30958	0.190337	0.409064	0	8.69262	0	0
Gbar_A01G011230	2.17316	-4.69049	3.58167	-1.30958	0.190337	0.409064	0	8.69262	0	0
Gbar_A01G003920	2.17316	-4.69049	3.58167	-1.30958	0.190337	0.409064	0	8.69262	0	0
Gbar_D01G003680	2.13343	-4.67431	3.13554	-1.49075	0.136027	0.327539	4.80829	3.72541	0	0
Gbar_A13G017650	2.13343	-4.67431	3.13554	-1.49075	0.136027	0.327539	4.80829	3.72541	0	0
Gbar_A09G015070	2.13343	-4.67431	3.13554	-1.49075	0.136027	0.327539	4.80829	3.72541	0	0
Gbar_A06G017530	2.13343	-4.67431	3.13554	-1.49075	0.136027	0.327539	4.80829	3.72541	0	0
Gbar_A05G034540	2.13343	-4.67431	3.13554	-1.49075	0.136027	0.327539	4.80829	3.72541	0	0
Gbar_A09G007950	2.10312	-4.6432	3.2475	-1.42978	0.152781	0.354178	0.961659	7.45082	0	0
Gbar_D13G017400	2.06339	-4.62941	3.19366	-1.44956	0.147181	0.345288	5.76995	2.48361	0	0
Gbar_D04G017860	2.03308	-4.59688	3.22612	-1.42489	0.154188	0.356046	1.92332	6.20902	0	0
Gbar_D08G004900	1.96305	-4.54941	3.24262	-1.403	0.160616	0.366074	2.88498	4.96721	0	0
Gbar_D07G006850	1.96305	-4.54941	3.24262	-1.403	0.160616	0.366074	2.88498	4.96721	0	0
Gbar_D04G001240	1.96305	-4.54941	3.24262	-1.403	0.160616	0.366074	2.88498	4.96721	0	0
Gbar_D01G003430	1.96305	-4.54941	3.24262	-1.403	0.160616	0.366074	2.88498	4.96721	0	0
Gbar_A01G011960	1.96305	-4.54941	3.24262	-1.403	0.160616	0.366074	2.88498	4.96721	0	0
Gbar_A05G026810	16.5175	-4.53592	1.31335	-3.4537	0.000552956	0.00374834	29.8114	33.5287	2.72998	0
Gbar_D05G016680	21.9724	-4.53431	1.15592	-3.92269	8.76e-05	0.00072431	43.2746	40.9795	0	3.63559
Gbar_D13G017810	1.92332	-4.53212	3.72402	-1.217	0.223606	0.453252	7.69327	0	0	0
Gbar_D10G026870	1.92332	-4.53212	3.72402	-1.217	0.223606	0.453252	7.69327	0	0	0
Gbar_D10G019090	1.92332	-4.53212	3.72402	-1.217	0.223606	0.453252	7.69327	0	0	0
Gbar_D10G019050	1.92332	-4.53212	3.72402	-1.217	0.223606	0.453252	7.69327	0	0	0
Gbar_D10G014430	1.92332	-4.53212	3.72402	-1.217	0.223606	0.453252	7.69327	0	0	0
Gbar_D07G025070	1.92332	-4.53212	3.72402	-1.217	0.223606	0.453252	7.69327	0	0	0
Gbar_D06G002270	1.92332	-4.53212	3.72402	-1.217	0.223606	0.453252	7.69327	0	0	0
Gbar_D05G035320	1.92332	-4.53212	3.72402	-1.217	0.223606	0.453252	7.69327	0	0	0
Gbar_D04G008020	1.92332	-4.53212	3.72402	-1.217	0.223606	0.453252	7.69327	0	0	0
Gbar_D03G003880	1.92332	-4.53212	3.72402	-1.217	0.223606	0.453252	7.69327	0	0	0
Gbar_D02G016040	1.92332	-4.53212	3.72402	-1.217	0.223606	0.453252	7.69327	0	0	0
Gbar_D01G005440	1.92332	-4.53212	3.72402	-1.217	0.223606	0.453252	7.69327	0	0	0
Gbar_D01G002820	1.92332	-4.53212	3.72402	-1.217	0.223606	0.453252	7.69327	0	0	0
Gbar_A11G031600	1.92332	-4.53212	3.72402	-1.217	0.223606	0.453252	7.69327	0	0	0
Gbar_A11G029630	1.92332	-4.53212	3.72402	-1.217	0.223606	0.453252	7.69327	0	0	0
Gbar_A10G018100	1.92332	-4.53212	3.72402	-1.217	0.223606	0.453252	7.69327	0	0	0
Gbar_A09G009910	1.92332	-4.53212	3.72402	-1.217	0.223606	0.453252	7.69327	0	0	0
Gbar_A09G002230	1.92332	-4.53212	3.72402	-1.217	0.223606	0.453252	7.69327	0	0	0
Gbar_A08G017700	1.92332	-4.53212	3.72402	-1.217	0.223606	0.453252	7.69327	0	0	0
Gbar_A07G002670	1.92332	-4.53212	3.72402	-1.217	0.223606	0.453252	7.69327	0	0	0
Gbar_A07G002010	1.92332	-4.53212	3.72402	-1.217	0.223606	0.453252	7.69327	0	0	0
Gbar_A06G016760	1.92332	-4.53212	3.72402	-1.217	0.223606	0.453252	7.69327	0	0	0
Gbar_A04G014190	1.92332	-4.53212	3.72402	-1.217	0.223606	0.453252	7.69327	0	0	0
Gbar_A03G009480	1.92332	-4.53212	3.72402	-1.217	0.223606	0.453252	7.69327	0	0	0
Gbar_A01G017650	1.92332	-4.53212	3.72402	-1.217	0.223606	0.453252	7.69327	0	0	0
Gbar_D07G014190	16.2165	-4.50516	1.34244	-3.35594	0.000790946	0.00513708	21.1565	40.9795	2.72998	0
Gbar_D11G023010	1.89301	-4.50046	3.28158	-1.37143	0.17024	0.381232	3.84663	3.72541	0	0
Gbar_D10G013280	1.89301	-4.50046	3.28158	-1.37143	0.17024	0.381232	3.84663	3.72541	0	0
Gbar_D05G022400	1.89301	-4.50046	3.28158	-1.37143	0.17024	0.381232	3.84663	3.72541	0	0
Gbar_D01G023000	1.89301	-4.50046	3.28158	-1.37143	0.17024	0.381232	3.84663	3.72541	0	0
Gbar_A13G000610	1.89301	-4.50046	3.28158	-1.37143	0.17024	0.381232	3.84663	3.72541	0	0
Gbar_A07G003000	1.89301	-4.50046	3.28158	-1.37143	0.17024	0.381232	3.84663	3.72541	0	0
Gbar_A06G020070	1.89301	-4.50046	3.28158	-1.37143	0.17024	0.381232	3.84663	3.72541	0	0
Gbar_A06G011650	1.89301	-4.50046	3.28158	-1.37143	0.17024	0.381232	3.84663	3.72541	0	0
Gbar_A04G014660	1.89301	-4.50046	3.28158	-1.37143	0.17024	0.381232	3.84663	3.72541	0	0
Gbar_Scaffold707G000040	1.8627	-4.4679	3.78888	-1.17921	0.238313	0.471286	0	7.45082	0	0
Gbar_D13G017380	1.8627	-4.4679	3.78888	-1.17921	0.238313	0.471286	0	7.45082	0	0
Gbar_D12G023650	1.8627	-4.4679	3.78888	-1.17921	0.238313	0.471286	0	7.45082	0	0
Gbar_D12G021910	1.8627	-4.4679	3.78888	-1.17921	0.238313	0.471286	0	7.45082	0	0
Gbar_D11G031190	1.8627	-4.4679	3.78888	-1.17921	0.238313	0.471286	0	7.45082	0	0
Gbar_D10G019860	1.8627	-4.4679	3.78888	-1.17921	0.238313	0.471286	0	7.45082	0	0
Gbar_D09G018630	1.8627	-4.4679	3.78888	-1.17921	0.238313	0.471286	0	7.45082	0	0
Gbar_D08G017730	1.8627	-4.4679	3.78888	-1.17921	0.238313	0.471286	0	7.45082	0	0
Gbar_D08G015180	1.8627	-4.4679	3.78888	-1.17921	0.238313	0.471286	0	7.45082	0	0
Gbar_D06G004150	1.8627	-4.4679	3.78888	-1.17921	0.238313	0.471286	0	7.45082	0	0
Gbar_D06G001940	1.8627	-4.4679	3.78888	-1.17921	0.238313	0.471286	0	7.45082	0	0
Gbar_D05G023320	1.8627	-4.4679	3.78888	-1.17921	0.238313	0.471286	0	7.45082	0	0
Gbar_D05G020170	1.8627	-4.4679	3.78888	-1.17921	0.238313	0.471286	0	7.45082	0	0
Gbar_D05G013430	1.8627	-4.4679	3.78888	-1.17921	0.238313	0.471286	0	7.45082	0	0
Gbar_D03G002840	1.8627	-4.4679	3.78888	-1.17921	0.238313	0.471286	0	7.45082	0	0
Gbar_D02G008330	1.8627	-4.4679	3.78888	-1.17921	0.238313	0.471286	0	7.45082	0	0
Gbar_D01G014230	1.8627	-4.4679	3.78888	-1.17921	0.238313	0.471286	0	7.45082	0	0
Gbar_D01G014000	1.8627	-4.4679	3.78888	-1.17921	0.238313	0.471286	0	7.45082	0	0
Gbar_A13G022640	1.8627	-4.4679	3.78888	-1.17921	0.238313	0.471286	0	7.45082	0	0
Gbar_A12G020830	1.8627	-4.4679	3.78888	-1.17921	0.238313	0.471286	0	7.45082	0	0
Gbar_A12G013870	1.8627	-4.4679	3.78888	-1.17921	0.238313	0.471286	0	7.45082	0	0
Gbar_A12G010340	1.8627	-4.4679	3.78888	-1.17921	0.238313	0.471286	0	7.45082	0	0
Gbar_A11G027610	1.8627	-4.4679	3.78888	-1.17921	0.238313	0.471286	0	7.45082	0	0
Gbar_A11G024270	1.8627	-4.4679	3.78888	-1.17921	0.238313	0.471286	0	7.45082	0	0
Gbar_A10G011830	1.8627	-4.4679	3.78888	-1.17921	0.238313	0.471286	0	7.45082	0	0
Gbar_A10G005700	1.8627	-4.4679	3.78888	-1.17921	0.238313	0.471286	0	7.45082	0	0
Gbar_A09G019990	1.8627	-4.4679	3.78888	-1.17921	0.238313	0.471286	0	7.45082	0	0
Gbar_A09G012010	1.8627	-4.4679	3.78888	-1.17921	0.238313	0.471286	0	7.45082	0	0
Gbar_A07G009530	1.8627	-4.4679	3.78888	-1.17921	0.238313	0.471286	0	7.45082	0	0
Gbar_A07G006200	1.8627	-4.4679	3.78888	-1.17921	0.238313	0.471286	0	7.45082	0	0
Gbar_A02G014060	1.8627	-4.4679	3.78888	-1.17921	0.238313	0.471286	0	7.45082	0	0
Gbar_D11G024740	1.82297	-4.44977	3.34266	-1.33121	0.183121	0.399434	4.80829	2.48361	0	0
Gbar_D02G007820	1.82297	-4.44977	3.34266	-1.33121	0.183121	0.399434	4.80829	2.48361	0	0
Gbar_D10G020520	10.4197	-4.4452	1.75908	-2.52701	0.0115039	0.0500763	3.84663	36.0123	1.81998	0
Gbar_A08G006690	1.79267	-4.41304	3.43277	-1.28556	0.198596	0.420977	0.961659	6.20902	0	0
Gbar_D05G025570	1.75294	-4.39696	3.44271	-1.27718	0.201538	0.424865	5.76995	1.2418	0	0
Gbar_D12G004460	1.72263	-4.35877	3.42703	-1.27188	0.203416	0.42741	1.92332	4.96721	0	0
Gbar_D11G034090	1.72263	-4.35877	3.42703	-1.27188	0.203416	0.42741	1.92332	4.96721	0	0
Gbar_A13G019650	1.72263	-4.35877	3.42703	-1.27188	0.203416	0.42741	1.92332	4.96721	0	0
Gbar_A05G006610	1.72263	-4.35877	3.42703	-1.27188	0.203416	0.42741	1.92332	4.96721	0	0
Gbar_A03G010060	1.72263	-4.35877	3.42703	-1.27188	0.203416	0.42741	1.92332	4.96721	0	0
Gbar_D11G036040	1.6829	-4.33961	3.91646	-1.10804	0.267843	0.506772	6.73161	0	0	0
Gbar_D11G035940	1.6829	-4.33961	3.91646	-1.10804	0.267843	0.506772	6.73161	0	0	0
Gbar_D11G034920	1.6829	-4.33961	3.91646	-1.10804	0.267843	0.506772	6.73161	0	0	0
Gbar_D11G029720	1.6829	-4.33961	3.91646	-1.10804	0.267843	0.506772	6.73161	0	0	0
Gbar_D11G010220	1.6829	-4.33961	3.91646	-1.10804	0.267843	0.506772	6.73161	0	0	0
Gbar_D11G002220	1.6829	-4.33961	3.91646	-1.10804	0.267843	0.506772	6.73161	0	0	0
Gbar_D11G000580	1.6829	-4.33961	3.91646	-1.10804	0.267843	0.506772	6.73161	0	0	0
Gbar_D10G024110	1.6829	-4.33961	3.91646	-1.10804	0.267843	0.506772	6.73161	0	0	0
Gbar_D09G014000	1.6829	-4.33961	3.91646	-1.10804	0.267843	0.506772	6.73161	0	0	0
Gbar_D09G011420	1.6829	-4.33961	3.91646	-1.10804	0.267843	0.506772	6.73161	0	0	0
Gbar_D09G004170	1.6829	-4.33961	3.91646	-1.10804	0.267843	0.506772	6.73161	0	0	0
Gbar_D08G007570	1.6829	-4.33961	3.91646	-1.10804	0.267843	0.506772	6.73161	0	0	0
Gbar_D08G000220	1.6829	-4.33961	3.91646	-1.10804	0.267843	0.506772	6.73161	0	0	0
Gbar_D07G013670	1.6829	-4.33961	3.91646	-1.10804	0.267843	0.506772	6.73161	0	0	0
Gbar_D07G010580	1.6829	-4.33961	3.91646	-1.10804	0.267843	0.506772	6.73161	0	0	0
Gbar_D06G000550	1.6829	-4.33961	3.91646	-1.10804	0.267843	0.506772	6.73161	0	0	0
Gbar_D03G016580	1.6829	-4.33961	3.91646	-1.10804	0.267843	0.506772	6.73161	0	0	0
Gbar_D01G023060	1.6829	-4.33961	3.91646	-1.10804	0.267843	0.506772	6.73161	0	0	0
Gbar_D01G021730	1.6829	-4.33961	3.91646	-1.10804	0.267843	0.506772	6.73161	0	0	0
Gbar_D01G006820	1.6829	-4.33961	3.91646	-1.10804	0.267843	0.506772	6.73161	0	0	0
Gbar_A12G020280	1.6829	-4.33961	3.91646	-1.10804	0.267843	0.506772	6.73161	0	0	0
Gbar_A11G013270	1.6829	-4.33961	3.91646	-1.10804	0.267843	0.506772	6.73161	0	0	0
Gbar_A10G024980	1.6829	-4.33961	3.91646	-1.10804	0.267843	0.506772	6.73161	0	0	0
Gbar_A10G023850	1.6829	-4.33961	3.91646	-1.10804	0.267843	0.506772	6.73161	0	0	0
Gbar_A10G012000	1.6829	-4.33961	3.91646	-1.10804	0.267843	0.506772	6.73161	0	0	0
Gbar_A10G002870	1.6829	-4.33961	3.91646	-1.10804	0.267843	0.506772	6.73161	0	0	0
Gbar_A08G022340	1.6829	-4.33961	3.91646	-1.10804	0.267843	0.506772	6.73161	0	0	0
Gbar_A08G005620	1.6829	-4.33961	3.91646	-1.10804	0.267843	0.506772	6.73161	0	0	0
Gbar_A06G021040	1.6829	-4.33961	3.91646	-1.10804	0.267843	0.506772	6.73161	0	0	0
Gbar_A06G014510	1.6829	-4.33961	3.91646	-1.10804	0.267843	0.506772	6.73161	0	0	0
Gbar_A05G039410	1.6829	-4.33961	3.91646	-1.10804	0.267843	0.506772	6.73161	0	0	0
Gbar_A05G013290	1.6829	-4.33961	3.91646	-1.10804	0.267843	0.506772	6.73161	0	0	0
Gbar_A03G022760	1.6829	-4.33961	3.91646	-1.10804	0.267843	0.506772	6.73161	0	0	0
Gbar_A03G003630	1.6829	-4.33961	3.91646	-1.10804	0.267843	0.506772	6.73161	0	0	0
Gbar_D10G020490	9.55841	-4.31447	1.8186	-2.37241	0.0176723	0.0710141	2.88498	33.5287	1.81998	0
Gbar_D13G022690	1.6526	-4.30273	3.46323	-1.2424	0.214088	0.441377	2.88498	3.72541	0	0
Gbar_D11G027340	1.6526	-4.30273	3.46323	-1.2424	0.214088	0.441377	2.88498	3.72541	0	0
Gbar_D07G014300	1.6526	-4.30273	3.46323	-1.2424	0.214088	0.441377	2.88498	3.72541	0	0
Gbar_D05G010410	1.6526	-4.30273	3.46323	-1.2424	0.214088	0.441377	2.88498	3.72541	0	0
Gbar_D04G009700	1.6526	-4.30273	3.46323	-1.2424	0.214088	0.441377	2.88498	3.72541	0	0
Gbar_D01G014850	1.6526	-4.30273	3.46323	-1.2424	0.214088	0.441377	2.88498	3.72541	0	0
Gbar_A13G006840	1.6526	-4.30273	3.46323	-1.2424	0.214088	0.441377	2.88498	3.72541	0	0
Gbar_A12G008040	1.6526	-4.30273	3.46323	-1.2424	0.214088	0.441377	2.88498	3.72541	0	0
Gbar_A11G023320	1.6526	-4.30273	3.46323	-1.2424	0.214088	0.441377	2.88498	3.72541	0	0
Gbar_A07G019410	1.6526	-4.30273	3.46323	-1.2424	0.214088	0.441377	2.88498	3.72541	0	0
Gbar_A05G025560	1.6526	-4.30273	3.46323	-1.2424	0.214088	0.441377	2.88498	3.72541	0	0
Gbar_A04G009830	1.6526	-4.30273	3.46323	-1.2424	0.214088	0.441377	2.88498	3.72541	0	0
Gbar_A04G001630	1.6526	-4.30273	3.46323	-1.2424	0.214088	0.441377	2.88498	3.72541	0	0
Gbar_A04G000220	14.0311	-4.2906	4.64216	-0.924267	0.355347	0.598878	0	53.3975	0	2.7267
Gbar_D13G019420	1.55225	-4.20466	4.05925	-1.03582	0.300285	0.542282	0	6.20902	0	0
Gbar_D13G011480	1.55225	-4.20466	4.05925	-1.03582	0.300285	0.542282	0	6.20902	0	0
Gbar_D11G026180	1.55225	-4.20466	4.05925	-1.03582	0.300285	0.542282	0	6.20902	0	0
Gbar_D11G016470	1.55225	-4.20466	4.05925	-1.03582	0.300285	0.542282	0	6.20902	0	0
Gbar_D11G011020	1.55225	-4.20466	4.05925	-1.03582	0.300285	0.542282	0	6.20902	0	0
Gbar_D10G020510	1.55225	-4.20466	4.05925	-1.03582	0.300285	0.542282	0	6.20902	0	0
Gbar_D10G020440	1.55225	-4.20466	4.05925	-1.03582	0.300285	0.542282	0	6.20902	0	0
Gbar_D10G006380	1.55225	-4.20466	4.05925	-1.03582	0.300285	0.542282	0	6.20902	0	0
Gbar_D09G019900	1.55225	-4.20466	4.05925	-1.03582	0.300285	0.542282	0	6.20902	0	0
Gbar_D09G011000	1.55225	-4.20466	4.05925	-1.03582	0.300285	0.542282	0	6.20902	0	0
Gbar_D08G027120	1.55225	-4.20466	4.05925	-1.03582	0.300285	0.542282	0	6.20902	0	0
Gbar_D08G017700	1.55225	-4.20466	4.05925	-1.03582	0.300285	0.542282	0	6.20902	0	0
Gbar_D07G008280	1.55225	-4.20466	4.05925	-1.03582	0.300285	0.542282	0	6.20902	0	0
Gbar_D06G002900	1.55225	-4.20466	4.05925	-1.03582	0.300285	0.542282	0	6.20902	0	0
Gbar_D05G035410	1.55225	-4.20466	4.05925	-1.03582	0.300285	0.542282	0	6.20902	0	0
Gbar_D05G026740	1.55225	-4.20466	4.05925	-1.03582	0.300285	0.542282	0	6.20902	0	0
Gbar_D04G018990	1.55225	-4.20466	4.05925	-1.03582	0.300285	0.542282	0	6.20902	0	0
Gbar_D04G002120	1.55225	-4.20466	4.05925	-1.03582	0.300285	0.542282	0	6.20902	0	0
Gbar_D02G022030	1.55225	-4.20466	4.05925	-1.03582	0.300285	0.542282	0	6.20902	0	0
Gbar_D02G001580	1.55225	-4.20466	4.05925	-1.03582	0.300285	0.542282	0	6.20902	0	0
Gbar_D01G020060	1.55225	-4.20466	4.05925	-1.03582	0.300285	0.542282	0	6.20902	0	0
Gbar_D01G018280	1.55225	-4.20466	4.05925	-1.03582	0.300285	0.542282	0	6.20902	0	0
Gbar_D01G008070	1.55225	-4.20466	4.05925	-1.03582	0.300285	0.542282	0	6.20902	0	0
Gbar_A13G016720	1.55225	-4.20466	4.05925	-1.03582	0.300285	0.542282	0	6.20902	0	0
Gbar_A13G007640	1.55225	-4.20466	4.05925	-1.03582	0.300285	0.542282	0	6.20902	0	0
Gbar_A12G010610	1.55225	-4.20466	4.05925	-1.03582	0.300285	0.542282	0	6.20902	0	0
Gbar_A12G006780	1.55225	-4.20466	4.05925	-1.03582	0.300285	0.542282	0	6.20902	0	0
Gbar_A11G025800	1.55225	-4.20466	4.05925	-1.03582	0.300285	0.542282	0	6.20902	0	0
Gbar_A11G000610	1.55225	-4.20466	4.05925	-1.03582	0.300285	0.542282	0	6.20902	0	0
Gbar_A05G027560	1.55225	-4.20466	4.05925	-1.03582	0.300285	0.542282	0	6.20902	0	0
Gbar_A05G015720	1.55225	-4.20466	4.05925	-1.03582	0.300285	0.542282	0	6.20902	0	0
Gbar_A02G004350	1.55225	-4.20466	4.05925	-1.03582	0.300285	0.542282	0	6.20902	0	0
Gbar_A01G019230	1.55225	-4.20466	4.05925	-1.03582	0.300285	0.542282	0	6.20902	0	0
Gbar_D11G000750	48.193	-4.19236	2.09799	-1.99827	0.0456871	0.148944	105.782	76.9918	0	9.99788
Gbar_D07G002820	1.48222	-4.13917	3.67866	-1.12518	0.260511	0.498255	0.961659	4.96721	0	0
Gbar_A03G022690	1.48222	-4.13917	3.67866	-1.12518	0.260511	0.498255	0.961659	4.96721	0	0
Gbar_A05G033930	12.6209	-4.13213	1.43269	-2.88418	0.00392438	0.0204519	27.8881	19.8689	0	2.7267
Gbar_A05G008360	25.2017	-4.12308	1.10039	-3.74691	0.000179028	0.00137162	30.7731	64.5738	5.45995	0
Gbar_Scaffold266G000030	1.44249	-4.11737	4.15783	-0.990269	0.322043	0.563729	5.76995	0	0	0
Gbar_D13G022740	1.44249	-4.11737	4.15783	-0.990269	0.322043	0.563729	5.76995	0	0	0
Gbar_D12G024490	1.44249	-4.11737	4.15783	-0.990269	0.322043	0.563729	5.76995	0	0	0
Gbar_D12G021110	1.44249	-4.11737	4.15783	-0.990269	0.322043	0.563729	5.76995	0	0	0
Gbar_D11G027600	1.44249	-4.11737	4.15783	-0.990269	0.322043	0.563729	5.76995	0	0	0
Gbar_D09G020900	1.44249	-4.11737	4.15783	-0.990269	0.322043	0.563729	5.76995	0	0	0
Gbar_D09G007870	1.44249	-4.11737	4.15783	-0.990269	0.322043	0.563729	5.76995	0	0	0
Gbar_D08G019840	1.44249	-4.11737	4.15783	-0.990269	0.322043	0.563729	5.76995	0	0	0
Gbar_D08G006790	1.44249	-4.11737	4.15783	-0.990269	0.322043	0.563729	5.76995	0	0	0
Gbar_D05G020230	1.44249	-4.11737	4.15783	-0.990269	0.322043	0.563729	5.76995	0	0	0
Gbar_D04G010280	1.44249	-4.11737	4.15783	-0.990269	0.322043	0.563729	5.76995	0	0	0
Gbar_D01G004310	1.44249	-4.11737	4.15783	-0.990269	0.322043	0.563729	5.76995	0	0	0
Gbar_D01G002800	1.44249	-4.11737	4.15783	-0.990269	0.322043	0.563729	5.76995	0	0	0
Gbar_D01G002500	1.44249	-4.11737	4.15783	-0.990269	0.322043	0.563729	5.76995	0	0	0
Gbar_D01G001050	1.44249	-4.11737	4.15783	-0.990269	0.322043	0.563729	5.76995	0	0	0
Gbar_A13G010420	1.44249	-4.11737	4.15783	-0.990269	0.322043	0.563729	5.76995	0	0	0
Gbar_A13G009120	1.44249	-4.11737	4.15783	-0.990269	0.322043	0.563729	5.76995	0	0	0
Gbar_A13G007670	1.44249	-4.11737	4.15783	-0.990269	0.322043	0.563729	5.76995	0	0	0
Gbar_A13G002690	1.44249	-4.11737	4.15783	-0.990269	0.322043	0.563729	5.76995	0	0	0
Gbar_A11G009890	1.44249	-4.11737	4.15783	-0.990269	0.322043	0.563729	5.76995	0	0	0
Gbar_A11G009600	1.44249	-4.11737	4.15783	-0.990269	0.322043	0.563729	5.76995	0	0	0
Gbar_A10G015220	1.44249	-4.11737	4.15783	-0.990269	0.322043	0.563729	5.76995	0	0	0
Gbar_A10G012270	1.44249	-4.11737	4.15783	-0.990269	0.322043	0.563729	5.76995	0	0	0
Gbar_A09G001290	1.44249	-4.11737	4.15783	-0.990269	0.322043	0.563729	5.76995	0	0	0
Gbar_A07G014090	1.44249	-4.11737	4.15783	-0.990269	0.322043	0.563729	5.76995	0	0	0
Gbar_A05G029360	1.44249	-4.11737	4.15783	-0.990269	0.322043	0.563729	5.76995	0	0	0
Gbar_A05G029300	1.44249	-4.11737	4.15783	-0.990269	0.322043	0.563729	5.76995	0	0	0
Gbar_A05G014380	1.44249	-4.11737	4.15783	-0.990269	0.322043	0.563729	5.76995	0	0	0
Gbar_A05G013570	1.44249	-4.11737	4.15783	-0.990269	0.322043	0.563729	5.76995	0	0	0
Gbar_A04G014710	1.44249	-4.11737	4.15783	-0.990269	0.322043	0.563729	5.76995	0	0	0
Gbar_A01G016400	1.44249	-4.11737	4.15783	-0.990269	0.322043	0.563729	5.76995	0	0	0
Gbar_A03G017790	8.27633	-4.09849	1.76792	-2.31826	0.0204353	0.0796403	7.69327	23.5943	0	1.8178
Gbar_Scaffold1320G000020	1.41218	-4.07352	3.6977	-1.10164	0.27062	0.510129	1.92332	3.72541	0	0
Gbar_D11G012560	1.41218	-4.07352	3.6977	-1.10164	0.27062	0.510129	1.92332	3.72541	0	0
Gbar_D04G004790	1.41218	-4.07352	3.6977	-1.10164	0.27062	0.510129	1.92332	3.72541	0	0
Gbar_D02G025780	1.41218	-4.07352	3.6977	-1.10164	0.27062	0.510129	1.92332	3.72541	0	0
Gbar_D02G014350	1.41218	-4.07352	3.6977	-1.10164	0.27062	0.510129	1.92332	3.72541	0	0
Gbar_A09G007570	1.41218	-4.07352	3.6977	-1.10164	0.27062	0.510129	1.92332	3.72541	0	0
Gbar_A08G026950	1.41218	-4.07352	3.6977	-1.10164	0.27062	0.510129	1.92332	3.72541	0	0
Gbar_A06G001170	1.41218	-4.07352	3.6977	-1.10164	0.27062	0.510129	1.92332	3.72541	0	0
Gbar_A03G007540	1.41218	-4.07352	3.6977	-1.10164	0.27062	0.510129	1.92332	3.72541	0	0
Gbar_A02G009210	1.41218	-4.07352	3.6977	-1.10164	0.27062	0.510129	1.92332	3.72541	0	0
Gbar_A10G020290	12.1503	-4.068	1.45649	-2.79302	0.00522185	0.0259955	17.3099	28.5615	2.72998	0
Gbar_D12G015000	3.98321	-4.0388	2.42863	-1.663	0.0963133	0.257931	3.84663	11.1762	0.909992	0
Gbar_D10G027110	1.34215	-4.00505	3.76572	-1.06355	0.287531	NA	2.88498	2.48361	0	0
Gbar_D05G033830	1.34215	-4.00505	3.76572	-1.06355	0.287531	NA	2.88498	2.48361	0	0
Gbar_D05G025040	1.34215	-4.00505	3.76572	-1.06355	0.287531	NA	2.88498	2.48361	0	0
Gbar_D04G012620	1.34215	-4.00505	3.76572	-1.06355	0.287531	NA	2.88498	2.48361	0	0
Gbar_A05G022650	1.34215	-4.00505	3.76572	-1.06355	0.287531	NA	2.88498	2.48361	0	0
Gbar_D01G003950	11.4594	-3.97946	1.47704	-2.69421	0.00705561	0.0334497	18.2715	24.8361	2.72998	0
Gbar_A07G009070	15.0433	-3.96222	1.34915	-2.93682	0.00331596	0.0177693	40.3897	16.1434	3.63997	0
Gbar_A11G012180	1.27211	-3.93305	3.88243	-1.01304	0.311042	NA	3.84663	1.2418	0	0
Gbar_D10G023430	14.4203	-3.88616	1.41435	-2.74767	0.00600197	0.0292115	10.5782	43.4631	3.63997	0
Gbar_D13G025670	1.2418	-3.8825	4.4314	-0.876132	0.380958	NA	0	4.96721	0	0
Gbar_D13G023170	1.2418	-3.8825	4.4314	-0.876132	0.380958	NA	0	4.96721	0	0
Gbar_D13G014070	1.2418	-3.8825	4.4314	-0.876132	0.380958	NA	0	4.96721	0	0
Gbar_D13G010880	1.2418	-3.8825	4.4314	-0.876132	0.380958	NA	0	4.96721	0	0
Gbar_D13G009110	1.2418	-3.8825	4.4314	-0.876132	0.380958	NA	0	4.96721	0	0
Gbar_D13G001950	1.2418	-3.8825	4.4314	-0.876132	0.380958	NA	0	4.96721	0	0
Gbar_D13G000360	1.2418	-3.8825	4.4314	-0.876132	0.380958	NA	0	4.96721	0	0
Gbar_D12G016890	1.2418	-3.8825	4.4314	-0.876132	0.380958	NA	0	4.96721	0	0
Gbar_D12G014690	1.2418	-3.8825	4.4314	-0.876132	0.380958	NA	0	4.96721	0	0
Gbar_D12G014670	1.2418	-3.8825	4.4314	-0.876132	0.380958	NA	0	4.96721	0	0
Gbar_D12G012460	1.2418	-3.8825	4.4314	-0.876132	0.380958	NA	0	4.96721	0	0
Gbar_D12G010010	1.2418	-3.8825	4.4314	-0.876132	0.380958	NA	0	4.96721	0	0
Gbar_D12G005280	1.2418	-3.8825	4.4314	-0.876132	0.380958	NA	0	4.96721	0	0
Gbar_D12G001160	1.2418	-3.8825	4.4314	-0.876132	0.380958	NA	0	4.96721	0	0
Gbar_D11G029760	1.2418	-3.8825	4.4314	-0.876132	0.380958	NA	0	4.96721	0	0
Gbar_D11G025540	1.2418	-3.8825	4.4314	-0.876132	0.380958	NA	0	4.96721	0	0
Gbar_D11G024480	1.2418	-3.8825	4.4314	-0.876132	0.380958	NA	0	4.96721	0	0
Gbar_D11G001770	1.2418	-3.8825	4.4314	-0.876132	0.380958	NA	0	4.96721	0	0
Gbar_D10G025700	1.2418	-3.8825	4.4314	-0.876132	0.380958	NA	0	4.96721	0	0
Gbar_D10G024500	1.2418	-3.8825	4.4314	-0.876132	0.380958	NA	0	4.96721	0	0
Gbar_D10G023460	1.2418	-3.8825	4.4314	-0.876132	0.380958	NA	0	4.96721	0	0
Gbar_D10G022170	1.2418	-3.8825	4.4314	-0.876132	0.380958	NA	0	4.96721	0	0
Gbar_D10G020990	1.2418	-3.8825	4.4314	-0.876132	0.380958	NA	0	4.96721	0	0
Gbar_D10G020420	1.2418	-3.8825	4.4314	-0.876132	0.380958	NA	0	4.96721	0	0
Gbar_D10G005580	1.2418	-3.8825	4.4314	-0.876132	0.380958	NA	0	4.96721	0	0
Gbar_D10G003930	1.2418	-3.8825	4.4314	-0.876132	0.380958	NA	0	4.96721	0	0
Gbar_D10G002840	1.2418	-3.8825	4.4314	-0.876132	0.380958	NA	0	4.96721	0	0
Gbar_D10G001660	1.2418	-3.8825	4.4314	-0.876132	0.380958	NA	0	4.96721	0	0
Gbar_D09G003140	1.2418	-3.8825	4.4314	-0.876132	0.380958	NA	0	4.96721	0	0
Gbar_D09G001780	1.2418	-3.8825	4.4314	-0.876132	0.380958	NA	0	4.96721	0	0
Gbar_D09G000330	1.2418	-3.8825	4.4314	-0.876132	0.380958	NA	0	4.96721	0	0
Gbar_D08G022600	1.2418	-3.8825	4.4314	-0.876132	0.380958	NA	0	4.96721	0	0
Gbar_D08G011000	1.2418	-3.8825	4.4314	-0.876132	0.380958	NA	0	4.96721	0	0
Gbar_D08G010210	1.2418	-3.8825	4.4314	-0.876132	0.380958	NA	0	4.96721	0	0
Gbar_D08G008180	1.2418	-3.8825	4.4314	-0.876132	0.380958	NA	0	4.96721	0	0
Gbar_D08G006330	1.2418	-3.8825	4.4314	-0.876132	0.380958	NA	0	4.96721	0	0
Gbar_D08G006070	1.2418	-3.8825	4.4314	-0.876132	0.380958	NA	0	4.96721	0	0
Gbar_D08G004530	1.2418	-3.8825	4.4314	-0.876132	0.380958	NA	0	4.96721	0	0
Gbar_D08G003480	1.2418	-3.8825	4.4314	-0.876132	0.380958	NA	0	4.96721	0	0
Gbar_D08G001410	1.2418	-3.8825	4.4314	-0.876132	0.380958	NA	0	4.96721	0	0
Gbar_D07G021650	1.2418	-3.8825	4.4314	-0.876132	0.380958	NA	0	4.96721	0	0
Gbar_D07G018650	1.2418	-3.8825	4.4314	-0.876132	0.380958	NA	0	4.96721	0	0
Gbar_D07G016130	1.2418	-3.8825	4.4314	-0.876132	0.380958	NA	0	4.96721	0	0
Gbar_D07G015640	1.2418	-3.8825	4.4314	-0.876132	0.380958	NA	0	4.96721	0	0
Gbar_D07G014180	1.2418	-3.8825	4.4314	-0.876132	0.380958	NA	0	4.96721	0	0
Gbar_D07G013850	1.2418	-3.8825	4.4314	-0.876132	0.380958	NA	0	4.96721	0	0
Gbar_D07G009560	1.2418	-3.8825	4.4314	-0.876132	0.380958	NA	0	4.96721	0	0
Gbar_D07G000300	1.2418	-3.8825	4.4314	-0.876132	0.380958	NA	0	4.96721	0	0
Gbar_D06G023370	1.2418	-3.8825	4.4314	-0.876132	0.380958	NA	0	4.96721	0	0
Gbar_D06G022870	1.2418	-3.8825	4.4314	-0.876132	0.380958	NA	0	4.96721	0	0
Gbar_D06G020760	1.2418	-3.8825	4.4314	-0.876132	0.380958	NA	0	4.96721	0	0
Gbar_D06G016840	1.2418	-3.8825	4.4314	-0.876132	0.380958	NA	0	4.96721	0	0
Gbar_D06G016270	1.2418	-3.8825	4.4314	-0.876132	0.380958	NA	0	4.96721	0	0
Gbar_D06G013760	1.2418	-3.8825	4.4314	-0.876132	0.380958	NA	0	4.96721	0	0
Gbar_D05G039850	1.2418	-3.8825	4.4314	-0.876132	0.380958	NA	0	4.96721	0	0
Gbar_D05G036120	1.2418	-3.8825	4.4314	-0.876132	0.380958	NA	0	4.96721	0	0
Gbar_D05G032370	1.2418	-3.8825	4.4314	-0.876132	0.380958	NA	0	4.96721	0	0
Gbar_D05G027790	1.2418	-3.8825	4.4314	-0.876132	0.380958	NA	0	4.96721	0	0
Gbar_D05G023560	1.2418	-3.8825	4.4314	-0.876132	0.380958	NA	0	4.96721	0	0
Gbar_D05G022640	1.2418	-3.8825	4.4314	-0.876132	0.380958	NA	0	4.96721	0	0
Gbar_D05G018920	1.2418	-3.8825	4.4314	-0.876132	0.380958	NA	0	4.96721	0	0
Gbar_D05G017660	1.2418	-3.8825	4.4314	-0.876132	0.380958	NA	0	4.96721	0	0
Gbar_D05G016040	1.2418	-3.8825	4.4314	-0.876132	0.380958	NA	0	4.96721	0	0
Gbar_D05G015530	1.2418	-3.8825	4.4314	-0.876132	0.380958	NA	0	4.96721	0	0
Gbar_D05G014230	1.2418	-3.8825	4.4314	-0.876132	0.380958	NA	0	4.96721	0	0
Gbar_D05G002240	1.2418	-3.8825	4.4314	-0.876132	0.380958	NA	0	4.96721	0	0
Gbar_D04G017900	1.2418	-3.8825	4.4314	-0.876132	0.380958	NA	0	4.96721	0	0
Gbar_D04G014590	1.2418	-3.8825	4.4314	-0.876132	0.380958	NA	0	4.96721	0	0
Gbar_D04G004630	1.2418	-3.8825	4.4314	-0.876132	0.380958	NA	0	4.96721	0	0
Gbar_D03G017970	1.2418	-3.8825	4.4314	-0.876132	0.380958	NA	0	4.96721	0	0
Gbar_D03G013700	1.2418	-3.8825	4.4314	-0.876132	0.380958	NA	0	4.96721	0	0
Gbar_D03G010410	1.2418	-3.8825	4.4314	-0.876132	0.380958	NA	0	4.96721	0	0
Gbar_D03G003250	1.2418	-3.8825	4.4314	-0.876132	0.380958	NA	0	4.96721	0	0
Gbar_D02G016230	1.2418	-3.8825	4.4314	-0.876132	0.380958	NA	0	4.96721	0	0
Gbar_D02G002760	1.2418	-3.8825	4.4314	-0.876132	0.380958	NA	0	4.96721	0	0
Gbar_D02G001920	1.2418	-3.8825	4.4314	-0.876132	0.380958	NA	0	4.96721	0	0
Gbar_D01G017200	1.2418	-3.8825	4.4314	-0.876132	0.380958	NA	0	4.96721	0	0
Gbar_D01G007530	1.2418	-3.8825	4.4314	-0.876132	0.380958	NA	0	4.96721	0	0
Gbar_D01G004770	1.2418	-3.8825	4.4314	-0.876132	0.380958	NA	0	4.96721	0	0
Gbar_D01G004360	1.2418	-3.8825	4.4314	-0.876132	0.380958	NA	0	4.96721	0	0
Gbar_D01G002450	1.2418	-3.8825	4.4314	-0.876132	0.380958	NA	0	4.96721	0	0
Gbar_D01G000360	1.2418	-3.8825	4.4314	-0.876132	0.380958	NA	0	4.96721	0	0
Gbar_A13G025410	1.2418	-3.8825	4.4314	-0.876132	0.380958	NA	0	4.96721	0	0
Gbar_A13G017410	1.2418	-3.8825	4.4314	-0.876132	0.380958	NA	0	4.96721	0	0
Gbar_A13G012350	1.2418	-3.8825	4.4314	-0.876132	0.380958	NA	0	4.96721	0	0
Gbar_A13G010250	1.2418	-3.8825	4.4314	-0.876132	0.380958	NA	0	4.96721	0	0
Gbar_A13G001780	1.2418	-3.8825	4.4314	-0.876132	0.380958	NA	0	4.96721	0	0
Gbar_A12G028820	1.2418	-3.8825	4.4314	-0.876132	0.380958	NA	0	4.96721	0	0
Gbar_A12G026260	1.2418	-3.8825	4.4314	-0.876132	0.380958	NA	0	4.96721	0	0
Gbar_A12G020960	1.2418	-3.8825	4.4314	-0.876132	0.380958	NA	0	4.96721	0	0
Gbar_A12G015330	1.2418	-3.8825	4.4314	-0.876132	0.380958	NA	0	4.96721	0	0
Gbar_A12G012570	1.2418	-3.8825	4.4314	-0.876132	0.380958	NA	0	4.96721	0	0
Gbar_A12G010110	1.2418	-3.8825	4.4314	-0.876132	0.380958	NA	0	4.96721	0	0
Gbar_A12G005230	1.2418	-3.8825	4.4314	-0.876132	0.380958	NA	0	4.96721	0	0
Gbar_A12G004110	1.2418	-3.8825	4.4314	-0.876132	0.380958	NA	0	4.96721	0	0
Gbar_A12G001980	1.2418	-3.8825	4.4314	-0.876132	0.380958	NA	0	4.96721	0	0
Gbar_A11G034460	1.2418	-3.8825	4.4314	-0.876132	0.380958	NA	0	4.96721	0	0
Gbar_A11G029780	1.2418	-3.8825	4.4314	-0.876132	0.380958	NA	0	4.96721	0	0
Gbar_A11G021460	1.2418	-3.8825	4.4314	-0.876132	0.380958	NA	0	4.96721	0	0
Gbar_A11G015650	1.2418	-3.8825	4.4314	-0.876132	0.380958	NA	0	4.96721	0	0
Gbar_A11G013000	1.2418	-3.8825	4.4314	-0.876132	0.380958	NA	0	4.96721	0	0
Gbar_A11G012870	1.2418	-3.8825	4.4314	-0.876132	0.380958	NA	0	4.96721	0	0
Gbar_A11G011830	1.2418	-3.8825	4.4314	-0.876132	0.380958	NA	0	4.96721	0	0
Gbar_A11G010990	1.2418	-3.8825	4.4314	-0.876132	0.380958	NA	0	4.96721	0	0
Gbar_A11G008230	1.2418	-3.8825	4.4314	-0.876132	0.380958	NA	0	4.96721	0	0
Gbar_A10G023680	1.2418	-3.8825	4.4314	-0.876132	0.380958	NA	0	4.96721	0	0
Gbar_A10G021400	1.2418	-3.8825	4.4314	-0.876132	0.380958	NA	0	4.96721	0	0
Gbar_A10G014700	1.2418	-3.8825	4.4314	-0.876132	0.380958	NA	0	4.96721	0	0
Gbar_A10G007100	1.2418	-3.8825	4.4314	-0.876132	0.380958	NA	0	4.96721	0	0
Gbar_A10G006750	1.2418	-3.8825	4.4314	-0.876132	0.380958	NA	0	4.96721	0	0
Gbar_A10G004460	1.2418	-3.8825	4.4314	-0.876132	0.380958	NA	0	4.96721	0	0
Gbar_A10G001760	1.2418	-3.8825	4.4314	-0.876132	0.380958	NA	0	4.96721	0	0
Gbar_A10G001550	1.2418	-3.8825	4.4314	-0.876132	0.380958	NA	0	4.96721	0	0
Gbar_A09G021770	1.2418	-3.8825	4.4314	-0.876132	0.380958	NA	0	4.96721	0	0
Gbar_A09G011070	1.2418	-3.8825	4.4314	-0.876132	0.380958	NA	0	4.96721	0	0
Gbar_A08G024330	1.2418	-3.8825	4.4314	-0.876132	0.380958	NA	0	4.96721	0	0
Gbar_A08G023430	1.2418	-3.8825	4.4314	-0.876132	0.380958	NA	0	4.96721	0	0
Gbar_A07G021760	1.2418	-3.8825	4.4314	-0.876132	0.380958	NA	0	4.96721	0	0
Gbar_A07G018430	1.2418	-3.8825	4.4314	-0.876132	0.380958	NA	0	4.96721	0	0
Gbar_A07G017690	1.2418	-3.8825	4.4314	-0.876132	0.380958	NA	0	4.96721	0	0
Gbar_A07G011540	1.2418	-3.8825	4.4314	-0.876132	0.380958	NA	0	4.96721	0	0
Gbar_A07G009430	1.2418	-3.8825	4.4314	-0.876132	0.380958	NA	0	4.96721	0	0
Gbar_A07G000410	1.2418	-3.8825	4.4314	-0.876132	0.380958	NA	0	4.96721	0	0
Gbar_A06G021790	1.2418	-3.8825	4.4314	-0.876132	0.380958	NA	0	4.96721	0	0
Gbar_A06G021460	1.2418	-3.8825	4.4314	-0.876132	0.380958	NA	0	4.96721	0	0
Gbar_A06G021180	1.2418	-3.8825	4.4314	-0.876132	0.380958	NA	0	4.96721	0	0
Gbar_A06G020830	1.2418	-3.8825	4.4314	-0.876132	0.380958	NA	0	4.96721	0	0
Gbar_A06G018830	1.2418	-3.8825	4.4314	-0.876132	0.380958	NA	0	4.96721	0	0
Gbar_A06G018230	1.2418	-3.8825	4.4314	-0.876132	0.380958	NA	0	4.96721	0	0
Gbar_A06G018120	1.2418	-3.8825	4.4314	-0.876132	0.380958	NA	0	4.96721	0	0
Gbar_A06G014070	1.2418	-3.8825	4.4314	-0.876132	0.380958	NA	0	4.96721	0	0
Gbar_A06G001800	1.2418	-3.8825	4.4314	-0.876132	0.380958	NA	0	4.96721	0	0
Gbar_A06G001150	1.2418	-3.8825	4.4314	-0.876132	0.380958	NA	0	4.96721	0	0
Gbar_A05G039180	1.2418	-3.8825	4.4314	-0.876132	0.380958	NA	0	4.96721	0	0
Gbar_A05G036530	1.2418	-3.8825	4.4314	-0.876132	0.380958	NA	0	4.96721	0	0
Gbar_A05G033810	1.2418	-3.8825	4.4314	-0.876132	0.380958	NA	0	4.96721	0	0
Gbar_A05G025510	1.2418	-3.8825	4.4314	-0.876132	0.380958	NA	0	4.96721	0	0
Gbar_A05G023840	1.2418	-3.8825	4.4314	-0.876132	0.380958	NA	0	4.96721	0	0
Gbar_A05G017980	1.2418	-3.8825	4.4314	-0.876132	0.380958	NA	0	4.96721	0	0
Gbar_A05G017230	1.2418	-3.8825	4.4314	-0.876132	0.380958	NA	0	4.96721	0	0
Gbar_A05G004410	1.2418	-3.8825	4.4314	-0.876132	0.380958	NA	0	4.96721	0	0
Gbar_A04G011510	1.2418	-3.8825	4.4314	-0.876132	0.380958	NA	0	4.96721	0	0
Gbar_A04G011350	1.2418	-3.8825	4.4314	-0.876132	0.380958	NA	0	4.96721	0	0
Gbar_A04G010810	1.2418	-3.8825	4.4314	-0.876132	0.380958	NA	0	4.96721	0	0
Gbar_A03G023990	1.2418	-3.8825	4.4314	-0.876132	0.380958	NA	0	4.96721	0	0
Gbar_A03G019730	1.2418	-3.8825	4.4314	-0.876132	0.380958	NA	0	4.96721	0	0
Gbar_A03G018240	1.2418	-3.8825	4.4314	-0.876132	0.380958	NA	0	4.96721	0	0
Gbar_A03G017600	1.2418	-3.8825	4.4314	-0.876132	0.380958	NA	0	4.96721	0	0
Gbar_A03G013490	1.2418	-3.8825	4.4314	-0.876132	0.380958	NA	0	4.96721	0	0
Gbar_A03G007180	1.2418	-3.8825	4.4314	-0.876132	0.380958	NA	0	4.96721	0	0
Gbar_A03G006170	1.2418	-3.8825	4.4314	-0.876132	0.380958	NA	0	4.96721	0	0
Gbar_A03G001470	1.2418	-3.8825	4.4314	-0.876132	0.380958	NA	0	4.96721	0	0
Gbar_A03G001460	1.2418	-3.8825	4.4314	-0.876132	0.380958	NA	0	4.96721	0	0
Gbar_A03G001450	1.2418	-3.8825	4.4314	-0.876132	0.380958	NA	0	4.96721	0	0
Gbar_A02G010950	1.2418	-3.8825	4.4314	-0.876132	0.380958	NA	0	4.96721	0	0
Gbar_A02G009700	1.2418	-3.8825	4.4314	-0.876132	0.380958	NA	0	4.96721	0	0
Gbar_A02G003040	1.2418	-3.8825	4.4314	-0.876132	0.380958	NA	0	4.96721	0	0
Gbar_A02G001880	1.2418	-3.8825	4.4314	-0.876132	0.380958	NA	0	4.96721	0	0
Gbar_A01G022240	1.2418	-3.8825	4.4314	-0.876132	0.380958	NA	0	4.96721	0	0
Gbar_A01G013940	1.2418	-3.8825	4.4314	-0.876132	0.380958	NA	0	4.96721	0	0
Gbar_A01G013800	1.2418	-3.8825	4.4314	-0.876132	0.380958	NA	0	4.96721	0	0
Gbar_A01G011480	1.2418	-3.8825	4.4314	-0.876132	0.380958	NA	0	4.96721	0	0
Gbar_A01G006190	1.2418	-3.8825	4.4314	-0.876132	0.380958	NA	0	4.96721	0	0
Gbar_A01G005910	1.2418	-3.8825	4.4314	-0.876132	0.380958	NA	0	4.96721	0	0
Gbar_D12G021550	7.09569	-3.86997	1.81229	-2.1354	0.032728	0.115326	15.3865	11.1762	1.81998	0
Gbar_Scaffold787G000100	1.20207	-3.85449	4.47161	-0.861992	0.388692	NA	4.80829	0	0	0
Gbar_Scaffold3636G000010	1.20207	-3.85449	4.47161	-0.861992	0.388692	NA	4.80829	0	0	0
Gbar_D13G023740	1.20207	-3.85449	4.47161	-0.861992	0.388692	NA	4.80829	0	0	0
Gbar_D11G036560	1.20207	-3.85449	4.47161	-0.861992	0.388692	NA	4.80829	0	0	0
Gbar_D11G036120	1.20207	-3.85449	4.47161	-0.861992	0.388692	NA	4.80829	0	0	0
Gbar_D11G032310	1.20207	-3.85449	4.47161	-0.861992	0.388692	NA	4.80829	0	0	0
Gbar_D11G025800	1.20207	-3.85449	4.47161	-0.861992	0.388692	NA	4.80829	0	0	0
Gbar_D11G023630	1.20207	-3.85449	4.47161	-0.861992	0.388692	NA	4.80829	0	0	0
Gbar_D11G007530	1.20207	-3.85449	4.47161	-0.861992	0.388692	NA	4.80829	0	0	0
Gbar_D11G001350	1.20207	-3.85449	4.47161	-0.861992	0.388692	NA	4.80829	0	0	0
Gbar_D09G006550	1.20207	-3.85449	4.47161	-0.861992	0.388692	NA	4.80829	0	0	0
Gbar_D08G027840	1.20207	-3.85449	4.47161	-0.861992	0.388692	NA	4.80829	0	0	0
Gbar_D08G027490	1.20207	-3.85449	4.47161	-0.861992	0.388692	NA	4.80829	0	0	0
Gbar_D08G026160	1.20207	-3.85449	4.47161	-0.861992	0.388692	NA	4.80829	0	0	0
Gbar_D08G007120	1.20207	-3.85449	4.47161	-0.861992	0.388692	NA	4.80829	0	0	0
Gbar_D08G001950	1.20207	-3.85449	4.47161	-0.861992	0.388692	NA	4.80829	0	0	0
Gbar_D07G024240	1.20207	-3.85449	4.47161	-0.861992	0.388692	NA	4.80829	0	0	0
Gbar_D07G003900	1.20207	-3.85449	4.47161	-0.861992	0.388692	NA	4.80829	0	0	0
Gbar_D06G018980	1.20207	-3.85449	4.47161	-0.861992	0.388692	NA	4.80829	0	0	0
Gbar_D05G024160	1.20207	-3.85449	4.47161	-0.861992	0.388692	NA	4.80829	0	0	0
Gbar_D05G020600	1.20207	-3.85449	4.47161	-0.861992	0.388692	NA	4.80829	0	0	0
Gbar_D05G016440	1.20207	-3.85449	4.47161	-0.861992	0.388692	NA	4.80829	0	0	0
Gbar_D04G020810	1.20207	-3.85449	4.47161	-0.861992	0.388692	NA	4.80829	0	0	0
Gbar_D04G016040	1.20207	-3.85449	4.47161	-0.861992	0.388692	NA	4.80829	0	0	0
Gbar_D03G007620	1.20207	-3.85449	4.47161	-0.861992	0.388692	NA	4.80829	0	0	0
Gbar_D03G002160	1.20207	-3.85449	4.47161	-0.861992	0.388692	NA	4.80829	0	0	0
Gbar_D02G014520	1.20207	-3.85449	4.47161	-0.861992	0.388692	NA	4.80829	0	0	0
Gbar_D01G023790	1.20207	-3.85449	4.47161	-0.861992	0.388692	NA	4.80829	0	0	0
Gbar_D01G020240	1.20207	-3.85449	4.47161	-0.861992	0.388692	NA	4.80829	0	0	0
Gbar_D01G011990	1.20207	-3.85449	4.47161	-0.861992	0.388692	NA	4.80829	0	0	0
Gbar_D01G007610	1.20207	-3.85449	4.47161	-0.861992	0.388692	NA	4.80829	0	0	0
Gbar_D01G004270	1.20207	-3.85449	4.47161	-0.861992	0.388692	NA	4.80829	0	0	0
Gbar_D01G001070	1.20207	-3.85449	4.47161	-0.861992	0.388692	NA	4.80829	0	0	0
Gbar_A13G017460	1.20207	-3.85449	4.47161	-0.861992	0.388692	NA	4.80829	0	0	0
Gbar_A13G010050	1.20207	-3.85449	4.47161	-0.861992	0.388692	NA	4.80829	0	0	0
Gbar_A13G006220	1.20207	-3.85449	4.47161	-0.861992	0.388692	NA	4.80829	0	0	0
Gbar_A13G004480	1.20207	-3.85449	4.47161	-0.861992	0.388692	NA	4.80829	0	0	0
Gbar_A13G003130	1.20207	-3.85449	4.47161	-0.861992	0.388692	NA	4.80829	0	0	0
Gbar_A12G019540	1.20207	-3.85449	4.47161	-0.861992	0.388692	NA	4.80829	0	0	0
Gbar_A11G011920	1.20207	-3.85449	4.47161	-0.861992	0.388692	NA	4.80829	0	0	0
Gbar_A11G009960	1.20207	-3.85449	4.47161	-0.861992	0.388692	NA	4.80829	0	0	0
Gbar_A10G023990	1.20207	-3.85449	4.47161	-0.861992	0.388692	NA	4.80829	0	0	0
Gbar_A10G013770	1.20207	-3.85449	4.47161	-0.861992	0.388692	NA	4.80829	0	0	0
Gbar_A09G024890	1.20207	-3.85449	4.47161	-0.861992	0.388692	NA	4.80829	0	0	0
Gbar_A09G024180	1.20207	-3.85449	4.47161	-0.861992	0.388692	NA	4.80829	0	0	0
Gbar_A09G010900	1.20207	-3.85449	4.47161	-0.861992	0.388692	NA	4.80829	0	0	0
Gbar_A08G026150	1.20207	-3.85449	4.47161	-0.861992	0.388692	NA	4.80829	0	0	0
Gbar_A08G016390	1.20207	-3.85449	4.47161	-0.861992	0.388692	NA	4.80829	0	0	0
Gbar_A08G005760	1.20207	-3.85449	4.47161	-0.861992	0.388692	NA	4.80829	0	0	0
Gbar_A07G023780	1.20207	-3.85449	4.47161	-0.861992	0.388692	NA	4.80829	0	0	0
Gbar_A07G007440	1.20207	-3.85449	4.47161	-0.861992	0.388692	NA	4.80829	0	0	0
Gbar_A07G005230	1.20207	-3.85449	4.47161	-0.861992	0.388692	NA	4.80829	0	0	0
Gbar_A06G018730	1.20207	-3.85449	4.47161	-0.861992	0.388692	NA	4.80829	0	0	0
Gbar_A06G017360	1.20207	-3.85449	4.47161	-0.861992	0.388692	NA	4.80829	0	0	0
Gbar_A05G039660	1.20207	-3.85449	4.47161	-0.861992	0.388692	NA	4.80829	0	0	0
Gbar_A05G034850	1.20207	-3.85449	4.47161	-0.861992	0.388692	NA	4.80829	0	0	0
Gbar_A05G027860	1.20207	-3.85449	4.47161	-0.861992	0.388692	NA	4.80829	0	0	0
Gbar_A05G019500	1.20207	-3.85449	4.47161	-0.861992	0.388692	NA	4.80829	0	0	0
Gbar_A05G017850	1.20207	-3.85449	4.47161	-0.861992	0.388692	NA	4.80829	0	0	0
Gbar_A05G014840	1.20207	-3.85449	4.47161	-0.861992	0.388692	NA	4.80829	0	0	0
Gbar_A05G013800	1.20207	-3.85449	4.47161	-0.861992	0.388692	NA	4.80829	0	0	0
Gbar_A05G005550	1.20207	-3.85449	4.47161	-0.861992	0.388692	NA	4.80829	0	0	0
Gbar_A04G007030	1.20207	-3.85449	4.47161	-0.861992	0.388692	NA	4.80829	0	0	0
Gbar_A03G014310	1.20207	-3.85449	4.47161	-0.861992	0.388692	NA	4.80829	0	0	0
Gbar_A02G014140	1.20207	-3.85449	4.47161	-0.861992	0.388692	NA	4.80829	0	0	0
Gbar_A02G010610	1.20207	-3.85449	4.47161	-0.861992	0.388692	NA	4.80829	0	0	0
Gbar_A01G008360	1.20207	-3.85449	4.47161	-0.861992	0.388692	NA	4.80829	0	0	0
Gbar_D09G021890	10.338	-3.83162	1.65105	-2.32071	0.0203023	0.0792357	33.6581	4.96721	0	2.7267
Gbar_D10G023930	10.3974	-3.82673	1.55359	-2.46315	0.0137721	0.0579631	11.5399	27.3197	2.72998	0
Gbar_D07G022260	17.0809	-3.80773	1.24605	-3.05584	0.00224432	0.0127506	24.0415	39.7377	0	4.54449
Gbar_D09G005810	1.17177	-3.80095	4.02322	-0.944753	0.344785	NA	0.961659	3.72541	0	0
Gbar_A05G024740	1.17177	-3.80095	4.02322	-0.944753	0.344785	NA	0.961659	3.72541	0	0
Gbar_A11G028680	6.51424	-3.73413	1.77586	-2.10271	0.0354908	0.12292	10.5782	13.6598	0.909992	0.908898
Gbar_A01G022050	12.9882	-3.7328	1.37655	-2.7117	0.00669397	0.0320054	25.9648	22.3525	0	3.63559
Gbar_A05G029070	19.4244	-3.72907	1.18798	-3.13901	0.00169521	0.0100063	46.1596	26.0779	5.45995	0
Gbar_D13G018640	1.10173	-3.71773	4.08566	-0.909946	0.362851	NA	1.92332	2.48361	0	0
Gbar_D13G005910	1.10173	-3.71773	4.08566	-0.909946	0.362851	NA	1.92332	2.48361	0	0
Gbar_D10G021880	1.10173	-3.71773	4.08566	-0.909946	0.362851	NA	1.92332	2.48361	0	0
Gbar_D01G003690	1.10173	-3.71773	4.08566	-0.909946	0.362851	NA	1.92332	2.48361	0	0
Gbar_A13G018700	1.10173	-3.71773	4.08566	-0.909946	0.362851	NA	1.92332	2.48361	0	0
Gbar_A11G020550	1.10173	-3.71773	4.08566	-0.909946	0.362851	NA	1.92332	2.48361	0	0
Gbar_A06G009640	1.10173	-3.71773	4.08566	-0.909946	0.362851	NA	1.92332	2.48361	0	0
Gbar_A11G007140	12.8481	-3.7171	1.38659	-2.68074	0.00734585	0.0345715	27.8881	19.8689	0	3.63559
Gbar_D01G023580	12.5482	-3.67511	1.39833	-2.62823	0.00858316	0.0393206	19.2332	27.3197	3.63997	0
Gbar_D13G018210	28.1375	-3.67222	0.868321	-4.2291	2.35e-05	0.00021978	50.9679	53.3975	3.63997	4.54449
Gbar_D10G002050	3.08189	-3.65558	2.61074	-1.40021	0.161451	0.367385	7.69327	3.72541	0	0.908898
Gbar_A12G013420	21.5827	-3.65284	1.12692	-3.24143	0.00118932	0.00734988	45.198	34.7705	0	6.36229
Gbar_A02G004420	1.03169	-3.62954	4.21807	-0.860475	0.389527	NA	2.88498	1.2418	0	0
Gbar_D01G008200	15.1704	-3.62896	1.31133	-2.76738	0.00565084	0.0277954	37.5047	18.627	4.54996	0
Gbar_A11G019480	8.8652	-3.59091	1.64939	-2.17711	0.0294726	0.106352	24.0415	8.69262	0	2.7267
Gbar_D03G018950	37.7821	-3.55963	0.765063	-4.65273	3.28e-06	3.63e-05	75.971	63.332	8.18993	3.63559
Gbar_D08G019550	8.65509	-3.5554	1.72048	-2.06652	0.0387798	0.13122	26.9264	4.96721	0	2.7267
Gbar_A10G024870	14.4586	-3.54983	1.30835	-2.71321	0.00666347	0.0318854	25.9648	27.3197	4.54996	0
Gbar_Scaffold944G000040	34.4679	-3.5393	0.790874	-4.47517	7.63e-06	7.88e-05	58.6612	68.2992	3.63997	7.27119
Gbar_Scaffold3679G000020	0.961659	-3.53298	4.84616	-0.729026	0.465986	NA	3.84663	0	0	0
Gbar_Scaffold2835G000070	0.961659	-3.53298	4.84616	-0.729026	0.465986	NA	3.84663	0	0	0
Gbar_Scaffold2537G000030	0.961659	-3.53298	4.84616	-0.729026	0.465986	NA	3.84663	0	0	0
Gbar_D13G021820	0.961659	-3.53298	4.84616	-0.729026	0.465986	NA	3.84663	0	0	0
Gbar_D13G012430	0.961659	-3.53298	4.84616	-0.729026	0.465986	NA	3.84663	0	0	0
Gbar_D13G012210	0.961659	-3.53298	4.84616	-0.729026	0.465986	NA	3.84663	0	0	0
Gbar_D13G003700	0.961659	-3.53298	4.84616	-0.729026	0.465986	NA	3.84663	0	0	0
Gbar_D13G000410	0.961659	-3.53298	4.84616	-0.729026	0.465986	NA	3.84663	0	0	0
Gbar_D12G027020	0.961659	-3.53298	4.84616	-0.729026	0.465986	NA	3.84663	0	0	0
Gbar_D12G023370	0.961659	-3.53298	4.84616	-0.729026	0.465986	NA	3.84663	0	0	0
Gbar_D12G019580	0.961659	-3.53298	4.84616	-0.729026	0.465986	NA	3.84663	0	0	0
Gbar_D12G013910	0.961659	-3.53298	4.84616	-0.729026	0.465986	NA	3.84663	0	0	0
Gbar_D12G013510	0.961659	-3.53298	4.84616	-0.729026	0.465986	NA	3.84663	0	0	0
Gbar_D12G011170	0.961659	-3.53298	4.84616	-0.729026	0.465986	NA	3.84663	0	0	0
Gbar_D11G031510	0.961659	-3.53298	4.84616	-0.729026	0.465986	NA	3.84663	0	0	0
Gbar_D11G031350	0.961659	-3.53298	4.84616	-0.729026	0.465986	NA	3.84663	0	0	0
Gbar_D11G030680	0.961659	-3.53298	4.84616	-0.729026	0.465986	NA	3.84663	0	0	0
Gbar_D11G027890	0.961659	-3.53298	4.84616	-0.729026	0.465986	NA	3.84663	0	0	0
Gbar_D11G026790	0.961659	-3.53298	4.84616	-0.729026	0.465986	NA	3.84663	0	0	0
Gbar_D11G023300	0.961659	-3.53298	4.84616	-0.729026	0.465986	NA	3.84663	0	0	0
Gbar_D11G022450	0.961659	-3.53298	4.84616	-0.729026	0.465986	NA	3.84663	0	0	0
Gbar_D11G018440	0.961659	-3.53298	4.84616	-0.729026	0.465986	NA	3.84663	0	0	0
Gbar_D11G013830	0.961659	-3.53298	4.84616	-0.729026	0.465986	NA	3.84663	0	0	0
Gbar_D11G012100	0.961659	-3.53298	4.84616	-0.729026	0.465986	NA	3.84663	0	0	0
Gbar_D11G008570	0.961659	-3.53298	4.84616	-0.729026	0.465986	NA	3.84663	0	0	0
Gbar_D11G001280	0.961659	-3.53298	4.84616	-0.729026	0.465986	NA	3.84663	0	0	0
Gbar_D10G024750	0.961659	-3.53298	4.84616	-0.729026	0.465986	NA	3.84663	0	0	0
Gbar_D10G024570	0.961659	-3.53298	4.84616	-0.729026	0.465986	NA	3.84663	0	0	0
Gbar_D10G024470	0.961659	-3.53298	4.84616	-0.729026	0.465986	NA	3.84663	0	0	0
Gbar_D10G022780	0.961659	-3.53298	4.84616	-0.729026	0.465986	NA	3.84663	0	0	0
Gbar_D10G017550	0.961659	-3.53298	4.84616	-0.729026	0.465986	NA	3.84663	0	0	0
Gbar_D10G016090	0.961659	-3.53298	4.84616	-0.729026	0.465986	NA	3.84663	0	0	0
Gbar_D10G009400	0.961659	-3.53298	4.84616	-0.729026	0.465986	NA	3.84663	0	0	0
Gbar_D10G006520	0.961659	-3.53298	4.84616	-0.729026	0.465986	NA	3.84663	0	0	0
Gbar_D10G002870	0.961659	-3.53298	4.84616	-0.729026	0.465986	NA	3.84663	0	0	0
Gbar_D10G001770	0.961659	-3.53298	4.84616	-0.729026	0.465986	NA	3.84663	0	0	0
Gbar_D09G022430	0.961659	-3.53298	4.84616	-0.729026	0.465986	NA	3.84663	0	0	0
Gbar_D09G012280	0.961659	-3.53298	4.84616	-0.729026	0.465986	NA	3.84663	0	0	0
Gbar_D09G006280	0.961659	-3.53298	4.84616	-0.729026	0.465986	NA	3.84663	0	0	0
Gbar_D09G003340	0.961659	-3.53298	4.84616	-0.729026	0.465986	NA	3.84663	0	0	0
Gbar_D09G001300	0.961659	-3.53298	4.84616	-0.729026	0.465986	NA	3.84663	0	0	0
Gbar_D08G027850	0.961659	-3.53298	4.84616	-0.729026	0.465986	NA	3.84663	0	0	0
Gbar_D08G026200	0.961659	-3.53298	4.84616	-0.729026	0.465986	NA	3.84663	0	0	0
Gbar_D08G024260	0.961659	-3.53298	4.84616	-0.729026	0.465986	NA	3.84663	0	0	0
Gbar_D08G016610	0.961659	-3.53298	4.84616	-0.729026	0.465986	NA	3.84663	0	0	0
Gbar_D08G006210	0.961659	-3.53298	4.84616	-0.729026	0.465986	NA	3.84663	0	0	0
Gbar_D08G004630	0.961659	-3.53298	4.84616	-0.729026	0.465986	NA	3.84663	0	0	0
Gbar_D08G000160	0.961659	-3.53298	4.84616	-0.729026	0.465986	NA	3.84663	0	0	0
Gbar_D07G024910	0.961659	-3.53298	4.84616	-0.729026	0.465986	NA	3.84663	0	0	0
Gbar_D07G021640	0.961659	-3.53298	4.84616	-0.729026	0.465986	NA	3.84663	0	0	0
Gbar_D07G017610	0.961659	-3.53298	4.84616	-0.729026	0.465986	NA	3.84663	0	0	0
Gbar_D07G016330	0.961659	-3.53298	4.84616	-0.729026	0.465986	NA	3.84663	0	0	0
Gbar_D07G012820	0.961659	-3.53298	4.84616	-0.729026	0.465986	NA	3.84663	0	0	0
Gbar_D06G021940	0.961659	-3.53298	4.84616	-0.729026	0.465986	NA	3.84663	0	0	0
Gbar_D06G017970	0.961659	-3.53298	4.84616	-0.729026	0.465986	NA	3.84663	0	0	0
Gbar_D06G017710	0.961659	-3.53298	4.84616	-0.729026	0.465986	NA	3.84663	0	0	0
Gbar_D06G013520	0.961659	-3.53298	4.84616	-0.729026	0.465986	NA	3.84663	0	0	0
Gbar_D06G004690	0.961659	-3.53298	4.84616	-0.729026	0.465986	NA	3.84663	0	0	0
Gbar_D05G037660	0.961659	-3.53298	4.84616	-0.729026	0.465986	NA	3.84663	0	0	0
Gbar_D05G036920	0.961659	-3.53298	4.84616	-0.729026	0.465986	NA	3.84663	0	0	0
Gbar_D05G036630	0.961659	-3.53298	4.84616	-0.729026	0.465986	NA	3.84663	0	0	0
Gbar_D05G033550	0.961659	-3.53298	4.84616	-0.729026	0.465986	NA	3.84663	0	0	0
Gbar_D05G030660	0.961659	-3.53298	4.84616	-0.729026	0.465986	NA	3.84663	0	0	0
Gbar_D05G000650	0.961659	-3.53298	4.84616	-0.729026	0.465986	NA	3.84663	0	0	0
Gbar_D04G019440	0.961659	-3.53298	4.84616	-0.729026	0.465986	NA	3.84663	0	0	0
Gbar_D04G019150	0.961659	-3.53298	4.84616	-0.729026	0.465986	NA	3.84663	0	0	0
Gbar_D04G015900	0.961659	-3.53298	4.84616	-0.729026	0.465986	NA	3.84663	0	0	0
Gbar_D04G014040	0.961659	-3.53298	4.84616	-0.729026	0.465986	NA	3.84663	0	0	0
Gbar_D04G011640	0.961659	-3.53298	4.84616	-0.729026	0.465986	NA	3.84663	0	0	0
Gbar_D04G010750	0.961659	-3.53298	4.84616	-0.729026	0.465986	NA	3.84663	0	0	0
Gbar_D04G009930	0.961659	-3.53298	4.84616	-0.729026	0.465986	NA	3.84663	0	0	0
Gbar_D04G005700	0.961659	-3.53298	4.84616	-0.729026	0.465986	NA	3.84663	0	0	0
Gbar_D04G001770	0.961659	-3.53298	4.84616	-0.729026	0.465986	NA	3.84663	0	0	0
Gbar_D03G017810	0.961659	-3.53298	4.84616	-0.729026	0.465986	NA	3.84663	0	0	0
Gbar_D03G017500	0.961659	-3.53298	4.84616	-0.729026	0.465986	NA	3.84663	0	0	0
Gbar_D03G015330	0.961659	-3.53298	4.84616	-0.729026	0.465986	NA	3.84663	0	0	0
Gbar_D03G008620	0.961659	-3.53298	4.84616	-0.729026	0.465986	NA	3.84663	0	0	0
Gbar_D03G002010	0.961659	-3.53298	4.84616	-0.729026	0.465986	NA	3.84663	0	0	0
Gbar_D02G024510	0.961659	-3.53298	4.84616	-0.729026	0.465986	NA	3.84663	0	0	0
Gbar_D02G022720	0.961659	-3.53298	4.84616	-0.729026	0.465986	NA	3.84663	0	0	0
Gbar_D02G020760	0.961659	-3.53298	4.84616	-0.729026	0.465986	NA	3.84663	0	0	0
Gbar_D02G017400	0.961659	-3.53298	4.84616	-0.729026	0.465986	NA	3.84663	0	0	0
Gbar_D02G015330	0.961659	-3.53298	4.84616	-0.729026	0.465986	NA	3.84663	0	0	0
Gbar_D02G012580	0.961659	-3.53298	4.84616	-0.729026	0.465986	NA	3.84663	0	0	0
Gbar_D02G011990	0.961659	-3.53298	4.84616	-0.729026	0.465986	NA	3.84663	0	0	0
Gbar_D02G005290	0.961659	-3.53298	4.84616	-0.729026	0.465986	NA	3.84663	0	0	0
Gbar_D01G014090	0.961659	-3.53298	4.84616	-0.729026	0.465986	NA	3.84663	0	0	0
Gbar_D01G009880	0.961659	-3.53298	4.84616	-0.729026	0.465986	NA	3.84663	0	0	0
Gbar_D01G005860	0.961659	-3.53298	4.84616	-0.729026	0.465986	NA	3.84663	0	0	0
Gbar_A13G024200	0.961659	-3.53298	4.84616	-0.729026	0.465986	NA	3.84663	0	0	0
Gbar_A13G021450	0.961659	-3.53298	4.84616	-0.729026	0.465986	NA	3.84663	0	0	0
Gbar_A13G021090	0.961659	-3.53298	4.84616	-0.729026	0.465986	NA	3.84663	0	0	0
Gbar_A13G018170	0.961659	-3.53298	4.84616	-0.729026	0.465986	NA	3.84663	0	0	0
Gbar_A13G008120	0.961659	-3.53298	4.84616	-0.729026	0.465986	NA	3.84663	0	0	0
Gbar_A13G002190	0.961659	-3.53298	4.84616	-0.729026	0.465986	NA	3.84663	0	0	0
Gbar_A12G020510	0.961659	-3.53298	4.84616	-0.729026	0.465986	NA	3.84663	0	0	0
Gbar_A12G014790	0.961659	-3.53298	4.84616	-0.729026	0.465986	NA	3.84663	0	0	0
Gbar_A12G010800	0.961659	-3.53298	4.84616	-0.729026	0.465986	NA	3.84663	0	0	0
Gbar_A12G009800	0.961659	-3.53298	4.84616	-0.729026	0.465986	NA	3.84663	0	0	0
Gbar_A12G008050	0.961659	-3.53298	4.84616	-0.729026	0.465986	NA	3.84663	0	0	0
Gbar_A11G032200	0.961659	-3.53298	4.84616	-0.729026	0.465986	NA	3.84663	0	0	0
Gbar_A11G031020	0.961659	-3.53298	4.84616	-0.729026	0.465986	NA	3.84663	0	0	0
Gbar_A11G030620	0.961659	-3.53298	4.84616	-0.729026	0.465986	NA	3.84663	0	0	0
Gbar_A11G026610	0.961659	-3.53298	4.84616	-0.729026	0.465986	NA	3.84663	0	0	0
Gbar_A11G020040	0.961659	-3.53298	4.84616	-0.729026	0.465986	NA	3.84663	0	0	0
Gbar_A11G013500	0.961659	-3.53298	4.84616	-0.729026	0.465986	NA	3.84663	0	0	0
Gbar_A11G005130	0.961659	-3.53298	4.84616	-0.729026	0.465986	NA	3.84663	0	0	0
Gbar_A11G000410	0.961659	-3.53298	4.84616	-0.729026	0.465986	NA	3.84663	0	0	0
Gbar_A10G026060	0.961659	-3.53298	4.84616	-0.729026	0.465986	NA	3.84663	0	0	0
Gbar_A10G023830	0.961659	-3.53298	4.84616	-0.729026	0.465986	NA	3.84663	0	0	0
Gbar_A10G023250	0.961659	-3.53298	4.84616	-0.729026	0.465986	NA	3.84663	0	0	0
Gbar_A10G022790	0.961659	-3.53298	4.84616	-0.729026	0.465986	NA	3.84663	0	0	0
Gbar_A10G018060	0.961659	-3.53298	4.84616	-0.729026	0.465986	NA	3.84663	0	0	0
Gbar_A10G009970	0.961659	-3.53298	4.84616	-0.729026	0.465986	NA	3.84663	0	0	0
Gbar_A10G009080	0.961659	-3.53298	4.84616	-0.729026	0.465986	NA	3.84663	0	0	0
Gbar_A10G001780	0.961659	-3.53298	4.84616	-0.729026	0.465986	NA	3.84663	0	0	0
Gbar_A10G001210	0.961659	-3.53298	4.84616	-0.729026	0.465986	NA	3.84663	0	0	0
Gbar_A09G027320	0.961659	-3.53298	4.84616	-0.729026	0.465986	NA	3.84663	0	0	0
Gbar_A09G020880	0.961659	-3.53298	4.84616	-0.729026	0.465986	NA	3.84663	0	0	0
Gbar_A09G015340	0.961659	-3.53298	4.84616	-0.729026	0.465986	NA	3.84663	0	0	0
Gbar_A09G013720	0.961659	-3.53298	4.84616	-0.729026	0.465986	NA	3.84663	0	0	0
Gbar_A09G008650	0.961659	-3.53298	4.84616	-0.729026	0.465986	NA	3.84663	0	0	0
Gbar_A08G022710	0.961659	-3.53298	4.84616	-0.729026	0.465986	NA	3.84663	0	0	0
Gbar_A08G018960	0.961659	-3.53298	4.84616	-0.729026	0.465986	NA	3.84663	0	0	0
Gbar_A08G018060	0.961659	-3.53298	4.84616	-0.729026	0.465986	NA	3.84663	0	0	0
Gbar_A08G017270	0.961659	-3.53298	4.84616	-0.729026	0.465986	NA	3.84663	0	0	0
Gbar_A08G015930	0.961659	-3.53298	4.84616	-0.729026	0.465986	NA	3.84663	0	0	0
Gbar_A08G014800	0.961659	-3.53298	4.84616	-0.729026	0.465986	NA	3.84663	0	0	0
Gbar_A08G006440	0.961659	-3.53298	4.84616	-0.729026	0.465986	NA	3.84663	0	0	0
Gbar_A08G004040	0.961659	-3.53298	4.84616	-0.729026	0.465986	NA	3.84663	0	0	0
Gbar_A08G000780	0.961659	-3.53298	4.84616	-0.729026	0.465986	NA	3.84663	0	0	0
Gbar_A07G017320	0.961659	-3.53298	4.84616	-0.729026	0.465986	NA	3.84663	0	0	0
Gbar_A07G010440	0.961659	-3.53298	4.84616	-0.729026	0.465986	NA	3.84663	0	0	0
Gbar_A07G003590	0.961659	-3.53298	4.84616	-0.729026	0.465986	NA	3.84663	0	0	0
Gbar_A07G002200	0.961659	-3.53298	4.84616	-0.729026	0.465986	NA	3.84663	0	0	0
Gbar_A06G019590	0.961659	-3.53298	4.84616	-0.729026	0.465986	NA	3.84663	0	0	0
Gbar_A06G017350	0.961659	-3.53298	4.84616	-0.729026	0.465986	NA	3.84663	0	0	0
Gbar_A06G014540	0.961659	-3.53298	4.84616	-0.729026	0.465986	NA	3.84663	0	0	0
Gbar_A06G014020	0.961659	-3.53298	4.84616	-0.729026	0.465986	NA	3.84663	0	0	0
Gbar_A06G007810	0.961659	-3.53298	4.84616	-0.729026	0.465986	NA	3.84663	0	0	0
Gbar_A06G001470	0.961659	-3.53298	4.84616	-0.729026	0.465986	NA	3.84663	0	0	0
Gbar_A05G039830	0.961659	-3.53298	4.84616	-0.729026	0.465986	NA	3.84663	0	0	0
Gbar_A05G038060	0.961659	-3.53298	4.84616	-0.729026	0.465986	NA	3.84663	0	0	0
Gbar_A05G036780	0.961659	-3.53298	4.84616	-0.729026	0.465986	NA	3.84663	0	0	0
Gbar_A05G026710	0.961659	-3.53298	4.84616	-0.729026	0.465986	NA	3.84663	0	0	0
Gbar_A05G021470	0.961659	-3.53298	4.84616	-0.729026	0.465986	NA	3.84663	0	0	0
Gbar_A05G019910	0.961659	-3.53298	4.84616	-0.729026	0.465986	NA	3.84663	0	0	0
Gbar_A05G018420	0.961659	-3.53298	4.84616	-0.729026	0.465986	NA	3.84663	0	0	0
Gbar_A05G018160	0.961659	-3.53298	4.84616	-0.729026	0.465986	NA	3.84663	0	0	0
Gbar_A05G017900	0.961659	-3.53298	4.84616	-0.729026	0.465986	NA	3.84663	0	0	0
Gbar_A05G012080	0.961659	-3.53298	4.84616	-0.729026	0.465986	NA	3.84663	0	0	0
Gbar_A04G015170	0.961659	-3.53298	4.84616	-0.729026	0.465986	NA	3.84663	0	0	0
Gbar_A04G009370	0.961659	-3.53298	4.84616	-0.729026	0.465986	NA	3.84663	0	0	0
Gbar_A04G007000	0.961659	-3.53298	4.84616	-0.729026	0.465986	NA	3.84663	0	0	0
Gbar_A04G006400	0.961659	-3.53298	4.84616	-0.729026	0.465986	NA	3.84663	0	0	0
Gbar_A04G000530	0.961659	-3.53298	4.84616	-0.729026	0.465986	NA	3.84663	0	0	0
Gbar_A03G022620	0.961659	-3.53298	4.84616	-0.729026	0.465986	NA	3.84663	0	0	0
Gbar_A03G018730	0.961659	-3.53298	4.84616	-0.729026	0.465986	NA	3.84663	0	0	0
Gbar_A03G015980	0.961659	-3.53298	4.84616	-0.729026	0.465986	NA	3.84663	0	0	0
Gbar_A03G012350	0.961659	-3.53298	4.84616	-0.729026	0.465986	NA	3.84663	0	0	0
Gbar_A03G008110	0.961659	-3.53298	4.84616	-0.729026	0.465986	NA	3.84663	0	0	0
Gbar_A03G000720	0.961659	-3.53298	4.84616	-0.729026	0.465986	NA	3.84663	0	0	0
Gbar_A02G018760	0.961659	-3.53298	4.84616	-0.729026	0.465986	NA	3.84663	0	0	0
Gbar_A02G014130	0.961659	-3.53298	4.84616	-0.729026	0.465986	NA	3.84663	0	0	0
Gbar_A02G013730	0.961659	-3.53298	4.84616	-0.729026	0.465986	NA	3.84663	0	0	0
Gbar_A02G007350	0.961659	-3.53298	4.84616	-0.729026	0.465986	NA	3.84663	0	0	0
Gbar_A02G002470	0.961659	-3.53298	4.84616	-0.729026	0.465986	NA	3.84663	0	0	0
Gbar_A01G020520	0.961659	-3.53298	4.84616	-0.729026	0.465986	NA	3.84663	0	0	0
Gbar_A01G012080	0.961659	-3.53298	4.84616	-0.729026	0.465986	NA	3.84663	0	0	0
Gbar_A01G001960	0.961659	-3.53298	4.84616	-0.729026	0.465986	NA	3.84663	0	0	0
Gbar_A01G000910	0.961659	-3.53298	4.84616	-0.729026	0.465986	NA	3.84663	0	0	0
Gbar_D10G001930	5.62235	-3.50099	1.98503	-1.7637	0.077783	0.221488	5.76995	14.9016	0	1.8178
Gbar_A08G005410	5.62289	-3.5	1.98493	-1.76328	0.0778528	0.221644	5.76995	14.9016	1.81998	0
Gbar_A10G009940	2.81117	-3.49999	2.69745	-1.29752	0.194453	0.414965	2.88498	7.45082	0	0.908898
Gbar_D03G003830	19.5912	-3.49959	1.16483	-3.00437	0.00266132	0.0147303	38.4663	33.5287	6.36995	0
Gbar_A08G019240	13.9069	-3.48949	1.20221	-2.90256	0.00370125	0.0195058	25.0031	26.0779	1.81998	2.7267
Gbar_A07G024040	11.0952	-3.48707	1.45644	-2.39424	0.0166548	0.0677235	22.1181	18.627	0	3.63559
Gbar_A09G008050	35.6884	-3.46913	0.777032	-4.46459	8.02e-06	8.25e-05	66.3544	64.5738	8.18993	3.63559
Gbar_Scaffold2338G000010	0.931352	-3.46659	4.84903	-0.714904	0.474668	NA	0	3.72541	0	0
Gbar_D13G017130	0.931352	-3.46659	4.84903	-0.714904	0.474668	NA	0	3.72541	0	0
Gbar_D13G016990	0.931352	-3.46659	4.84903	-0.714904	0.474668	NA	0	3.72541	0	0
Gbar_D13G008810	0.931352	-3.46659	4.84903	-0.714904	0.474668	NA	0	3.72541	0	0
Gbar_D13G008360	0.931352	-3.46659	4.84903	-0.714904	0.474668	NA	0	3.72541	0	0
Gbar_D12G024430	0.931352	-3.46659	4.84903	-0.714904	0.474668	NA	0	3.72541	0	0
Gbar_D12G024250	0.931352	-3.46659	4.84903	-0.714904	0.474668	NA	0	3.72541	0	0
Gbar_D12G013600	0.931352	-3.46659	4.84903	-0.714904	0.474668	NA	0	3.72541	0	0
Gbar_D12G010890	0.931352	-3.46659	4.84903	-0.714904	0.474668	NA	0	3.72541	0	0
Gbar_D12G003500	0.931352	-3.46659	4.84903	-0.714904	0.474668	NA	0	3.72541	0	0
Gbar_D11G030590	0.931352	-3.46659	4.84903	-0.714904	0.474668	NA	0	3.72541	0	0
Gbar_D11G030360	0.931352	-3.46659	4.84903	-0.714904	0.474668	NA	0	3.72541	0	0
Gbar_D11G025820	0.931352	-3.46659	4.84903	-0.714904	0.474668	NA	0	3.72541	0	0
Gbar_D11G020320	0.931352	-3.46659	4.84903	-0.714904	0.474668	NA	0	3.72541	0	0
Gbar_D11G014220	0.931352	-3.46659	4.84903	-0.714904	0.474668	NA	0	3.72541	0	0
Gbar_D11G011550	0.931352	-3.46659	4.84903	-0.714904	0.474668	NA	0	3.72541	0	0
Gbar_D11G003950	0.931352	-3.46659	4.84903	-0.714904	0.474668	NA	0	3.72541	0	0
Gbar_D10G021700	0.931352	-3.46659	4.84903	-0.714904	0.474668	NA	0	3.72541	0	0
Gbar_D10G001790	0.931352	-3.46659	4.84903	-0.714904	0.474668	NA	0	3.72541	0	0
Gbar_D09G025440	0.931352	-3.46659	4.84903	-0.714904	0.474668	NA	0	3.72541	0	0
Gbar_D09G021640	0.931352	-3.46659	4.84903	-0.714904	0.474668	NA	0	3.72541	0	0
Gbar_D09G021120	0.931352	-3.46659	4.84903	-0.714904	0.474668	NA	0	3.72541	0	0
Gbar_D09G018770	0.931352	-3.46659	4.84903	-0.714904	0.474668	NA	0	3.72541	0	0
Gbar_D09G015220	0.931352	-3.46659	4.84903	-0.714904	0.474668	NA	0	3.72541	0	0
Gbar_D09G013660	0.931352	-3.46659	4.84903	-0.714904	0.474668	NA	0	3.72541	0	0
Gbar_D08G023300	0.931352	-3.46659	4.84903	-0.714904	0.474668	NA	0	3.72541	0	0
Gbar_D08G022260	0.931352	-3.46659	4.84903	-0.714904	0.474668	NA	0	3.72541	0	0
Gbar_D08G006820	0.931352	-3.46659	4.84903	-0.714904	0.474668	NA	0	3.72541	0	0
Gbar_D08G005740	0.931352	-3.46659	4.84903	-0.714904	0.474668	NA	0	3.72541	0	0
Gbar_D08G005370	0.931352	-3.46659	4.84903	-0.714904	0.474668	NA	0	3.72541	0	0
Gbar_D08G005000	0.931352	-3.46659	4.84903	-0.714904	0.474668	NA	0	3.72541	0	0
Gbar_D08G003490	0.931352	-3.46659	4.84903	-0.714904	0.474668	NA	0	3.72541	0	0
Gbar_D08G001420	0.931352	-3.46659	4.84903	-0.714904	0.474668	NA	0	3.72541	0	0
Gbar_D07G023640	0.931352	-3.46659	4.84903	-0.714904	0.474668	NA	0	3.72541	0	0
Gbar_D07G021190	0.931352	-3.46659	4.84903	-0.714904	0.474668	NA	0	3.72541	0	0
Gbar_D07G007520	0.931352	-3.46659	4.84903	-0.714904	0.474668	NA	0	3.72541	0	0
Gbar_D06G015720	0.931352	-3.46659	4.84903	-0.714904	0.474668	NA	0	3.72541	0	0
Gbar_D06G006750	0.931352	-3.46659	4.84903	-0.714904	0.474668	NA	0	3.72541	0	0
Gbar_D06G006520	0.931352	-3.46659	4.84903	-0.714904	0.474668	NA	0	3.72541	0	0
Gbar_D06G002470	0.931352	-3.46659	4.84903	-0.714904	0.474668	NA	0	3.72541	0	0
Gbar_D05G040190	0.931352	-3.46659	4.84903	-0.714904	0.474668	NA	0	3.72541	0	0
Gbar_D05G034200	0.931352	-3.46659	4.84903	-0.714904	0.474668	NA	0	3.72541	0	0
Gbar_D05G033370	0.931352	-3.46659	4.84903	-0.714904	0.474668	NA	0	3.72541	0	0
Gbar_D05G026580	0.931352	-3.46659	4.84903	-0.714904	0.474668	NA	0	3.72541	0	0
Gbar_D05G020590	0.931352	-3.46659	4.84903	-0.714904	0.474668	NA	0	3.72541	0	0
Gbar_D05G017570	0.931352	-3.46659	4.84903	-0.714904	0.474668	NA	0	3.72541	0	0
Gbar_D05G008690	0.931352	-3.46659	4.84903	-0.714904	0.474668	NA	0	3.72541	0	0
Gbar_D04G018970	0.931352	-3.46659	4.84903	-0.714904	0.474668	NA	0	3.72541	0	0
Gbar_D04G018140	0.931352	-3.46659	4.84903	-0.714904	0.474668	NA	0	3.72541	0	0
Gbar_D04G016810	0.931352	-3.46659	4.84903	-0.714904	0.474668	NA	0	3.72541	0	0
Gbar_D04G015450	0.931352	-3.46659	4.84903	-0.714904	0.474668	NA	0	3.72541	0	0
Gbar_D04G015240	0.931352	-3.46659	4.84903	-0.714904	0.474668	NA	0	3.72541	0	0
Gbar_D04G013610	0.931352	-3.46659	4.84903	-0.714904	0.474668	NA	0	3.72541	0	0
Gbar_D03G012960	0.931352	-3.46659	4.84903	-0.714904	0.474668	NA	0	3.72541	0	0
Gbar_D03G012700	0.931352	-3.46659	4.84903	-0.714904	0.474668	NA	0	3.72541	0	0
Gbar_D03G006320	0.931352	-3.46659	4.84903	-0.714904	0.474668	NA	0	3.72541	0	0
Gbar_D03G004270	0.931352	-3.46659	4.84903	-0.714904	0.474668	NA	0	3.72541	0	0
Gbar_D03G003940	0.931352	-3.46659	4.84903	-0.714904	0.474668	NA	0	3.72541	0	0
Gbar_D03G002920	0.931352	-3.46659	4.84903	-0.714904	0.474668	NA	0	3.72541	0	0
Gbar_D02G019510	0.931352	-3.46659	4.84903	-0.714904	0.474668	NA	0	3.72541	0	0
Gbar_D02G014210	0.931352	-3.46659	4.84903	-0.714904	0.474668	NA	0	3.72541	0	0
Gbar_D02G013220	0.931352	-3.46659	4.84903	-0.714904	0.474668	NA	0	3.72541	0	0
Gbar_D02G000470	0.931352	-3.46659	4.84903	-0.714904	0.474668	NA	0	3.72541	0	0
Gbar_D01G015440	0.931352	-3.46659	4.84903	-0.714904	0.474668	NA	0	3.72541	0	0
Gbar_D01G015200	0.931352	-3.46659	4.84903	-0.714904	0.474668	NA	0	3.72541	0	0
Gbar_D01G013700	0.931352	-3.46659	4.84903	-0.714904	0.474668	NA	0	3.72541	0	0
Gbar_D01G009210	0.931352	-3.46659	4.84903	-0.714904	0.474668	NA	0	3.72541	0	0
Gbar_D01G003530	0.931352	-3.46659	4.84903	-0.714904	0.474668	NA	0	3.72541	0	0
Gbar_A13G017160	0.931352	-3.46659	4.84903	-0.714904	0.474668	NA	0	3.72541	0	0
Gbar_A13G013120	0.931352	-3.46659	4.84903	-0.714904	0.474668	NA	0	3.72541	0	0
Gbar_A13G001480	0.931352	-3.46659	4.84903	-0.714904	0.474668	NA	0	3.72541	0	0
Gbar_A12G021440	0.931352	-3.46659	4.84903	-0.714904	0.474668	NA	0	3.72541	0	0
Gbar_A12G008330	0.931352	-3.46659	4.84903	-0.714904	0.474668	NA	0	3.72541	0	0
Gbar_A12G004190	0.931352	-3.46659	4.84903	-0.714904	0.474668	NA	0	3.72541	0	0
Gbar_A12G000730	0.931352	-3.46659	4.84903	-0.714904	0.474668	NA	0	3.72541	0	0
Gbar_A11G034120	0.931352	-3.46659	4.84903	-0.714904	0.474668	NA	0	3.72541	0	0
Gbar_A11G028760	0.931352	-3.46659	4.84903	-0.714904	0.474668	NA	0	3.72541	0	0
Gbar_A11G026640	0.931352	-3.46659	4.84903	-0.714904	0.474668	NA	0	3.72541	0	0
Gbar_A11G025690	0.931352	-3.46659	4.84903	-0.714904	0.474668	NA	0	3.72541	0	0
Gbar_A11G017580	0.931352	-3.46659	4.84903	-0.714904	0.474668	NA	0	3.72541	0	0
Gbar_A11G009910	0.931352	-3.46659	4.84903	-0.714904	0.474668	NA	0	3.72541	0	0
Gbar_A11G007960	0.931352	-3.46659	4.84903	-0.714904	0.474668	NA	0	3.72541	0	0
Gbar_A11G004860	0.931352	-3.46659	4.84903	-0.714904	0.474668	NA	0	3.72541	0	0
Gbar_A10G025600	0.931352	-3.46659	4.84903	-0.714904	0.474668	NA	0	3.72541	0	0
Gbar_A10G021900	0.931352	-3.46659	4.84903	-0.714904	0.474668	NA	0	3.72541	0	0
Gbar_A09G026730	0.931352	-3.46659	4.84903	-0.714904	0.474668	NA	0	3.72541	0	0
Gbar_A09G023530	0.931352	-3.46659	4.84903	-0.714904	0.474668	NA	0	3.72541	0	0
Gbar_A09G015450	0.931352	-3.46659	4.84903	-0.714904	0.474668	NA	0	3.72541	0	0
Gbar_A09G010820	0.931352	-3.46659	4.84903	-0.714904	0.474668	NA	0	3.72541	0	0
Gbar_A09G009740	0.931352	-3.46659	4.84903	-0.714904	0.474668	NA	0	3.72541	0	0
Gbar_A09G008160	0.931352	-3.46659	4.84903	-0.714904	0.474668	NA	0	3.72541	0	0
Gbar_A09G006180	0.931352	-3.46659	4.84903	-0.714904	0.474668	NA	0	3.72541	0	0
Gbar_A08G025550	0.931352	-3.46659	4.84903	-0.714904	0.474668	NA	0	3.72541	0	0
Gbar_A08G023290	0.931352	-3.46659	4.84903	-0.714904	0.474668	NA	0	3.72541	0	0
Gbar_A08G023240	0.931352	-3.46659	4.84903	-0.714904	0.474668	NA	0	3.72541	0	0
Gbar_A08G023200	0.931352	-3.46659	4.84903	-0.714904	0.474668	NA	0	3.72541	0	0
Gbar_A08G022510	0.931352	-3.46659	4.84903	-0.714904	0.474668	NA	0	3.72541	0	0
Gbar_A08G019720	0.931352	-3.46659	4.84903	-0.714904	0.474668	NA	0	3.72541	0	0
Gbar_A08G015040	0.931352	-3.46659	4.84903	-0.714904	0.474668	NA	0	3.72541	0	0
Gbar_A08G014060	0.931352	-3.46659	4.84903	-0.714904	0.474668	NA	0	3.72541	0	0
Gbar_A08G013900	0.931352	-3.46659	4.84903	-0.714904	0.474668	NA	0	3.72541	0	0
Gbar_A08G006370	0.931352	-3.46659	4.84903	-0.714904	0.474668	NA	0	3.72541	0	0
Gbar_A08G005530	0.931352	-3.46659	4.84903	-0.714904	0.474668	NA	0	3.72541	0	0
Gbar_A07G022520	0.931352	-3.46659	4.84903	-0.714904	0.474668	NA	0	3.72541	0	0
Gbar_A07G022140	0.931352	-3.46659	4.84903	-0.714904	0.474668	NA	0	3.72541	0	0
Gbar_A07G020660	0.931352	-3.46659	4.84903	-0.714904	0.474668	NA	0	3.72541	0	0
Gbar_A07G011350	0.931352	-3.46659	4.84903	-0.714904	0.474668	NA	0	3.72541	0	0
Gbar_A07G007590	0.931352	-3.46659	4.84903	-0.714904	0.474668	NA	0	3.72541	0	0
Gbar_A07G006180	0.931352	-3.46659	4.84903	-0.714904	0.474668	NA	0	3.72541	0	0
Gbar_A06G020540	0.931352	-3.46659	4.84903	-0.714904	0.474668	NA	0	3.72541	0	0
Gbar_A06G006810	0.931352	-3.46659	4.84903	-0.714904	0.474668	NA	0	3.72541	0	0
Gbar_A05G042810	0.931352	-3.46659	4.84903	-0.714904	0.474668	NA	0	3.72541	0	0
Gbar_A05G037560	0.931352	-3.46659	4.84903	-0.714904	0.474668	NA	0	3.72541	0	0
Gbar_A05G011510	0.931352	-3.46659	4.84903	-0.714904	0.474668	NA	0	3.72541	0	0
Gbar_A05G007060	0.931352	-3.46659	4.84903	-0.714904	0.474668	NA	0	3.72541	0	0
Gbar_A04G015660	0.931352	-3.46659	4.84903	-0.714904	0.474668	NA	0	3.72541	0	0
Gbar_A04G000920	0.931352	-3.46659	4.84903	-0.714904	0.474668	NA	0	3.72541	0	0
Gbar_A03G023280	0.931352	-3.46659	4.84903	-0.714904	0.474668	NA	0	3.72541	0	0
Gbar_A03G006680	0.931352	-3.46659	4.84903	-0.714904	0.474668	NA	0	3.72541	0	0
Gbar_A03G004860	0.931352	-3.46659	4.84903	-0.714904	0.474668	NA	0	3.72541	0	0
Gbar_A03G004740	0.931352	-3.46659	4.84903	-0.714904	0.474668	NA	0	3.72541	0	0
Gbar_A03G001570	0.931352	-3.46659	4.84903	-0.714904	0.474668	NA	0	3.72541	0	0
Gbar_A02G018140	0.931352	-3.46659	4.84903	-0.714904	0.474668	NA	0	3.72541	0	0
Gbar_A02G010420	0.931352	-3.46659	4.84903	-0.714904	0.474668	NA	0	3.72541	0	0
Gbar_A02G008940	0.931352	-3.46659	4.84903	-0.714904	0.474668	NA	0	3.72541	0	0
Gbar_A02G001840	0.931352	-3.46659	4.84903	-0.714904	0.474668	NA	0	3.72541	0	0
Gbar_A01G017390	0.931352	-3.46659	4.84903	-0.714904	0.474668	NA	0	3.72541	0	0
Gbar_A01G003560	0.931352	-3.46659	4.84903	-0.714904	0.474668	NA	0	3.72541	0	0
Gbar_A11G029320	5.42166	-3.44101	2.38927	-1.44019	0.149812	0.349703	0	19.8689	0	1.8178
Gbar_D04G003080	2.71083	-3.43843	3.09071	-1.1125	0.265921	0.504763	0	9.93443	0	0.908898
Gbar_D02G019960	2.63164	-3.41317	3.0973	-1.10198	0.270469	0.510081	9.61659	0	0.909992	0
Gbar_A08G013950	2.63164	-3.41317	3.0973	-1.10198	0.270469	0.510081	9.61659	0	0.909992	0
Gbar_D05G020620	26.4414	-3.40858	0.878385	-3.88051	0.000104238	0.000846829	43.2746	53.3975	3.63997	5.45339
Gbar_A02G003160	2.64107	-3.39635	2.8374	-1.19699	0.231309	0.462976	0.961659	8.69262	0.909992	0
Gbar_A02G016960	10.4534	-3.38636	1.53679	-2.20353	0.0275575	0.100986	9.61659	28.5615	0	3.63559
Gbar_A05G013060	20.7291	-3.38306	1.19883	-2.82196	0.00477311	0.0241267	55.7762	19.8689	0	7.27119
Gbar_A05G011390	10.3353	-3.37631	1.5079	-2.23909	0.0251503	0.0940051	24.0415	13.6598	3.63997	0
Gbar_A10G008950	10.3531	-3.36985	1.58205	-2.13006	0.0331668	0.116557	6.73161	31.0451	0	3.63559
Gbar_A05G029280	33.4825	-3.3694	0.984027	-3.42409	0.000616855	0.00412864	62.5078	59.6066	0	11.8157
Gbar_D10G018860	0.861316	-3.35856	4.55194	-0.73783	0.460618	NA	0.961659	2.48361	0	0
Gbar_D02G025720	0.861316	-3.35856	4.55194	-0.73783	0.460618	NA	0.961659	2.48361	0	0
Gbar_A05G003540	17.9083	-3.35692	1.20352	-2.78924	0.00528315	0.0262465	31.7347	33.5287	6.36995	0
Gbar_A06G003920	7.63282	-3.35116	1.69731	-1.97439	0.048337	0.155474	15.3865	12.418	0	2.7267
Gbar_D02G007030	68.6566	-3.34706	0.55534	-6.02705	1.67e-09	3.03e-08	113.476	136.598	10.0099	14.5424
Gbar_A03G000940	10.1346	-3.34177	1.50387	-2.22211	0.0262756	0.0972679	18.2715	18.627	3.63997	0
Gbar_A05G014960	30.3628	-3.34145	0.814221	-4.10386	4.06e-05	0.000361621	59.6228	50.9139	6.36995	4.54449
Gbar_D11G032420	22.5671	-3.32494	1.11859	-2.97245	0.00295433	0.0161044	33.6581	48.4303	0	8.18009
Gbar_D07G008680	7.54272	-3.32131	1.80964	-1.83534	0.0664555	0.197079	3.84663	23.5943	2.72998	0
Gbar_D05G010740	7.35349	-3.29494	1.75302	-1.87957	0.0601662	0.183687	19.2332	7.45082	2.72998	0
Gbar_D05G032550	12.144	-3.27916	1.40976	-2.32605	0.0200161	0.0784007	27.8881	16.1434	0	4.54449
Gbar_A07G001030	26.5891	-3.26937	0.869644	-3.75943	0.0001703	0.00131231	52.8912	43.4631	3.63997	6.36229
Gbar_D10G006870	7.22284	-3.2602	1.72981	-1.88472	0.0594677	0.182042	12.5016	13.6598	2.72998	0
Gbar_D11G028960	28.6321	-3.2487	1.05599	-3.07645	0.00209479	0.0120037	66.3544	37.2541	10.9199	0
Gbar_A12G004390	0.79128	-3.24456	4.70548	-0.689528	0.490491	NA	1.92332	1.2418	0	0
Gbar_A11G034670	21.3073	-3.2393	0.99361	-3.26013	0.0011136	0.0069412	50.9679	26.0779	2.72998	5.45339
Gbar_D12G020470	11.7043	-3.21592	1.41461	-2.27336	0.0230045	0.0873331	21.1565	21.1107	4.54996	0
Gbar_A09G002740	9.32341	-3.21173	4.62615	-0.694255	0.487522	0.717745	33.6581	0	0	3.63559
Gbar_A06G018380	6.98161	-3.2067	1.75208	-1.83023	0.0672162	0.198792	11.5399	13.6598	0	2.7267
Gbar_A09G000220	9.29107	-3.20378	4.62619	-0.692531	0.488604	0.718476	0	33.5287	0	3.63559
Gbar_D02G025770	9.23359	-3.19764	1.57681	-2.02791	0.0425689	0.141232	22.1181	11.1762	3.63997	0
Gbar_A03G019410	6.9513	-3.19581	1.77886	-1.79655	0.0724075	0.210016	7.69327	17.3852	0	2.7267
Gbar_A11G029820	4.62151	-3.19246	2.09883	-1.52107	0.128243	0.314818	6.73161	9.93443	1.81998	0
Gbar_D06G018090	6.88209	-3.17956	1.77517	-1.79113	0.0732719	0.21185	8.65493	16.1434	2.72998	0
Gbar_A13G017730	6.88209	-3.17956	1.77517	-1.79113	0.0732719	0.21185	8.65493	16.1434	2.72998	0
Gbar_D13G014310	4.52062	-3.15378	2.15264	-1.46508	0.1429	0.338168	3.84663	12.418	0	1.8178
Gbar_A09G027240	2.26058	-3.15198	2.91191	-1.08244	0.279055	0.51903	1.92332	6.20902	0.909992	0
Gbar_A09G019590	18.003	-3.15178	1.21602	-2.59188	0.00954522	0.0429485	25.0031	39.7377	0	7.27119
Gbar_D12G003050	6.74201	-3.14889	1.77605	-1.77297	0.0762329	0.218292	10.5782	13.6598	2.72998	0
Gbar_A07G003650	8.93147	-3.13949	1.5803	-1.98664	0.0469626	0.152135	13.4632	18.627	0	3.63559
Gbar_D05G039600	26.7246	-3.13577	0.975018	-3.21612	0.00129936	0.00795002	41.3513	54.6393	0.909992	9.99788
Gbar_A10G018860	6.67116	-3.13444	1.78066	-1.76027	0.0783617	0.222645	11.5399	12.418	0	2.7267
Gbar_D11G004170	8.85201	-3.13269	1.61992	-1.93385	0.0531317	0.167569	23.0798	8.69262	0	3.63559
Gbar_A10G020230	22.1754	-3.12734	0.953233	-3.28077	0.00103525	0.00651017	33.6581	45.9467	6.36995	2.7267
Gbar_Scaffold266G000040	0.721244	-3.12097	4.86627	-0.641346	0.521298	NA	2.88498	0	0	0
Gbar_Scaffold1148G000010	0.721244	-3.12097	4.86627	-0.641346	0.521298	NA	2.88498	0	0	0
Gbar_D13G018520	0.721244	-3.12097	4.86627	-0.641346	0.521298	NA	2.88498	0	0	0
Gbar_D13G018330	0.721244	-3.12097	4.86627	-0.641346	0.521298	NA	2.88498	0	0	0
Gbar_D13G011150	0.721244	-3.12097	4.86627	-0.641346	0.521298	NA	2.88498	0	0	0
Gbar_D12G023050	0.721244	-3.12097	4.86627	-0.641346	0.521298	NA	2.88498	0	0	0
Gbar_D12G019980	0.721244	-3.12097	4.86627	-0.641346	0.521298	NA	2.88498	0	0	0
Gbar_D12G014180	0.721244	-3.12097	4.86627	-0.641346	0.521298	NA	2.88498	0	0	0
Gbar_D12G013820	0.721244	-3.12097	4.86627	-0.641346	0.521298	NA	2.88498	0	0	0
Gbar_D12G010710	0.721244	-3.12097	4.86627	-0.641346	0.521298	NA	2.88498	0	0	0
Gbar_D12G006050	0.721244	-3.12097	4.86627	-0.641346	0.521298	NA	2.88498	0	0	0
Gbar_D12G005710	0.721244	-3.12097	4.86627	-0.641346	0.521298	NA	2.88498	0	0	0
Gbar_D12G004380	0.721244	-3.12097	4.86627	-0.641346	0.521298	NA	2.88498	0	0	0
Gbar_D11G035430	0.721244	-3.12097	4.86627	-0.641346	0.521298	NA	2.88498	0	0	0
Gbar_D11G032960	0.721244	-3.12097	4.86627	-0.641346	0.521298	NA	2.88498	0	0	0
Gbar_D11G028290	0.721244	-3.12097	4.86627	-0.641346	0.521298	NA	2.88498	0	0	0
Gbar_D11G016710	0.721244	-3.12097	4.86627	-0.641346	0.521298	NA	2.88498	0	0	0
Gbar_D11G012530	0.721244	-3.12097	4.86627	-0.641346	0.521298	NA	2.88498	0	0	0
Gbar_D11G009480	0.721244	-3.12097	4.86627	-0.641346	0.521298	NA	2.88498	0	0	0
Gbar_D11G008960	0.721244	-3.12097	4.86627	-0.641346	0.521298	NA	2.88498	0	0	0
Gbar_D11G005210	0.721244	-3.12097	4.86627	-0.641346	0.521298	NA	2.88498	0	0	0
Gbar_D10G023790	0.721244	-3.12097	4.86627	-0.641346	0.521298	NA	2.88498	0	0	0
Gbar_D10G023160	0.721244	-3.12097	4.86627	-0.641346	0.521298	NA	2.88498	0	0	0
Gbar_D10G018950	0.721244	-3.12097	4.86627	-0.641346	0.521298	NA	2.88498	0	0	0
Gbar_D10G018890	0.721244	-3.12097	4.86627	-0.641346	0.521298	NA	2.88498	0	0	0
Gbar_D10G016430	0.721244	-3.12097	4.86627	-0.641346	0.521298	NA	2.88498	0	0	0
Gbar_D10G015120	0.721244	-3.12097	4.86627	-0.641346	0.521298	NA	2.88498	0	0	0
Gbar_D10G014500	0.721244	-3.12097	4.86627	-0.641346	0.521298	NA	2.88498	0	0	0
Gbar_D10G011990	0.721244	-3.12097	4.86627	-0.641346	0.521298	NA	2.88498	0	0	0
Gbar_D10G005330	0.721244	-3.12097	4.86627	-0.641346	0.521298	NA	2.88498	0	0	0
Gbar_D10G003670	0.721244	-3.12097	4.86627	-0.641346	0.521298	NA	2.88498	0	0	0
Gbar_D09G010820	0.721244	-3.12097	4.86627	-0.641346	0.521298	NA	2.88498	0	0	0
Gbar_D09G003320	0.721244	-3.12097	4.86627	-0.641346	0.521298	NA	2.88498	0	0	0
Gbar_D09G000750	0.721244	-3.12097	4.86627	-0.641346	0.521298	NA	2.88498	0	0	0
Gbar_D08G022310	0.721244	-3.12097	4.86627	-0.641346	0.521298	NA	2.88498	0	0	0
Gbar_D08G021460	0.721244	-3.12097	4.86627	-0.641346	0.521298	NA	2.88498	0	0	0
Gbar_D08G013140	0.721244	-3.12097	4.86627	-0.641346	0.521298	NA	2.88498	0	0	0
Gbar_D08G011950	0.721244	-3.12097	4.86627	-0.641346	0.521298	NA	2.88498	0	0	0
Gbar_D08G004050	0.721244	-3.12097	4.86627	-0.641346	0.521298	NA	2.88498	0	0	0
Gbar_D08G000420	0.721244	-3.12097	4.86627	-0.641346	0.521298	NA	2.88498	0	0	0
Gbar_D07G024280	0.721244	-3.12097	4.86627	-0.641346	0.521298	NA	2.88498	0	0	0
Gbar_D07G023990	0.721244	-3.12097	4.86627	-0.641346	0.521298	NA	2.88498	0	0	0
Gbar_D07G021430	0.721244	-3.12097	4.86627	-0.641346	0.521298	NA	2.88498	0	0	0
Gbar_D07G020950	0.721244	-3.12097	4.86627	-0.641346	0.521298	NA	2.88498	0	0	0
Gbar_D07G016750	0.721244	-3.12097	4.86627	-0.641346	0.521298	NA	2.88498	0	0	0
Gbar_D07G012570	0.721244	-3.12097	4.86627	-0.641346	0.521298	NA	2.88498	0	0	0
Gbar_D06G017060	0.721244	-3.12097	4.86627	-0.641346	0.521298	NA	2.88498	0	0	0
Gbar_D06G013690	0.721244	-3.12097	4.86627	-0.641346	0.521298	NA	2.88498	0	0	0
Gbar_D06G002120	0.721244	-3.12097	4.86627	-0.641346	0.521298	NA	2.88498	0	0	0
Gbar_D05G024390	0.721244	-3.12097	4.86627	-0.641346	0.521298	NA	2.88498	0	0	0
Gbar_D05G020490	0.721244	-3.12097	4.86627	-0.641346	0.521298	NA	2.88498	0	0	0
Gbar_D05G017540	0.721244	-3.12097	4.86627	-0.641346	0.521298	NA	2.88498	0	0	0
Gbar_D05G007590	0.721244	-3.12097	4.86627	-0.641346	0.521298	NA	2.88498	0	0	0
Gbar_D05G007290	0.721244	-3.12097	4.86627	-0.641346	0.521298	NA	2.88498	0	0	0
Gbar_D05G003790	0.721244	-3.12097	4.86627	-0.641346	0.521298	NA	2.88498	0	0	0
Gbar_D04G020790	0.721244	-3.12097	4.86627	-0.641346	0.521298	NA	2.88498	0	0	0
Gbar_D04G005990	0.721244	-3.12097	4.86627	-0.641346	0.521298	NA	2.88498	0	0	0
Gbar_D04G005380	0.721244	-3.12097	4.86627	-0.641346	0.521298	NA	2.88498	0	0	0
Gbar_D04G000640	0.721244	-3.12097	4.86627	-0.641346	0.521298	NA	2.88498	0	0	0
Gbar_D03G017200	0.721244	-3.12097	4.86627	-0.641346	0.521298	NA	2.88498	0	0	0
Gbar_D03G004660	0.721244	-3.12097	4.86627	-0.641346	0.521298	NA	2.88498	0	0	0
Gbar_D03G002290	0.721244	-3.12097	4.86627	-0.641346	0.521298	NA	2.88498	0	0	0
Gbar_D02G019850	0.721244	-3.12097	4.86627	-0.641346	0.521298	NA	2.88498	0	0	0
Gbar_D02G016540	0.721244	-3.12097	4.86627	-0.641346	0.521298	NA	2.88498	0	0	0
Gbar_D02G012780	0.721244	-3.12097	4.86627	-0.641346	0.521298	NA	2.88498	0	0	0
Gbar_D02G007840	0.721244	-3.12097	4.86627	-0.641346	0.521298	NA	2.88498	0	0	0
Gbar_D02G006030	0.721244	-3.12097	4.86627	-0.641346	0.521298	NA	2.88498	0	0	0
Gbar_D02G005840	0.721244	-3.12097	4.86627	-0.641346	0.521298	NA	2.88498	0	0	0
Gbar_D01G018300	0.721244	-3.12097	4.86627	-0.641346	0.521298	NA	2.88498	0	0	0
Gbar_D01G015970	0.721244	-3.12097	4.86627	-0.641346	0.521298	NA	2.88498	0	0	0
Gbar_D01G010710	0.721244	-3.12097	4.86627	-0.641346	0.521298	NA	2.88498	0	0	0
Gbar_D01G010530	0.721244	-3.12097	4.86627	-0.641346	0.521298	NA	2.88498	0	0	0
Gbar_D01G007050	0.721244	-3.12097	4.86627	-0.641346	0.521298	NA	2.88498	0	0	0
Gbar_A13G024290	0.721244	-3.12097	4.86627	-0.641346	0.521298	NA	2.88498	0	0	0
Gbar_A13G019110	0.721244	-3.12097	4.86627	-0.641346	0.521298	NA	2.88498	0	0	0
Gbar_A13G017860	0.721244	-3.12097	4.86627	-0.641346	0.521298	NA	2.88498	0	0	0
Gbar_A13G017310	0.721244	-3.12097	4.86627	-0.641346	0.521298	NA	2.88498	0	0	0
Gbar_A13G015570	0.721244	-3.12097	4.86627	-0.641346	0.521298	NA	2.88498	0	0	0
Gbar_A13G013820	0.721244	-3.12097	4.86627	-0.641346	0.521298	NA	2.88498	0	0	0
Gbar_A13G008890	0.721244	-3.12097	4.86627	-0.641346	0.521298	NA	2.88498	0	0	0
Gbar_A13G006210	0.721244	-3.12097	4.86627	-0.641346	0.521298	NA	2.88498	0	0	0
Gbar_A13G000600	0.721244	-3.12097	4.86627	-0.641346	0.521298	NA	2.88498	0	0	0
Gbar_A12G029190	0.721244	-3.12097	4.86627	-0.641346	0.521298	NA	2.88498	0	0	0
Gbar_A12G028630	0.721244	-3.12097	4.86627	-0.641346	0.521298	NA	2.88498	0	0	0
Gbar_A12G008410	0.721244	-3.12097	4.86627	-0.641346	0.521298	NA	2.88498	0	0	0
Gbar_A12G001820	0.721244	-3.12097	4.86627	-0.641346	0.521298	NA	2.88498	0	0	0
Gbar_A11G012780	0.721244	-3.12097	4.86627	-0.641346	0.521298	NA	2.88498	0	0	0
Gbar_A10G023400	0.721244	-3.12097	4.86627	-0.641346	0.521298	NA	2.88498	0	0	0
Gbar_A10G018710	0.721244	-3.12097	4.86627	-0.641346	0.521298	NA	2.88498	0	0	0
Gbar_A10G017910	0.721244	-3.12097	4.86627	-0.641346	0.521298	NA	2.88498	0	0	0
Gbar_A10G017400	0.721244	-3.12097	4.86627	-0.641346	0.521298	NA	2.88498	0	0	0
Gbar_A10G015000	0.721244	-3.12097	4.86627	-0.641346	0.521298	NA	2.88498	0	0	0
Gbar_A10G013210	0.721244	-3.12097	4.86627	-0.641346	0.521298	NA	2.88498	0	0	0
Gbar_A10G013120	0.721244	-3.12097	4.86627	-0.641346	0.521298	NA	2.88498	0	0	0
Gbar_A10G007630	0.721244	-3.12097	4.86627	-0.641346	0.521298	NA	2.88498	0	0	0
Gbar_A10G003800	0.721244	-3.12097	4.86627	-0.641346	0.521298	NA	2.88498	0	0	0
Gbar_A09G020450	0.721244	-3.12097	4.86627	-0.641346	0.521298	NA	2.88498	0	0	0
Gbar_A09G008470	0.721244	-3.12097	4.86627	-0.641346	0.521298	NA	2.88498	0	0	0
Gbar_A09G004030	0.721244	-3.12097	4.86627	-0.641346	0.521298	NA	2.88498	0	0	0
Gbar_A08G027170	0.721244	-3.12097	4.86627	-0.641346	0.521298	NA	2.88498	0	0	0
Gbar_A08G024340	0.721244	-3.12097	4.86627	-0.641346	0.521298	NA	2.88498	0	0	0
Gbar_A08G018210	0.721244	-3.12097	4.86627	-0.641346	0.521298	NA	2.88498	0	0	0
Gbar_A08G013940	0.721244	-3.12097	4.86627	-0.641346	0.521298	NA	2.88498	0	0	0
Gbar_A08G006590	0.721244	-3.12097	4.86627	-0.641346	0.521298	NA	2.88498	0	0	0
Gbar_A08G006090	0.721244	-3.12097	4.86627	-0.641346	0.521298	NA	2.88498	0	0	0
Gbar_A08G004630	0.721244	-3.12097	4.86627	-0.641346	0.521298	NA	2.88498	0	0	0
Gbar_A07G023770	0.721244	-3.12097	4.86627	-0.641346	0.521298	NA	2.88498	0	0	0
Gbar_A07G023200	0.721244	-3.12097	4.86627	-0.641346	0.521298	NA	2.88498	0	0	0
Gbar_A07G020250	0.721244	-3.12097	4.86627	-0.641346	0.521298	NA	2.88498	0	0	0
Gbar_A07G018540	0.721244	-3.12097	4.86627	-0.641346	0.521298	NA	2.88498	0	0	0
Gbar_A07G006570	0.721244	-3.12097	4.86627	-0.641346	0.521298	NA	2.88498	0	0	0
Gbar_A07G005270	0.721244	-3.12097	4.86627	-0.641346	0.521298	NA	2.88498	0	0	0
Gbar_A06G018450	0.721244	-3.12097	4.86627	-0.641346	0.521298	NA	2.88498	0	0	0
Gbar_A06G017180	0.721244	-3.12097	4.86627	-0.641346	0.521298	NA	2.88498	0	0	0
Gbar_A06G012840	0.721244	-3.12097	4.86627	-0.641346	0.521298	NA	2.88498	0	0	0
Gbar_A05G034170	0.721244	-3.12097	4.86627	-0.641346	0.521298	NA	2.88498	0	0	0
Gbar_A05G015560	0.721244	-3.12097	4.86627	-0.641346	0.521298	NA	2.88498	0	0	0
Gbar_A05G002120	0.721244	-3.12097	4.86627	-0.641346	0.521298	NA	2.88498	0	0	0
Gbar_A05G002090	0.721244	-3.12097	4.86627	-0.641346	0.521298	NA	2.88498	0	0	0
Gbar_A05G001710	0.721244	-3.12097	4.86627	-0.641346	0.521298	NA	2.88498	0	0	0
Gbar_A05G000450	0.721244	-3.12097	4.86627	-0.641346	0.521298	NA	2.88498	0	0	0
Gbar_A04G015160	0.721244	-3.12097	4.86627	-0.641346	0.521298	NA	2.88498	0	0	0
Gbar_A04G014450	0.721244	-3.12097	4.86627	-0.641346	0.521298	NA	2.88498	0	0	0
Gbar_A04G013190	0.721244	-3.12097	4.86627	-0.641346	0.521298	NA	2.88498	0	0	0
Gbar_A04G013060	0.721244	-3.12097	4.86627	-0.641346	0.521298	NA	2.88498	0	0	0
Gbar_A04G010460	0.721244	-3.12097	4.86627	-0.641346	0.521298	NA	2.88498	0	0	0
Gbar_A04G000890	0.721244	-3.12097	4.86627	-0.641346	0.521298	NA	2.88498	0	0	0
Gbar_A03G024010	0.721244	-3.12097	4.86627	-0.641346	0.521298	NA	2.88498	0	0	0
Gbar_A03G019420	0.721244	-3.12097	4.86627	-0.641346	0.521298	NA	2.88498	0	0	0
Gbar_A03G012150	0.721244	-3.12097	4.86627	-0.641346	0.521298	NA	2.88498	0	0	0
Gbar_A03G009370	0.721244	-3.12097	4.86627	-0.641346	0.521298	NA	2.88498	0	0	0
Gbar_A02G015440	0.721244	-3.12097	4.86627	-0.641346	0.521298	NA	2.88498	0	0	0
Gbar_A02G014160	0.721244	-3.12097	4.86627	-0.641346	0.521298	NA	2.88498	0	0	0
Gbar_A02G010570	0.721244	-3.12097	4.86627	-0.641346	0.521298	NA	2.88498	0	0	0
Gbar_A02G010150	0.721244	-3.12097	4.86627	-0.641346	0.521298	NA	2.88498	0	0	0
Gbar_A02G004670	0.721244	-3.12097	4.86627	-0.641346	0.521298	NA	2.88498	0	0	0
Gbar_A01G022670	0.721244	-3.12097	4.86627	-0.641346	0.521298	NA	2.88498	0	0	0
Gbar_A01G017990	0.721244	-3.12097	4.86627	-0.641346	0.521298	NA	2.88498	0	0	0
Gbar_A01G015870	0.721244	-3.12097	4.86627	-0.641346	0.521298	NA	2.88498	0	0	0
Gbar_A01G011310	0.721244	-3.12097	4.86627	-0.641346	0.521298	NA	2.88498	0	0	0
Gbar_A01G006640	0.721244	-3.12097	4.86627	-0.641346	0.521298	NA	2.88498	0	0	0
Gbar_A01G005690	0.721244	-3.12097	4.86627	-0.641346	0.521298	NA	2.88498	0	0	0
Gbar_A01G003940	0.721244	-3.12097	4.86627	-0.641346	0.521298	NA	2.88498	0	0	0
Gbar_A11G025300	6.61137	-3.11086	1.87396	-1.66005	0.0969049	0.258951	3.84663	19.8689	2.72998	0
Gbar_A04G014700	6.53191	-3.10175	1.7982	-1.72492	0.0845419	0.235158	13.4632	9.93443	2.72998	0
Gbar_A05G022410	4.34136	-3.09995	2.16049	-1.43483	0.151334	0.352039	10.5782	4.96721	1.81998	0
Gbar_A12G019320	2.15054	-3.09255	3.30332	-0.936196	0.349172	0.592983	7.69327	0	0	0.908898
Gbar_A07G007980	10.6329	-3.06425	1.47578	-2.07636	0.0378604	0.128839	23.0798	14.9016	4.54996	0
Gbar_A11G000440	6.36153	-3.05727	1.81211	-1.68713	0.0915783	0.24906	11.5399	11.1762	2.72998	0
Gbar_D10G007090	8.48204	-3.05725	1.60664	-1.90288	0.057056	0.176511	15.3865	14.9016	3.63997	0
Gbar_A05G034910	21.0725	-3.04556	0.970489	-3.13817	0.00170008	0.0100304	31.7347	43.4631	2.72998	6.36229
Gbar_D11G032810	8.38087	-3.03607	1.49845	-2.02614	0.04275	0.141731	12.5016	17.3852	0.909992	2.7267
Gbar_A11G030330	2.0902	-3.02181	3.35512	-0.900656	0.367771	0.611247	0	7.45082	0.909992	0
Gbar_A03G020910	8.32108	-3.01825	1.71229	-1.76269	0.0779521	0.22183	4.80829	24.8361	3.63997	0
Gbar_D07G007290	6.19115	-3.01135	1.83272	-1.6431	0.100362	0.265531	9.61659	12.418	2.72998	0
Gbar_Scaffold714G000010	2.05047	-3.00791	2.99027	-1.0059	0.314464	0.558173	4.80829	2.48361	0.909992	0
Gbar_A04G003100	63.2073	-2.99582	0.567311	-5.28073	1.29e-07	1.79e-06	124.054	100.586	10.9199	17.2691
Gbar_D11G033060	66.5386	-2.97907	0.559626	-5.32333	1.02e-07	1.43e-06	144.249	91.8934	15.4699	14.5424
Gbar_A05G003020	32.0026	-2.96218	0.764622	-3.87404	0.000107044	0.000867569	53.8529	59.6066	7.27994	7.27119
Gbar_A08G019310	12.0018	-2.96176	1.39942	-2.11641	0.0343096	0.119785	20.1948	22.3525	5.45995	0
Gbar_D05G040260	11.9207	-2.95736	1.43743	-2.0574	0.0396476	0.133546	29.8114	12.418	0	5.45339
Gbar_D06G013710	17.9117	-2.95572	1.01431	-2.91402	0.00356812	0.0189121	33.6581	29.8033	4.54996	3.63559
Gbar_A08G026880	35.8026	-2.95175	0.731469	-4.03537	5.45e-05	0.000472033	54.8145	72.0246	9.09992	7.27119
Gbar_D07G001680	13.8894	-2.94622	1.36158	-2.16383	0.0304776	0.109084	14.4249	34.7705	0	6.36229
Gbar_A09G007880	13.8894	-2.94622	1.36158	-2.16383	0.0304776	0.109084	14.4249	34.7705	0	6.36229
Gbar_D09G023600	5.91018	-2.94286	1.87578	-1.56887	0.116678	0.295402	13.4632	7.45082	0	2.7267
Gbar_A02G008360	5.91018	-2.94286	1.87578	-1.56887	0.116678	0.295402	13.4632	7.45082	0	2.7267
Gbar_A07G008210	5.87988	-2.9295	1.86666	-1.56938	0.116558	0.295219	9.61659	11.1762	0	2.7267
Gbar_A09G017820	7.72939	-2.9027	1.68702	-1.72061	0.0853225	0.236621	8.65493	18.627	0	3.63559
Gbar_A01G011510	7.73049	-2.90151	1.68703	-1.7199	0.0854509	0.236887	8.65493	18.627	3.63997	0
Gbar_A05G008590	11.4702	-2.89594	1.49258	-1.94022	0.0523525	0.165609	31.7347	8.69262	0	5.45339
Gbar_A03G001140	7.6102	-2.89018	1.78226	-1.62164	0.104881	0.274223	23.0798	3.72541	0	3.63559
Gbar_D07G013320	3.78995	-2.88179	2.27866	-1.26469	0.205983	0.430824	9.61659	3.72541	0	1.8178
Gbar_Scaffold3580G000010	0.620902	-2.87684	4.88114	-0.589378	0.555608	NA	0	2.48361	0	0
Gbar_D12G010360	0.620902	-2.87684	4.88114	-0.589378	0.555608	NA	0	2.48361	0	0
Gbar_D11G028550	0.620902	-2.87684	4.88114	-0.589378	0.555608	NA	0	2.48361	0	0
Gbar_D11G016590	0.620902	-2.87684	4.88114	-0.589378	0.555608	NA	0	2.48361	0	0
Gbar_D11G012790	0.620902	-2.87684	4.88114	-0.589378	0.555608	NA	0	2.48361	0	0
Gbar_D10G023250	0.620902	-2.87684	4.88114	-0.589378	0.555608	NA	0	2.48361	0	0
Gbar_D10G009330	0.620902	-2.87684	4.88114	-0.589378	0.555608	NA	0	2.48361	0	0
Gbar_D10G003130	0.620902	-2.87684	4.88114	-0.589378	0.555608	NA	0	2.48361	0	0
Gbar_D09G022950	0.620902	-2.87684	4.88114	-0.589378	0.555608	NA	0	2.48361	0	0
Gbar_D09G021510	0.620902	-2.87684	4.88114	-0.589378	0.555608	NA	0	2.48361	0	0
Gbar_D09G018220	0.620902	-2.87684	4.88114	-0.589378	0.555608	NA	0	2.48361	0	0
Gbar_D09G016200	0.620902	-2.87684	4.88114	-0.589378	0.555608	NA	0	2.48361	0	0
Gbar_D09G004850	0.620902	-2.87684	4.88114	-0.589378	0.555608	NA	0	2.48361	0	0
Gbar_D08G027770	0.620902	-2.87684	4.88114	-0.589378	0.555608	NA	0	2.48361	0	0
Gbar_D08G009450	0.620902	-2.87684	4.88114	-0.589378	0.555608	NA	0	2.48361	0	0
Gbar_D08G005750	0.620902	-2.87684	4.88114	-0.589378	0.555608	NA	0	2.48361	0	0
Gbar_D07G006230	0.620902	-2.87684	4.88114	-0.589378	0.555608	NA	0	2.48361	0	0
Gbar_D06G008920	0.620902	-2.87684	4.88114	-0.589378	0.555608	NA	0	2.48361	0	0
Gbar_D06G007110	0.620902	-2.87684	4.88114	-0.589378	0.555608	NA	0	2.48361	0	0
Gbar_D05G019730	0.620902	-2.87684	4.88114	-0.589378	0.555608	NA	0	2.48361	0	0
Gbar_D05G010040	0.620902	-2.87684	4.88114	-0.589378	0.555608	NA	0	2.48361	0	0
Gbar_D04G018310	0.620902	-2.87684	4.88114	-0.589378	0.555608	NA	0	2.48361	0	0
Gbar_D04G018300	0.620902	-2.87684	4.88114	-0.589378	0.555608	NA	0	2.48361	0	0
Gbar_D04G002030	0.620902	-2.87684	4.88114	-0.589378	0.555608	NA	0	2.48361	0	0
Gbar_D03G012730	0.620902	-2.87684	4.88114	-0.589378	0.555608	NA	0	2.48361	0	0
Gbar_D02G023980	0.620902	-2.87684	4.88114	-0.589378	0.555608	NA	0	2.48361	0	0
Gbar_D02G017810	0.620902	-2.87684	4.88114	-0.589378	0.555608	NA	0	2.48361	0	0
Gbar_D02G008100	0.620902	-2.87684	4.88114	-0.589378	0.555608	NA	0	2.48361	0	0
Gbar_D01G018620	0.620902	-2.87684	4.88114	-0.589378	0.555608	NA	0	2.48361	0	0
Gbar_D01G014360	0.620902	-2.87684	4.88114	-0.589378	0.555608	NA	0	2.48361	0	0
Gbar_D01G011810	0.620902	-2.87684	4.88114	-0.589378	0.555608	NA	0	2.48361	0	0
Gbar_A13G025430	0.620902	-2.87684	4.88114	-0.589378	0.555608	NA	0	2.48361	0	0
Gbar_A13G019520	0.620902	-2.87684	4.88114	-0.589378	0.555608	NA	0	2.48361	0	0
Gbar_A13G003420	0.620902	-2.87684	4.88114	-0.589378	0.555608	NA	0	2.48361	0	0
Gbar_A12G012790	0.620902	-2.87684	4.88114	-0.589378	0.555608	NA	0	2.48361	0	0
Gbar_A12G005260	0.620902	-2.87684	4.88114	-0.589378	0.555608	NA	0	2.48361	0	0
Gbar_A11G028020	0.620902	-2.87684	4.88114	-0.589378	0.555608	NA	0	2.48361	0	0
Gbar_A11G019320	0.620902	-2.87684	4.88114	-0.589378	0.555608	NA	0	2.48361	0	0
Gbar_A11G015790	0.620902	-2.87684	4.88114	-0.589378	0.555608	NA	0	2.48361	0	0
Gbar_A10G006640	0.620902	-2.87684	4.88114	-0.589378	0.555608	NA	0	2.48361	0	0
Gbar_A09G020530	0.620902	-2.87684	4.88114	-0.589378	0.555608	NA	0	2.48361	0	0
Gbar_A09G012950	0.620902	-2.87684	4.88114	-0.589378	0.555608	NA	0	2.48361	0	0
Gbar_A09G009150	0.620902	-2.87684	4.88114	-0.589378	0.555608	NA	0	2.48361	0	0
Gbar_A09G003540	0.620902	-2.87684	4.88114	-0.589378	0.555608	NA	0	2.48361	0	0
Gbar_A09G002370	0.620902	-2.87684	4.88114	-0.589378	0.555608	NA	0	2.48361	0	0
Gbar_A07G017650	0.620902	-2.87684	4.88114	-0.589378	0.555608	NA	0	2.48361	0	0
Gbar_A07G017420	0.620902	-2.87684	4.88114	-0.589378	0.555608	NA	0	2.48361	0	0
Gbar_A07G000740	0.620902	-2.87684	4.88114	-0.589378	0.555608	NA	0	2.48361	0	0
Gbar_A06G019110	0.620902	-2.87684	4.88114	-0.589378	0.555608	NA	0	2.48361	0	0
Gbar_A06G019020	0.620902	-2.87684	4.88114	-0.589378	0.555608	NA	0	2.48361	0	0
Gbar_A06G017330	0.620902	-2.87684	4.88114	-0.589378	0.555608	NA	0	2.48361	0	0
Gbar_A06G008630	0.620902	-2.87684	4.88114	-0.589378	0.555608	NA	0	2.48361	0	0
Gbar_A06G005810	0.620902	-2.87684	4.88114	-0.589378	0.555608	NA	0	2.48361	0	0
Gbar_A05G030800	0.620902	-2.87684	4.88114	-0.589378	0.555608	NA	0	2.48361	0	0
Gbar_A05G019040	0.620902	-2.87684	4.88114	-0.589378	0.555608	NA	0	2.48361	0	0
Gbar_A05G004780	0.620902	-2.87684	4.88114	-0.589378	0.555608	NA	0	2.48361	0	0
Gbar_A05G001750	0.620902	-2.87684	4.88114	-0.589378	0.555608	NA	0	2.48361	0	0
Gbar_A05G000660	0.620902	-2.87684	4.88114	-0.589378	0.555608	NA	0	2.48361	0	0
Gbar_A04G014200	0.620902	-2.87684	4.88114	-0.589378	0.555608	NA	0	2.48361	0	0
Gbar_A04G011100	0.620902	-2.87684	4.88114	-0.589378	0.555608	NA	0	2.48361	0	0
Gbar_A04G005810	0.620902	-2.87684	4.88114	-0.589378	0.555608	NA	0	2.48361	0	0
Gbar_A04G004270	0.620902	-2.87684	4.88114	-0.589378	0.555608	NA	0	2.48361	0	0
Gbar_A03G005890	0.620902	-2.87684	4.88114	-0.589378	0.555608	NA	0	2.48361	0	0
Gbar_A02G012740	0.620902	-2.87684	4.88114	-0.589378	0.555608	NA	0	2.48361	0	0
Gbar_A01G000290	0.620902	-2.87684	4.88114	-0.589378	0.555608	NA	0	2.48361	0	0
Gbar_A08G005490	11.3801	-2.87633	1.25206	-2.29728	0.0216026	0.0831792	20.1948	19.8689	2.72998	2.7267
Gbar_D13G005940	11.3495	-2.86913	1.27281	-2.25417	0.0241854	0.0910253	16.3482	23.5943	1.81998	3.63559
Gbar_D09G006570	13.1985	-2.8635	1.3745	-2.08331	0.0372232	0.127223	15.3865	31.0451	0	6.36229
Gbar_A01G001400	1.87982	-2.85975	3.07306	-0.930588	0.352067	0.595672	2.88498	3.72541	0	0.908898
Gbar_D03G009030	18.642	-2.85137	1.25188	-2.27767	0.0227465	0.0865301	48.0829	17.3852	9.09992	0
Gbar_A13G004120	14.819	-2.84164	1.3207	-2.15163	0.0314269	0.111672	34.6197	17.3852	0	7.27119
Gbar_A04G005900	25.9692	-2.83954	0.837802	-3.38927	0.000700792	0.00462156	45.198	45.9467	6.36995	6.36229
Gbar_D10G026370	9.22067	-2.83311	1.56636	-1.80872	0.0704946	0.205962	21.1565	11.1762	4.54996	0
Gbar_D06G016350	5.49939	-2.82228	1.91511	-1.47369	0.140565	0.334611	10.5782	8.69262	0	2.7267
Gbar_D05G019960	5.49939	-2.82228	1.91511	-1.47369	0.140565	0.334611	10.5782	8.69262	0	2.7267
Gbar_D05G023950	14.6184	-2.81709	1.30739	-2.15474	0.0311821	0.110999	28.8498	22.3525	0	7.27119
Gbar_A04G000750	31.1376	-2.81574	0.780778	-3.60633	0.000310562	0.00224469	43.2746	65.8156	7.27994	8.18009
Gbar_D03G013020	10.9382	-2.80832	1.46624	-1.91533	0.055451	0.172941	13.4632	24.8361	0	5.45339
Gbar_A08G010450	5.46908	-2.80764	1.93071	-1.4542	0.14589	0.343138	6.73161	12.418	0	2.7267
Gbar_D10G018930	5.4699	-2.80647	1.93065	-1.45364	0.146048	0.343406	6.73161	12.418	2.72998	0
Gbar_D05G036990	1.81006	-2.80231	3.11948	-0.898327	0.369011	0.612324	3.84663	2.48361	0.909992	0
Gbar_A09G011000	10.83	-2.79416	1.45532	-1.91996	0.0548635	0.171568	19.2332	18.627	5.45995	0
Gbar_A04G012060	14.419	-2.79078	1.12008	-2.4916	0.012717	0.0543618	23.0798	27.3197	4.54996	2.7267
Gbar_A07G010900	5.36014	-2.78181	1.94998	-1.42658	0.153701	0.355348	12.5016	6.20902	2.72998	0
Gbar_A10G004080	23.1392	-2.77796	0.94959	-2.92543	0.00343979	0.0183365	59.6228	21.1107	6.36995	5.45339
Gbar_D03G012370	5.36874	-2.77338	1.98954	-1.39398	0.163324	0.370456	3.84663	14.9016	0	2.7267
Gbar_D05G027760	8.83882	-2.76625	1.60954	-1.71866	0.0856772	0.23726	22.1181	8.69262	0	4.54449
Gbar_D07G024120	5.2901	-2.76165	1.97598	-1.39761	0.16223	0.368643	13.4632	4.96721	2.72998	0
Gbar_D06G017990	1.77948	-2.75882	3.54082	-0.779146	0.435893	0.674336	0	6.20902	0	0.908898
Gbar_D09G017410	12.3297	-2.75436	1.3884	-1.98384	0.0472737	0.152854	23.0798	19.8689	6.36995	0
Gbar_A01G005780	10.4885	-2.73908	1.29435	-2.11619	0.0343288	0.11982	15.3865	21.1107	2.72998	2.7267
Gbar_D13G015210	50.5321	-2.73843	0.675244	-4.05546	5e-05	0.000436136	100.012	75.75	6.36995	19.9958
Gbar_A13G010860	5.18894	-2.72727	1.96079	-1.3909	0.164254	0.371829	10.5782	7.45082	0	2.7267
Gbar_D12G001460	5.18949	-2.72699	1.81542	-1.50213	0.133064	0.322538	10.5782	7.45082	1.81998	0.908898
Gbar_A12G016080	17.2668	-2.72572	1.26775	-2.15004	0.0315521	0.112019	41.3513	18.627	0	9.08898
Gbar_D01G008230	6.93921	-2.72254	1.767	-1.54077	0.123372	0.306887	6.73161	17.3852	3.63997	0
Gbar_D01G019750	6.89838	-2.71947	1.73787	-1.56483	0.117622	0.297089	11.5399	12.418	0	3.63559
Gbar_D11G029680	0.550865	-2.71722	4.89228	-0.55541	0.578614	NA	0.961659	1.2418	0	0
Gbar_D01G012520	0.550865	-2.71722	4.89228	-0.55541	0.578614	NA	0.961659	1.2418	0	0
Gbar_A06G015820	0.550865	-2.71722	4.89228	-0.55541	0.578614	NA	0.961659	1.2418	0	0
Gbar_A04G003220	0.550865	-2.71722	4.89228	-0.55541	0.578614	NA	0.961659	1.2418	0	0
Gbar_A12G000670	5.19918	-2.71675	2.07856	-1.30703	0.191201	0.410311	1.92332	16.1434	2.72998	0
Gbar_A05G039570	29.2657	-2.71658	0.784756	-3.46169	0.000536799	0.00365477	51.9296	49.6721	8.18993	7.27119
Gbar_A11G004620	12.0578	-2.71526	1.2099	-2.24421	0.0248192	0.0929381	18.2715	23.5943	2.72998	3.63559
Gbar_D06G020470	5.15863	-2.71155	1.96942	-1.37683	0.168566	0.37881	6.73161	11.1762	0	2.7267
Gbar_A08G019020	11.9983	-2.70289	1.4516	-1.862	0.0626024	0.188877	10.5782	31.0451	6.36995	0
Gbar_D10G004470	35.7922	-2.69854	0.751933	-3.5888	0.000332202	0.00238127	55.7762	68.2992	5.45995	13.6335
Gbar_A09G015430	20.4172	-2.69786	0.952212	-2.83325	0.00460767	0.0234342	38.4663	32.2869	7.27994	3.63559
Gbar_D03G003680	152.104	-2.68774	0.374718	-7.1727	7.35e-13	1.93e-11	306.769	219.799	40.0397	41.8093
Gbar_A03G018040	10.1391	-2.68643	1.49711	-1.79442	0.0727463	0.210782	20.1948	14.9016	5.45995	0
Gbar_D13G015990	11.7685	-2.68428	1.27609	-2.10352	0.0354201	0.122708	30.7731	9.93443	3.63997	2.7267
Gbar_A07G022410	32.0143	-2.68389	0.769316	-3.48867	0.000485435	0.00334777	67.3161	43.4631	7.27994	9.99788
Gbar_D11G033250	6.728	-2.67598	1.75925	-1.52109	0.128236	0.314815	9.61659	13.6598	0	3.63559
Gbar_D03G018820	5.00914	-2.67566	2.37113	-1.12843	0.259137	0.496605	17.3099	0	0	2.7267
Gbar_D05G036790	11.7391	-2.67556	1.43503	-1.86446	0.0622569	0.188145	26.9264	13.6598	6.36995	0
Gbar_D02G018470	11.7068	-2.67047	1.4191	-1.8818	0.059863	0.183012	23.0798	17.3852	0	6.36229
Gbar_A07G019470	15.0571	-2.66853	1.08	-2.47085	0.0134791	0.0569764	25.9648	26.0779	4.54996	3.63559
Gbar_D07G016840	5.02799	-2.66297	2.39365	-1.11252	0.265917	0.504763	0	17.3852	0	2.7267
Gbar_D09G014180	4.97965	-2.66237	2.04037	-1.30485	0.191946	0.411529	13.4632	3.72541	2.72998	0
Gbar_A01G013840	5.02881	-2.66162	2.39356	-1.11199	0.266143	0.505066	0	17.3852	2.72998	0
Gbar_A13G014650	11.5762	-2.64794	1.42747	-1.85499	0.0635971	0.191112	16.3482	23.5943	0	6.36229
Gbar_D07G008370	6.62766	-2.6478	1.79258	-1.47709	0.139651	0.3334	6.73161	16.1434	0	3.63559
Gbar_D05G021780	4.94935	-2.64636	1.9943	-1.32696	0.184521	0.401372	9.61659	7.45082	2.72998	0
Gbar_A07G024810	4.91822	-2.63089	2.01116	-1.30815	0.190824	0.409739	5.76995	11.1762	0	2.7267
Gbar_D05G020240	11.4475	-2.62415	1.48098	-1.7719	0.0764107	0.21858	9.61659	29.8033	6.36995	0
Gbar_D05G036660	3.23963	-2.62198	2.43155	-1.07831	0.280894	0.521199	8.65493	2.48361	1.81998	0
Gbar_A12G027480	6.44786	-2.61008	1.79128	-1.4571	0.145089	0.341709	13.4632	8.69262	0	3.63559
Gbar_A13G015030	54.6165	-2.60436	0.607194	-4.28918	1.79e-05	0.000171763	119.246	68.2992	15.4699	15.4513
Gbar_A05G029620	27.3521	-2.59943	0.828549	-3.13732	0.00170498	0.0100566	35.5814	58.3648	9.09992	6.36229
Gbar_D02G010020	27.0231	-2.58486	0.830602	-3.11203	0.00185802	0.010825	52.8912	39.7377	10.0099	5.45339
Gbar_D01G022830	7.90883	-2.58121	1.72157	-1.49933	0.133787	0.323755	22.1181	4.96721	4.54996	0
Gbar_D09G004630	6.34752	-2.58041	1.79443	-1.43801	0.150432	0.350417	10.5782	11.1762	0	3.63559
Gbar_D01G019390	42.7376	-2.57994	0.686178	-3.75987	0.000170001	0.00131032	94.2425	52.1557	10.0099	14.5424
Gbar_D05G018730	7.91825	-2.57573	1.64265	-1.56803	0.116874	0.295738	13.4632	13.6598	4.54996	0
Gbar_A13G019460	44.1197	-2.57339	0.743774	-3.45991	0.000540354	0.00367553	112.514	38.4959	16.3799	9.08898
Gbar_D07G003890	7.87716	-2.57311	1.66792	-1.54271	0.122902	0.306169	18.2715	8.69262	0	4.54449
Gbar_D13G005090	4.74784	-2.56887	2.06696	-1.24282	0.213933	0.441377	3.84663	12.418	0	2.7267
Gbar_D09G016030	34.6284	-2.56834	0.748951	-3.42926	0.00060524	0.00405924	66.3544	52.1557	6.36995	13.6335
Gbar_D03G012430	3.13929	-2.56203	2.41576	-1.06055	0.288895	0.529709	5.76995	4.96721	1.81998	0
Gbar_D06G000380	9.37649	-2.55955	1.56559	-1.63488	0.102075	0.268769	22.1181	9.93443	0	5.45339
Gbar_D05G013460	12.5174	-2.55884	1.40281	-1.82408	0.0681393	0.200718	27.8881	14.9016	7.27994	0
Gbar_A12G024390	3.09901	-2.55177	2.80411	-0.91001	0.362817	0.606675	10.5782	0	0	1.8178
Gbar_Scaffold787G000010	0.480829	-2.54169	4.90599	-0.518079	0.604403	NA	1.92332	0	0	0
Gbar_Scaffold775G000030	0.480829	-2.54169	4.90599	-0.518079	0.604403	NA	1.92332	0	0	0
Gbar_D13G019800	0.480829	-2.54169	4.90599	-0.518079	0.604403	NA	1.92332	0	0	0
Gbar_D13G013170	0.480829	-2.54169	4.90599	-0.518079	0.604403	NA	1.92332	0	0	0
Gbar_D13G012820	0.480829	-2.54169	4.90599	-0.518079	0.604403	NA	1.92332	0	0	0
Gbar_D13G006430	0.480829	-2.54169	4.90599	-0.518079	0.604403	NA	1.92332	0	0	0
Gbar_D12G018220	0.480829	-2.54169	4.90599	-0.518079	0.604403	NA	1.92332	0	0	0
Gbar_D12G002620	0.480829	-2.54169	4.90599	-0.518079	0.604403	NA	1.92332	0	0	0
Gbar_D11G034640	0.480829	-2.54169	4.90599	-0.518079	0.604403	NA	1.92332	0	0	0
Gbar_D11G014040	0.480829	-2.54169	4.90599	-0.518079	0.604403	NA	1.92332	0	0	0
Gbar_D11G010900	0.480829	-2.54169	4.90599	-0.518079	0.604403	NA	1.92332	0	0	0
Gbar_D11G008940	0.480829	-2.54169	4.90599	-0.518079	0.604403	NA	1.92332	0	0	0
Gbar_D11G003410	0.480829	-2.54169	4.90599	-0.518079	0.604403	NA	1.92332	0	0	0
Gbar_D11G001890	0.480829	-2.54169	4.90599	-0.518079	0.604403	NA	1.92332	0	0	0
Gbar_D10G025840	0.480829	-2.54169	4.90599	-0.518079	0.604403	NA	1.92332	0	0	0
Gbar_D10G016230	0.480829	-2.54169	4.90599	-0.518079	0.604403	NA	1.92332	0	0	0
Gbar_D10G003260	0.480829	-2.54169	4.90599	-0.518079	0.604403	NA	1.92332	0	0	0
Gbar_D10G003010	0.480829	-2.54169	4.90599	-0.518079	0.604403	NA	1.92332	0	0	0
Gbar_D09G014660	0.480829	-2.54169	4.90599	-0.518079	0.604403	NA	1.92332	0	0	0
Gbar_D09G012140	0.480829	-2.54169	4.90599	-0.518079	0.604403	NA	1.92332	0	0	0
Gbar_D09G001830	0.480829	-2.54169	4.90599	-0.518079	0.604403	NA	1.92332	0	0	0
Gbar_D09G000270	0.480829	-2.54169	4.90599	-0.518079	0.604403	NA	1.92332	0	0	0
Gbar_D09G000150	0.480829	-2.54169	4.90599	-0.518079	0.604403	NA	1.92332	0	0	0
Gbar_D08G023610	0.480829	-2.54169	4.90599	-0.518079	0.604403	NA	1.92332	0	0	0
Gbar_D08G013080	0.480829	-2.54169	4.90599	-0.518079	0.604403	NA	1.92332	0	0	0
Gbar_D08G000780	0.480829	-2.54169	4.90599	-0.518079	0.604403	NA	1.92332	0	0	0
Gbar_D07G025230	0.480829	-2.54169	4.90599	-0.518079	0.604403	NA	1.92332	0	0	0
Gbar_D07G003500	0.480829	-2.54169	4.90599	-0.518079	0.604403	NA	1.92332	0	0	0
Gbar_D06G011770	0.480829	-2.54169	4.90599	-0.518079	0.604403	NA	1.92332	0	0	0
Gbar_D05G029210	0.480829	-2.54169	4.90599	-0.518079	0.604403	NA	1.92332	0	0	0
Gbar_D05G019270	0.480829	-2.54169	4.90599	-0.518079	0.604403	NA	1.92332	0	0	0
Gbar_D04G014840	0.480829	-2.54169	4.90599	-0.518079	0.604403	NA	1.92332	0	0	0
Gbar_D02G024550	0.480829	-2.54169	4.90599	-0.518079	0.604403	NA	1.92332	0	0	0
Gbar_D02G005680	0.480829	-2.54169	4.90599	-0.518079	0.604403	NA	1.92332	0	0	0
Gbar_D02G002540	0.480829	-2.54169	4.90599	-0.518079	0.604403	NA	1.92332	0	0	0
Gbar_D01G021610	0.480829	-2.54169	4.90599	-0.518079	0.604403	NA	1.92332	0	0	0
Gbar_D01G010370	0.480829	-2.54169	4.90599	-0.518079	0.604403	NA	1.92332	0	0	0
Gbar_D01G008270	0.480829	-2.54169	4.90599	-0.518079	0.604403	NA	1.92332	0	0	0
Gbar_D01G004760	0.480829	-2.54169	4.90599	-0.518079	0.604403	NA	1.92332	0	0	0
Gbar_D01G000460	0.480829	-2.54169	4.90599	-0.518079	0.604403	NA	1.92332	0	0	0
Gbar_A13G024680	0.480829	-2.54169	4.90599	-0.518079	0.604403	NA	1.92332	0	0	0
Gbar_A13G015690	0.480829	-2.54169	4.90599	-0.518079	0.604403	NA	1.92332	0	0	0
Gbar_A13G013240	0.480829	-2.54169	4.90599	-0.518079	0.604403	NA	1.92332	0	0	0
Gbar_A13G003140	0.480829	-2.54169	4.90599	-0.518079	0.604403	NA	1.92332	0	0	0
Gbar_A13G001150	0.480829	-2.54169	4.90599	-0.518079	0.604403	NA	1.92332	0	0	0
Gbar_A13G000520	0.480829	-2.54169	4.90599	-0.518079	0.604403	NA	1.92332	0	0	0
Gbar_A12G024620	0.480829	-2.54169	4.90599	-0.518079	0.604403	NA	1.92332	0	0	0
Gbar_A12G011560	0.480829	-2.54169	4.90599	-0.518079	0.604403	NA	1.92332	0	0	0
Gbar_A12G004780	0.480829	-2.54169	4.90599	-0.518079	0.604403	NA	1.92332	0	0	0
Gbar_A12G000900	0.480829	-2.54169	4.90599	-0.518079	0.604403	NA	1.92332	0	0	0
Gbar_A11G023690	0.480829	-2.54169	4.90599	-0.518079	0.604403	NA	1.92332	0	0	0
Gbar_A10G011500	0.480829	-2.54169	4.90599	-0.518079	0.604403	NA	1.92332	0	0	0
Gbar_A09G019110	0.480829	-2.54169	4.90599	-0.518079	0.604403	NA	1.92332	0	0	0
Gbar_A09G001950	0.480829	-2.54169	4.90599	-0.518079	0.604403	NA	1.92332	0	0	0
Gbar_A09G001940	0.480829	-2.54169	4.90599	-0.518079	0.604403	NA	1.92332	0	0	0
Gbar_A08G022520	0.480829	-2.54169	4.90599	-0.518079	0.604403	NA	1.92332	0	0	0
Gbar_A08G018990	0.480829	-2.54169	4.90599	-0.518079	0.604403	NA	1.92332	0	0	0
Gbar_A08G016750	0.480829	-2.54169	4.90599	-0.518079	0.604403	NA	1.92332	0	0	0
Gbar_A08G014860	0.480829	-2.54169	4.90599	-0.518079	0.604403	NA	1.92332	0	0	0
Gbar_A07G023190	0.480829	-2.54169	4.90599	-0.518079	0.604403	NA	1.92332	0	0	0
Gbar_A07G017630	0.480829	-2.54169	4.90599	-0.518079	0.604403	NA	1.92332	0	0	0
Gbar_A07G004680	0.480829	-2.54169	4.90599	-0.518079	0.604403	NA	1.92332	0	0	0
Gbar_A06G015640	0.480829	-2.54169	4.90599	-0.518079	0.604403	NA	1.92332	0	0	0
Gbar_A05G030080	0.480829	-2.54169	4.90599	-0.518079	0.604403	NA	1.92332	0	0	0
Gbar_A05G025330	0.480829	-2.54169	4.90599	-0.518079	0.604403	NA	1.92332	0	0	0
Gbar_A05G015390	0.480829	-2.54169	4.90599	-0.518079	0.604403	NA	1.92332	0	0	0
Gbar_A05G014790	0.480829	-2.54169	4.90599	-0.518079	0.604403	NA	1.92332	0	0	0
Gbar_A05G000790	0.480829	-2.54169	4.90599	-0.518079	0.604403	NA	1.92332	0	0	0
Gbar_A04G016190	0.480829	-2.54169	4.90599	-0.518079	0.604403	NA	1.92332	0	0	0
Gbar_A03G015550	0.480829	-2.54169	4.90599	-0.518079	0.604403	NA	1.92332	0	0	0
Gbar_A03G012920	0.480829	-2.54169	4.90599	-0.518079	0.604403	NA	1.92332	0	0	0
Gbar_A03G011970	0.480829	-2.54169	4.90599	-0.518079	0.604403	NA	1.92332	0	0	0
Gbar_A03G008340	0.480829	-2.54169	4.90599	-0.518079	0.604403	NA	1.92332	0	0	0
Gbar_A01G009590	0.480829	-2.54169	4.90599	-0.518079	0.604403	NA	1.92332	0	0	0
Gbar_A01G009410	0.480829	-2.54169	4.90599	-0.518079	0.604403	NA	1.92332	0	0	0
Gbar_A01G004250	0.480829	-2.54169	4.90599	-0.518079	0.604403	NA	1.92332	0	0	0
Gbar_A01G003360	0.480829	-2.54169	4.90599	-0.518079	0.604403	NA	1.92332	0	0	0
Gbar_A02G002580	4.63889	-2.53866	2.04882	-1.23909	0.215313	0.442972	9.61659	6.20902	2.72998	0
Gbar_A12G000190	7.67647	-2.52442	1.66274	-1.51823	0.128957	0.316012	12.5016	13.6598	0	4.54449
Gbar_A04G014800	6.1071	-2.51452	1.82241	-1.37978	0.167654	0.377459	9.61659	11.1762	0	3.63559
Gbar_D07G020910	4.53773	-2.49783	2.06136	-1.21174	0.225612	0.455882	6.73161	8.69262	0	2.7267
Gbar_A10G018850	6.03707	-2.49644	1.82979	-1.36433	0.172463	0.38428	10.5782	9.93443	0	3.63559
Gbar_A08G017490	70.8148	-2.49595	0.550341	-4.53528	5.75e-06	6.06e-05	154.827	85.6844	24.5698	18.178
Gbar_D07G016850	13.4742	-2.48104	1.12636	-2.2027	0.0276159	0.101116	22.1181	23.5943	3.63997	4.54449
Gbar_D05G011190	4.50743	-2.47967	2.12803	-1.16524	0.243923	0.478429	2.88498	12.418	0	2.7267
Gbar_D01G009550	4.50825	-2.47841	2.12795	-1.16469	0.244144	0.478704	2.88498	12.418	2.72998	0
Gbar_A05G028620	10.4355	-2.47588	1.27494	-1.94196	0.0521422	0.165112	19.2332	16.1434	2.72998	3.63559
Gbar_A09G025040	5.97755	-2.46859	1.93461	-1.27601	0.201952	0.425228	2.88498	17.3852	3.63997	0
Gbar_D07G023810	2.96836	-2.46374	2.47346	-0.996073	0.319215	0.56298	3.84663	6.20902	0	1.8178
Gbar_A04G001310	5.93782	-2.46296	1.84995	-1.33137	0.183068	0.399412	7.69327	12.418	3.63997	0
Gbar_A06G019430	2.96891	-2.46253	2.47329	-0.995649	0.319421	0.563222	3.84663	6.20902	1.81998	0
Gbar_D11G030600	13.3036	-2.45836	1.14849	-2.14052	0.0323132	0.114195	20.1948	24.8361	2.72998	5.45339
Gbar_A04G004320	7.40712	-2.45773	1.7109	-1.43651	0.150857	0.351104	7.69327	17.3852	4.54996	0
Gbar_A04G010180	44.1261	-2.45235	2.5302	-0.96923	0.332431	0.575126	75.971	73.2664	0	27.267
Gbar_A04G012430	4.39766	-2.44876	2.08844	-1.17253	0.240984	0.474801	8.65493	6.20902	0	2.7267
Gbar_A08G021790	11.7345	-2.44446	1.20261	-2.03263	0.0420903	0.139971	17.3099	22.3525	3.63997	3.63559
Gbar_D06G015460	4.4079	-2.4386	2.49093	-0.978992	0.327584	0.569844	0	14.9016	2.72998	0
Gbar_A13G003870	2.9386	-2.43721	2.8769	-0.847164	0.396903	0.639021	0	9.93443	1.81998	0
Gbar_D13G011360	1.46903	-2.43608	3.78728	-0.643227	0.520077	0.742348	0	4.96721	0	0.908898
Gbar_A09G025920	5.83638	-2.43153	1.89689	-1.28185	0.199896	0.422838	4.80829	14.9016	0	3.63559
Gbar_A12G004380	4.36763	-2.42792	1.94264	-1.2498	0.211372	0.438153	4.80829	9.93443	0.909992	1.8178
Gbar_Scaffold1543G000010	2.89887	-2.42522	2.48946	-0.974195	0.32996	0.572454	4.80829	4.96721	1.81998	0
Gbar_D03G009690	2.89887	-2.42522	2.48946	-0.974195	0.32996	0.572454	4.80829	4.96721	1.81998	0
Gbar_A10G002940	1.4293	-2.41607	3.8053	-0.63492	0.52548	0.746543	4.80829	0	0	0.908898
Gbar_A06G013930	1.42957	-2.4153	3.80504	-0.634765	0.525582	0.746628	4.80829	0	0.909992	0
Gbar_A05G010170	2.8586	-2.41464	2.88082	-0.838177	0.401931	0.643659	9.61659	0	0	1.8178
Gbar_D06G012030	2.85914	-2.4133	2.88063	-0.837769	0.402161	0.643856	9.61659	0	1.81998	0
Gbar_D02G005650	5.69631	-2.39266	1.88471	-1.26951	0.20426	0.428563	6.73161	12.418	0	3.63559
Gbar_D03G011330	9.91499	-2.39232	1.32032	-1.81192	0.0699981	0.2049	22.1181	11.1762	2.72998	3.63559
Gbar_D12G006480	2.82829	-2.38818	2.51942	-0.947912	0.343174	0.5868	5.76995	3.72541	0	1.8178
Gbar_Scaffold2095G000010	2.82884	-2.38695	2.51924	-0.94749	0.343389	0.587025	5.76995	3.72541	1.81998	0
Gbar_A07G012030	7.05557	-2.38187	1.7187	-1.38585	0.165791	0.374488	12.5016	11.1762	0	4.54449
Gbar_D09G015150	4.22728	-2.37786	2.11695	-1.12325	0.261331	0.499384	6.73161	7.45082	0	2.7267
Gbar_D11G035540	97.794	-2.36458	0.586693	-4.03035	5.57e-05	0.000480753	205.795	121.697	50.9596	12.7246
Gbar_A09G015950	5.59597	-2.35837	1.94345	-1.2135	0.224939	0.454991	3.84663	14.9016	0	3.63559
Gbar_D10G018000	4.1978	-2.35652	2.17677	-1.08257	0.278998	0.518968	2.88498	11.1762	2.72998	0
Gbar_D05G002930	8.31449	-2.35125	1.61471	-1.45614	0.145353	0.342172	15.3865	12.418	0	5.45339
Gbar_A12G005150	11.0844	-2.34475	1.46512	-1.60038	0.109514	0.283041	13.4632	23.5943	7.27994	0
Gbar_A13G017840	5.52593	-2.33794	1.93022	-1.21123	0.225806	0.456123	4.80829	13.6598	0	3.63559
Gbar_D08G017830	12.373	-2.3347	1.17854	-1.981	0.0475908	0.153551	20.1948	21.1107	5.45995	2.7267
Gbar_D02G024630	5.4862	-2.33279	1.89984	-1.22789	0.219489	0.448678	9.61659	8.69262	0	3.63559
Gbar_D03G003500	17.8706	-2.3315	1.2605	-1.84966	0.0643622	0.19274	21.1565	38.4959	11.8299	0
Gbar_D13G023840	4.12694	-2.33068	2.16437	-1.07684	0.281551	0.521898	3.84663	9.93443	0	2.7267
Gbar_A09G023090	4.12694	-2.33068	2.16437	-1.07684	0.281551	0.521898	3.84663	9.93443	0	2.7267
Gbar_A11G010960	4.12776	-2.32941	2.16427	-1.0763	0.281792	0.522227	3.84663	9.93443	2.72998	0
Gbar_A05G029760	51.9986	-2.32891	0.587407	-3.96473	7.35e-05	0.000617342	95.2042	78.2336	15.4699	19.0869
Gbar_D05G012300	9.57532	-2.32759	1.53437	-1.51697	0.129275	0.316493	18.2715	13.6598	6.36995	0
Gbar_D08G015110	4.08721	-2.32452	2.15529	-1.07852	0.280803	0.521199	8.65493	4.96721	0	2.7267
Gbar_D02G010530	13.6425	-2.31726	1.37932	-1.68	0.0929567	0.25165	14.4249	31.0451	9.09992	0
Gbar_D02G006000	2.72849	-2.31534	2.56439	-0.902879	0.36659	0.610172	2.88498	6.20902	1.81998	0
Gbar_A05G012420	4.09663	-2.31409	2.54826	-0.908104	0.363823	0.607522	0	13.6598	0	2.7267
Gbar_A10G023770	5.41616	-2.3123	1.91365	-1.20832	0.226926	0.457759	10.5782	7.45082	0	3.63559
Gbar_A10G012660	5.41616	-2.3123	1.91365	-1.20832	0.226926	0.457759	10.5782	7.45082	0	3.63559
Gbar_A13G014990	16.3396	-2.31113	1.09951	-2.10196	0.0355571	0.123072	13.4632	40.9795	7.27994	3.63559
Gbar_D10G001650	10.8439	-2.30641	1.48111	-1.55722	0.119419	0.300014	12.5016	23.5943	7.27994	0
Gbar_A12G018830	4.0569	-2.30325	2.16196	-1.06535	0.286717	0.527452	4.80829	8.69262	0	2.7267
Gbar_D01G005060	68.8489	-2.30239	0.575419	-4.00123	6.3e-05	0.000537037	104.821	124.18	33.6697	12.7246
Gbar_D06G005070	18.8783	-2.30191	0.949759	-2.42368	0.0153642	0.0633818	31.7347	31.0451	7.27994	5.45339
Gbar_A12G001280	28.2821	-2.30002	0.778541	-2.95427	0.00313415	0.0169414	48.0829	45.9467	10.0099	9.08898
Gbar_D04G000400	5.38586	-2.29655	1.92196	-1.1949	0.232125	0.463994	6.73161	11.1762	0	3.63559
Gbar_D10G007660	20.0972	-2.29375	0.927413	-2.47328	0.0133881	0.0566321	39.428	27.3197	6.36995	7.27119
Gbar_D11G031060	5.34695	-2.29144	1.7705	-1.29424	0.195584	0.416573	11.5399	6.20902	2.72998	0.908898
Gbar_A10G004060	12.0237	-2.28767	1.42552	-1.6048	0.108538	0.281367	25.0031	14.9016	8.18993	0
Gbar_A10G024140	10.6714	-2.27922	1.50298	-1.51647	0.129401	0.316696	10.5782	24.8361	0	7.27119
Gbar_A11G029880	2.65846	-2.27399	2.57585	-0.882812	0.377338	0.619897	3.84663	4.96721	1.81998	0
Gbar_A05G022690	2.65846	-2.27399	2.57585	-0.882812	0.377338	0.619897	3.84663	4.96721	1.81998	0
Gbar_A13G025260	1.32923	-2.27392	3.49517	-0.650591	0.515311	NA	1.92332	2.48361	0.909992	0
Gbar_A01G009820	5.27609	-2.27028	1.95821	-1.15936	0.246308	0.481545	12.5016	4.96721	0	3.63559
Gbar_A09G004050	9.22405	-2.27005	1.38865	-1.63472	0.102108	0.268797	23.0798	7.45082	2.72998	3.63559
Gbar_A11G001290	9.23265	-2.26351	1.55279	-1.4577	0.144924	0.34146	14.4249	16.1434	0	6.36229
Gbar_D11G032360	21.0849	-2.26335	0.92353	-2.45076	0.0142557	0.0595823	37.5047	32.2869	4.54996	9.99788
Gbar_A06G020960	2.61818	-2.26306	2.9683	-0.76241	0.445815	0.682857	8.65493	0	0	1.8178
Gbar_D05G038600	5.28661	-2.25838	1.97834	-1.14156	0.253638	0.490497	3.84663	13.6598	3.63997	0
Gbar_D08G023460	10.5313	-2.25751	1.49492	-1.51012	0.131012	0.319186	12.5016	22.3525	0	7.27119
Gbar_D08G004400	5.20715	-2.24733	1.99214	-1.1281	0.259279	0.496735	13.4632	3.72541	3.63997	0
Gbar_A05G041950	2.58842	-2.23154	2.60327	-0.857207	0.39133	0.63387	4.80829	3.72541	1.81998	0
Gbar_A05G020110	71.1967	-2.22985	0.503474	-4.42893	9.47e-06	9.6e-05	110.591	124.18	21.8398	28.1759
Gbar_D08G020130	9.01503	-2.22879	1.68807	-1.32032	0.186727	0.404605	25.9648	3.72541	6.36995	0
Gbar_D03G013970	16.7478	-2.22763	1.03459	-2.15315	0.0313073	0.111339	36.543	18.627	4.54996	7.27119
Gbar_D01G006090	30.9202	-2.22358	0.895523	-2.483	0.0130281	0.0554516	59.6228	42.2213	19.1098	2.7267
Gbar_A04G014050	3.88734	-2.22343	2.23217	-0.996084	0.31921	0.56298	2.88498	9.93443	2.72998	0
Gbar_D05G010650	3.84761	-2.21687	2.2026	-1.00648	0.314187	0.557985	7.69327	4.96721	2.72998	0
Gbar_D02G009650	3.84761	-2.21687	2.2026	-1.00648	0.314187	0.557985	7.69327	4.96721	2.72998	0
Gbar_A11G031550	12.8015	-2.2142	1.20866	-1.83195	0.0669584	0.198192	25.9648	16.1434	7.27994	1.8178
Gbar_A05G024580	17.9072	-2.21356	0.985112	-2.24701	0.0246391	0.0924233	36.543	22.3525	7.27994	5.45339
Gbar_D02G006150	10.2512	-2.21335	1.49639	-1.47913	0.139106	0.332526	16.3482	17.3852	0	7.27119
Gbar_D04G000190	5.10571	-2.21062	1.96407	-1.12553	0.260364	0.49812	10.5782	6.20902	0	3.63559
Gbar_D10G025860	6.40436	-2.21052	1.78949	-1.23527	0.216729	0.444837	8.65493	12.418	0	4.54449
Gbar_A13G025450	6.40436	-2.21052	1.78949	-1.23527	0.216729	0.444837	8.65493	12.418	0	4.54449
Gbar_A08G026320	37.0594	-2.20717	0.751432	-2.93728	0.00331105	0.0177474	54.8145	67.0574	6.36995	19.9958
Gbar_D09G010270	7.66328	-2.20686	1.66624	-1.32446	0.185352	0.402586	11.5399	13.6598	0	5.45339
Gbar_D07G010450	11.4728	-2.20601	1.4533	-1.51793	0.129033	0.316114	24.0415	13.6598	8.18993	0
Gbar_A02G000290	12.7315	-2.20535	1.21718	-1.81186	0.0700086	0.204902	26.9264	14.9016	7.27994	1.8178
Gbar_A04G013160	3.81731	-2.19381	2.22319	-0.986785	0.323748	0.56564	3.84663	8.69262	2.72998	0
Gbar_A02G014640	5.07541	-2.19362	1.96343	-1.11724	0.263893	0.502461	6.73161	9.93443	0	3.63559
Gbar_D11G022010	5.0765	-2.19231	1.96338	-1.1166	0.264166	0.50281	6.73161	9.93443	3.63997	0
Gbar_A08G012000	8.85217	-2.1913	1.57885	-1.38791	0.165165	0.373358	15.3865	13.6598	0	6.36229
Gbar_Scaffold1190G000010	1.25919	-2.18854	3.58741	-0.610062	0.541821	NA	2.88498	1.2418	0.909992	0
Gbar_A12G002380	5.03677	-2.18693	1.98904	-1.09949	0.271554	0.511138	11.5399	4.96721	3.63997	0
Gbar_A06G001160	16.3695	-2.18508	1.31693	-1.65923	0.0970701	0.259244	37.5047	16.1434	11.8299	0
Gbar_A05G012480	8.8635	-2.18464	1.63102	-1.33944	0.180429	0.395585	6.73161	22.3525	6.36995	0
Gbar_A05G039330	5.0451	-2.17702	2.03556	-1.0695	0.284847	0.52539	2.88498	13.6598	0	3.63559
Gbar_A09G006920	3.78618	-2.17618	2.61294	-0.83285	0.404929	0.646221	0	12.418	0	2.7267
Gbar_D05G029840	13.7894	-2.17517	1.10686	-1.96516	0.0493954	0.158269	24.0415	21.1107	6.36995	3.63559
Gbar_A07G022560	10.0107	-2.17125	1.51074	-1.43721	0.150659	0.350805	15.3865	17.3852	0	7.27119
Gbar_D05G002800	12.538	-2.1712	1.4268	-1.52173	0.128077	0.314566	12.5016	28.5615	0	9.08898
Gbar_D02G007670	5.00647	-2.16976	1.96977	-1.10153	0.270667	0.510147	7.69327	8.69262	3.63997	0
Gbar_D10G025100	9.98262	-2.16174	1.527	-1.41568	0.156869	0.360535	11.5399	21.1107	7.27994	0
Gbar_A10G003730	41.0345	-2.15849	0.669401	-3.2245	0.00126192	0.00775073	59.6228	74.5082	10.9199	19.0869
Gbar_A05G011280	23.6403	-2.15681	0.86692	-2.4879	0.0128499	0.0548042	28.8498	48.4303	10.0099	7.27119
Gbar_D10G004970	2.48753	-2.15265	2.67775	-0.803903	0.421453	0.661373	1.92332	6.20902	0	1.8178
Gbar_A05G025310	2.44808	-2.14479	2.53259	-0.846876	0.397064	0.639095	6.73161	1.2418	0.909992	0.908898
Gbar_A08G017180	7.3445	-2.14249	1.58624	-1.35067	0.176802	0.390091	20.1948	3.72541	3.63997	1.8178
Gbar_A12G021210	14.7393	-2.13862	1.33202	-1.60555	0.108372	0.281061	26.9264	21.1107	10.9199	0
Gbar_D04G002250	8.57394	-2.13709	1.62333	-1.31649	0.18801	0.406247	19.2332	8.69262	6.36995	0
Gbar_A09G015400	15.927	-2.1367	1.03649	-2.06147	0.0392579	0.132514	30.7731	21.1107	7.27994	4.54449
Gbar_A12G015630	9.80173	-2.13641	1.28988	-1.65628	0.0976649	0.260426	18.2715	13.6598	3.63997	3.63559
Gbar_D13G000480	3.67642	-2.13447	2.23584	-0.954663	0.339748	0.583355	5.76995	6.20902	0	2.7267
Gbar_A01G005060	3.67642	-2.13447	2.23584	-0.954663	0.339748	0.583355	5.76995	6.20902	0	2.7267
Gbar_A09G003670	3.67724	-2.13317	2.23572	-0.954133	0.340016	0.583675	5.76995	6.20902	2.72998	0
Gbar_D01G016420	14.6295	-2.1279	1.36042	-1.56415	0.117782	0.297338	32.6964	14.9016	10.9199	0
Gbar_D05G029230	4.8653	-2.12493	1.99855	-1.06323	0.287676	0.528569	9.61659	6.20902	0	3.63559
Gbar_A10G012180	10.9603	-2.12363	1.22012	-1.7405	0.0817707	0.229541	18.2715	17.3852	3.63997	4.54449
Gbar_D03G001070	6.05555	-2.11746	1.84669	-1.14662	0.251537	0.487761	13.4632	6.20902	4.54996	0
Gbar_D05G023730	2.41804	-2.10494	2.67901	-0.785715	0.432035	0.670841	2.88498	4.96721	1.81998	0
Gbar_D05G009320	2.41804	-2.10494	2.67901	-0.785715	0.432035	0.670841	2.88498	4.96721	1.81998	0
Gbar_A05G030910	9.63135	-2.10355	1.29494	-1.62443	0.104284	0.27295	16.3482	14.9016	3.63997	3.63559
Gbar_A11G013460	37.2973	-2.10303	0.684088	-3.07421	0.00211063	0.0120827	66.3544	54.6393	16.3799	11.8157
Gbar_A11G031560	3.6072	-2.10196	2.25586	-0.931775	0.351453	0.595162	6.73161	4.96721	2.72998	0
Gbar_A11G008440	4.79526	-2.10124	2.02271	-1.03883	0.298886	0.541456	10.5782	4.96721	0	3.63559
Gbar_D04G020550	1.18888	-2.095	4.07392	-0.514249	0.607078	NA	3.84663	0	0	0.908898
Gbar_D09G006760	2.37831	-2.09226	3.06953	-0.681622	0.495478	0.723959	7.69327	0	1.81998	0
Gbar_A04G015770	2.37831	-2.09226	3.06953	-0.681622	0.495478	0.723959	7.69327	0	1.81998	0
Gbar_D07G007580	3.56747	-2.09094	2.64022	-0.791955	0.428387	0.667469	11.5399	0	2.72998	0
Gbar_A02G015010	5.95384	-2.08541	1.83866	-1.1342	0.256712	0.49354	10.5782	8.69262	0	4.54449
Gbar_D02G024540	5.95521	-2.08406	1.83865	-1.13348	0.257015	0.493921	10.5782	8.69262	4.54996	0
Gbar_A08G012640	4.76496	-2.08282	2.01023	-1.03611	0.300151	0.542282	6.73161	8.69262	0	3.63559
Gbar_D07G015140	16.5932	-2.07958	1.31716	-1.57884	0.114373	0.291766	37.5047	16.1434	0	12.7246
Gbar_A06G013820	8.30185	-2.07763	1.41469	-1.46861	0.141937	0.33671	14.4249	12.418	1.81998	4.54449
Gbar_D11G022890	3.57689	-2.07687	2.29565	-0.904699	0.365625	0.609235	2.88498	8.69262	2.72998	0
Gbar_D03G014630	3.53634	-2.07132	2.28744	-0.905515	0.365192	0.608857	7.69327	3.72541	0	2.7267
Gbar_D02G024910	5.88517	-2.06458	1.85296	-1.11421	0.265189	0.504056	11.5399	7.45082	4.54996	0
Gbar_D01G013400	44.7189	-2.06078	0.668936	-3.08068	0.00206528	0.0118596	67.3161	76.9918	24.5698	9.99788
Gbar_Scaffold1836G000020	2.34746	-2.05852	2.70269	-0.761656	0.446265	0.683271	3.84663	3.72541	0	1.8178
Gbar_D06G003220	64.5488	-2.05706	0.525332	-3.91573	9.01e-05	0.000743248	103.859	104.311	29.1198	20.9047
Gbar_A11G007150	15.2455	-2.05463	1.0466	-1.96315	0.0496283	0.158897	23.0798	26.0779	7.27994	4.54449
Gbar_A01G017540	81.8414	-2.05282	0.473368	-4.33663	1.45e-05	0.000141363	151.942	111.762	31.8497	31.8114
Gbar_A09G024700	8.20287	-2.05197	1.62908	-1.25959	0.207818	0.433611	11.5399	14.9016	6.36995	0
Gbar_D11G007470	31.5266	-2.05079	0.950527	-2.15753	0.0309641	0.110407	60.5845	40.9795	1.81998	22.7225
Gbar_D02G018290	10.5111	-2.0499	1.49576	-1.37047	0.170539	0.381678	20.1948	13.6598	8.18993	0
Gbar_D01G013680	12.8194	-2.04799	1.42419	-1.43801	0.150432	0.350417	28.8498	12.418	10.0099	0
Gbar_D08G028490	7.0129	-2.0441	1.5188	-1.34587	0.178345	0.392247	7.69327	14.9016	2.72998	2.7267
Gbar_D05G016220	4.66461	-2.03959	2.06079	-0.989714	0.322314	0.564097	3.84663	11.1762	0	3.63559
Gbar_A07G002990	12.7574	-2.03645	1.12968	-1.80268	0.0714384	0.207918	21.1565	19.8689	5.45995	4.54449
Gbar_A10G001290	6.98341	-2.03323	1.80809	-1.12452	0.260794	0.498592	3.84663	18.627	5.45995	0
Gbar_A05G028300	10.4103	-2.03131	1.29392	-1.56989	0.116441	0.295031	17.3099	16.1434	6.36995	1.8178
Gbar_D01G017380	5.78346	-2.0311	1.859	-1.09257	0.274582	0.513725	8.65493	9.93443	0	4.54449
Gbar_D03G002530	32.3094	-2.02939	0.763357	-2.65851	0.00784864	0.0364895	61.5462	42.2213	17.2899	8.18009
Gbar_A03G023300	6.94286	-2.02776	1.51541	-1.33809	0.180867	0.396201	8.65493	13.6598	2.72998	2.7267
Gbar_D05G024320	3.47573	-2.02372	2.6866	-0.753263	0.451292	0.687563	0	11.1762	0	2.7267
Gbar_A12G015440	3.47573	-2.02372	2.6866	-0.753263	0.451292	0.687563	0	11.1762	0	2.7267
Gbar_D08G027760	2.31715	-2.0223	3.11936	-0.648304	0.516788	0.739551	0	7.45082	0	1.8178
Gbar_A02G007950	10.3391	-2.02095	1.26572	-1.59668	0.110336	0.284567	18.2715	14.9016	2.72998	5.45339
Gbar_D11G008580	1.15885	-2.01906	4.1325	-0.48858	0.625139	NA	0	3.72541	0.909992	0
Gbar_A11G016380	1.15885	-2.01906	4.1325	-0.48858	0.625139	NA	0	3.72541	0.909992	0
Gbar_D04G002240	37.821	-2.01607	0.671318	-3.00314	0.00267205	0.0147797	65.3928	55.8811	13.6499	16.3602
Gbar_D09G003180	55.0893	-2.01511	0.637171	-3.16259	0.00156371	0.00933922	71.1627	105.553	11.8299	31.8114
Gbar_D07G003870	3.436	-2.01229	2.29838	-0.875526	0.381288	0.623858	4.80829	6.20902	0	2.7267
Gbar_A06G021150	3.436	-2.01229	2.29838	-0.875526	0.381288	0.623858	4.80829	6.20902	0	2.7267
Gbar_D01G021660	23.9672	-2.01182	0.907606	-2.21662	0.026649	0.0984317	51.9296	24.8361	13.6499	5.45339
Gbar_D09G025900	6.87255	-2.01156	1.53033	-1.31447	0.188689	0.407276	9.61659	12.418	1.81998	3.63559
Gbar_A11G028170	29.6876	-2.01001	0.825545	-2.43477	0.0149013	0.0617773	52.8912	42.2213	5.45995	18.178
Gbar_A05G030280	19.3796	-2.0092	0.953777	-2.10657	0.0351549	0.122023	38.4663	23.5943	5.45995	9.99788
Gbar_A03G012800	7.99276	-2.00868	1.64611	-1.22026	0.222366	0.452174	14.4249	11.1762	6.36995	0
Gbar_A05G013110	7.96054	-1.99932	1.65025	-1.21152	0.225694	0.455982	10.5782	14.9016	0	6.36229
Gbar_A13G012110	4.56537	-1.99507	2.20977	-0.90284	0.366611	0.610172	0.961659	13.6598	3.63997	0
Gbar_D01G013530	5.68394	-1.99307	1.67964	-1.1866	0.235384	0.46788	5.76995	12.418	2.72998	1.8178
Gbar_A12G019310	7.883	-1.98934	1.7202	-1.15646	0.247494	0.482855	20.1948	4.96721	6.36995	0
Gbar_A08G027740	26.0331	-1.98762	0.874683	-2.27239	0.023063	0.0875344	29.8114	53.3975	15.4699	5.45339
Gbar_D13G024760	4.52564	-1.98746	2.05523	-0.967026	0.333531	0.576372	5.76995	8.69262	3.63997	0
Gbar_A10G002130	7.85187	-1.98118	1.43854	-1.37722	0.168445	0.378606	16.3482	8.69262	3.63997	2.7267
Gbar_D04G019880	3.36679	-1.97704	2.3162	-0.853571	0.393343	0.635748	5.76995	4.96721	2.72998	0
Gbar_D11G017810	6.73357	-1.97685	1.75394	-1.1271	0.259702	0.497336	11.5399	9.93443	5.45995	0
Gbar_D08G024860	30.2358	-1.97169	0.760235	-2.59353	0.00949957	0.0427727	44.2363	52.1557	9.09992	15.4513
Gbar_D06G008190	16.8517	-1.97031	1.11052	-1.77422	0.0760264	0.217825	11.5399	42.2213	10.0099	3.63559
Gbar_D09G008110	3.32624	-1.9672	2.70265	-0.72788	0.466687	0.700208	10.5782	0	0	2.7267
Gbar_A11G032990	3.32624	-1.9672	2.70265	-0.72788	0.466687	0.700208	10.5782	0	0	2.7267
Gbar_A05G030830	3.32624	-1.9672	2.70265	-0.72788	0.466687	0.700208	10.5782	0	0	2.7267
Gbar_A09G025840	3.32706	-1.96578	2.70247	-0.727401	0.46698	0.700394	10.5782	0	2.72998	0
Gbar_A11G035290	8.87038	-1.96016	1.35449	-1.44716	0.147852	0.346397	18.2715	9.93443	3.63997	3.63559
Gbar_D04G002140	43.2722	-1.95924	0.639143	-3.06541	0.00217373	0.0124025	81.741	55.8811	16.3799	19.0869
Gbar_A03G005430	10.0381	-1.95906	1.31074	-1.49462	0.135014	0.325957	9.61659	22.3525	2.72998	5.45339
Gbar_D01G015600	5.58414	-1.95801	1.96569	-0.996092	0.319206	0.56298	2.88498	14.9016	4.54996	0
Gbar_A01G023400	29.8484	-1.95117	0.792779	-2.46118	0.013848	0.0582185	53.8529	40.9795	17.2899	7.27119
Gbar_A05G020310	38.6895	-1.95029	0.745242	-2.61699	0.00887077	0.0404056	68.2778	54.6393	24.5698	7.27119
Gbar_A12G025270	13.2165	-1.94926	1.19905	-1.62567	0.10402	0.272531	30.7731	11.1762	8.18993	2.7267
Gbar_A02G012760	5.50332	-1.94843	1.92479	-1.01228	0.311403	0.554917	12.5016	4.96721	0	4.54449
Gbar_A10G025310	48.5421	-1.94744	0.70185	-2.77472	0.00552496	0.0272751	84.626	69.541	8.18993	31.8114
Gbar_D04G007310	72.877	-1.94574	0.489496	-3.97499	7.04e-05	0.000593628	104.821	126.664	30.0297	29.9936
Gbar_D10G013910	3.29593	-1.9436	2.34638	-0.828342	0.407477	0.648478	6.73161	3.72541	0	2.7267
Gbar_D07G011650	67.0553	-1.94268	0.530265	-3.66359	0.000248701	0.0018413	130.786	81.959	28.2098	27.267
Gbar_D04G021500	3.29675	-1.94227	2.34623	-0.827826	0.407769	0.648753	6.73161	3.72541	2.72998	0
Gbar_D06G020050	23.1637	-1.9416	0.861089	-2.25482	0.0241447	0.0909196	28.8498	44.7049	10.9199	8.18009
Gbar_A07G022210	4.42529	-1.94132	2.1227	-0.914551	0.360427	0.604266	2.88498	11.1762	3.63997	0
Gbar_A13G002800	5.46495	-1.93751	2.28662	-0.847324	0.396815	0.638957	17.3099	0	4.54996	0
Gbar_D11G027520	4.38556	-1.93513	2.07756	-0.931444	0.351624	0.595369	7.69327	6.20902	3.63997	0
Gbar_A05G033170	22.803	-1.91996	0.869447	-2.20825	0.0272266	0.100049	42.313	29.8033	7.27994	11.8157
Gbar_A08G007380	39.0844	-1.91889	0.661668	-2.90007	0.00373076	0.019641	70.2011	53.3975	15.4699	17.2691
Gbar_D02G007370	17.3719	-1.91616	1.27931	-1.49781	0.134183	0.324472	28.8498	26.0779	14.5599	0
Gbar_D08G025620	8.71051	-1.91536	1.62888	-1.17588	0.239643	0.473083	7.69327	19.8689	7.27994	0
Gbar_D09G001360	33.7502	-1.9153	0.789934	-2.42463	0.0153238	0.0632473	29.8114	76.9918	18.1998	9.99788
Gbar_A08G003540	2.17708	-1.91462	2.80782	-0.681889	0.495309	0.723898	1.92332	4.96721	0	1.8178
Gbar_D11G008140	4.35526	-1.91424	2.10937	-0.907491	0.364147	0.607752	3.84663	9.93443	3.63997	0
Gbar_Scaffold2146G000010	3.26644	-1.91383	2.36929	-0.807766	0.419225	0.659246	2.88498	7.45082	2.72998	0
Gbar_A13G002970	7.62088	-1.91358	1.47426	-1.29799	0.19429	0.414808	6.73161	17.3852	3.63997	2.7267
Gbar_A09G027230	1.08881	-1.91265	3.79824	-0.503563	0.614569	NA	0.961659	2.48361	0.909992	0
Gbar_A02G012040	1.08881	-1.91265	3.79824	-0.503563	0.614569	NA	0.961659	2.48361	0.909992	0
Gbar_D07G006350	24.9211	-1.91146	0.824804	-2.31747	0.0204781	0.0797548	36.543	42.2213	12.7399	8.18009
Gbar_D10G008410	8.67024	-1.91135	1.38942	-1.37564	0.168934	0.379428	12.5016	14.9016	5.45995	1.8178
Gbar_A05G042540	9.71741	-1.90974	1.5415	-1.23888	0.215388	0.443044	18.2715	12.418	0	8.18009
Gbar_A03G012780	18.349	-1.90961	0.962084	-1.98487	0.047159	0.152626	35.5814	22.3525	9.09992	6.36229
Gbar_A06G015690	4.31443	-1.90959	2.09988	-0.909381	0.363149	0.606894	8.65493	4.96721	0	3.63559
Gbar_D09G017350	3.22589	-1.90784	2.39314	-0.797211	0.425328	0.664643	7.69327	2.48361	0	2.7267
Gbar_D10G020810	22.6304	-1.90505	1.19754	-1.59081	0.111653	0.286974	40.3897	31.0451	0	19.0869
Gbar_D13G004650	33.4751	-1.90232	0.935367	-2.03377	0.041975	0.139656	25.0031	80.7172	3.63997	24.5403
Gbar_D06G012410	2.1379	-1.90019	3.18884	-0.595887	0.551251	0.76625	6.73161	0	1.81998	0
Gbar_A12G013510	4.32386	-1.89888	2.49058	-0.762426	0.445806	0.682857	0	13.6598	0	3.63559
Gbar_D12G023440	25.7998	-1.8981	0.813075	-2.33447	0.0195713	0.0770803	40.3897	40.9795	13.6499	8.18009
Gbar_D03G008040	4.2758	-1.89785	2.47501	-0.766802	0.443199	0.680727	13.4632	0	3.63997	0
Gbar_D13G023140	6.41206	-1.89777	2.17767	-0.871472	0.383497	0.625899	20.1948	0	0	5.45339
Gbar_A01G014920	8.60075	-1.89758	1.60336	-1.18351	0.236608	0.469597	13.4632	13.6598	7.27994	0
Gbar_D02G014740	22.4249	-1.88883	0.957475	-1.97272	0.0485276	0.155971	43.2746	27.3197	15.4699	3.63559
Gbar_D06G014910	4.28467	-1.88632	1.88927	-0.998437	0.318067	0.561752	4.80829	8.69262	1.81998	1.8178
Gbar_D03G018830	4.2444	-1.8821	2.132	-0.882786	0.377352	0.619897	9.61659	3.72541	0	3.63559
Gbar_D03G017010	4.2444	-1.8821	2.132	-0.882786	0.377352	0.619897	9.61659	3.72541	0	3.63559
Gbar_D05G015800	4.24549	-1.88074	2.13191	-0.882185	0.377677	0.620227	9.61659	3.72541	3.63997	0
Gbar_A06G017130	12.824	-1.8796	1.17663	-1.59744	0.110168	0.284351	10.5782	29.8033	6.36995	4.54449
Gbar_D08G021360	12.7856	-1.87856	1.41282	-1.32966	0.183632	0.400171	15.3865	24.8361	10.9199	0
Gbar_A12G017960	9.58813	-1.87753	1.2974	-1.44715	0.147855	0.346397	11.5399	18.627	4.54996	3.63559
Gbar_A09G006890	29.6631	-1.87337	0.749926	-2.49808	0.0124869	0.0535788	50.9679	42.2213	11.8299	13.6335
Gbar_A11G031310	11.6154	-1.87141	1.2061	-1.55163	0.120752	0.302361	24.0415	12.418	3.63997	6.36229
Gbar_D10G007980	6.32114	-1.86056	1.79971	-1.03381	0.301224	0.543274	8.65493	11.1762	0	5.45339
Gbar_D04G010390	2.10705	-1.86008	2.82259	-0.658998	0.509897	0.734537	2.88498	3.72541	0	1.8178
Gbar_D05G005300	8.43037	-1.8593	1.61835	-1.14889	0.250602	0.486631	11.5399	14.9016	7.27994	0
Gbar_D01G015610	5.27369	-1.85364	2.00047	-0.9266	0.354134	0.597526	2.88498	13.6598	4.54996	0
Gbar_D05G005590	3.16528	-1.85324	2.77148	-0.668682	0.503699	0.73003	0	9.93443	0	2.7267
Gbar_A13G001540	3.16528	-1.85324	2.77148	-0.668682	0.503699	0.73003	0	9.93443	0	2.7267
Gbar_D13G001630	14.6514	-1.84465	1.07654	-1.7135	0.0866209	0.23895	17.3099	28.5615	8.18993	4.54449
Gbar_D07G020720	14.6114	-1.84341	1.05244	-1.75157	0.0798478	0.225588	22.1181	23.5943	7.27994	5.45339
Gbar_A01G000630	8.33726	-1.84092	4.6001	-0.400192	0.689015	0.857116	0	26.0779	0	7.27119
Gbar_A03G012810	3.12637	-1.84019	2.38497	-0.771579	0.440364	0.678031	4.80829	4.96721	2.72998	0
Gbar_A03G002120	29.1545	-1.83916	0.836386	-2.19893	0.0278828	0.101827	45.198	45.9467	20.0198	5.45339
Gbar_D05G028950	8.31118	-1.83604	4.60009	-0.399132	0.689796	0.857751	25.9648	0	7.27994	0
Gbar_A02G017810	9.3869	-1.83339	1.39242	-1.31669	0.187943	0.406143	5.76995	23.5943	2.72998	5.45339
Gbar_D05G006290	24.9473	-1.83296	0.825036	-2.22167	0.0263058	0.0973631	30.7731	47.1885	11.8299	9.99788
Gbar_A11G031590	34.1645	-1.83278	0.739825	-2.47732	0.0132374	0.0561662	64.4311	42.2213	10.0099	19.9958
Gbar_A03G012360	27.9934	-1.83257	0.766427	-2.39105	0.0168002	0.0681743	45.198	42.2213	11.8299	12.7246
Gbar_A06G021840	46.6891	-1.83162	0.602718	-3.03894	0.00237414	0.0133819	66.3544	79.4754	21.8398	19.0869
Gbar_A06G018100	3.08582	-1.83015	2.77229	-0.660159	0.509152	0.734091	9.61659	0	0	2.7267
Gbar_A11G007720	3.08664	-1.82871	2.77209	-0.659689	0.509453	0.734266	9.61659	0	2.72998	0
Gbar_A12G011320	6.22079	-1.82723	1.83456	-0.996004	0.319248	0.563005	5.76995	13.6598	0	5.45339
Gbar_A05G036830	20.6463	-1.82591	1.25045	-1.46021	0.144233	0.340335	43.2746	21.1107	18.1998	0
Gbar_A11G000380	12.3629	-1.82232	1.18223	-1.54143	0.123212	0.306616	21.1565	17.3852	2.72998	8.18009
Gbar_D07G007160	6.18271	-1.82101	1.81517	-1.00322	0.315754	0.559457	10.5782	8.69262	5.45995	0
Gbar_D02G025620	11.3064	-1.82097	1.28615	-1.41582	0.156827	0.360511	24.0415	11.1762	8.18993	1.8178
Gbar_D11G032710	75.1013	-1.81884	0.479454	-3.79357	0.000148496	0.00116105	125.977	108.037	34.5797	31.8114
Gbar_D05G011080	15.3873	-1.81283	1.33033	-1.3627	0.172978	0.385113	23.0798	24.8361	0	13.6335
Gbar_D12G015350	3.09606	-1.81036	2.51092	-0.720995	0.470912	0.703759	0.961659	8.69262	2.72998	0
Gbar_D09G025540	10.2645	-1.80961	1.53822	-1.17643	0.239423	0.472783	9.61659	22.3525	0	9.08898
Gbar_D13G017980	72.5638	-1.80878	0.507668	-3.56291	0.00036677	0.00260385	137.517	88.168	31.8497	32.7203
Gbar_A05G026380	6.15076	-1.80772	1.83015	-0.987741	0.32328	0.565225	6.73161	12.418	0	5.45339
Gbar_D10G015610	14.3002	-1.80446	1.07269	-1.68218	0.0925344	0.250846	22.1181	22.3525	4.54996	8.18009
Gbar_D09G014750	3.05551	-1.8034	2.41319	-0.747308	0.454878	0.690555	5.76995	3.72541	0	2.7267
Gbar_D05G029050	3.05551	-1.8034	2.41319	-0.747308	0.454878	0.690555	5.76995	3.72541	0	2.7267
Gbar_A02G000920	7.12953	-1.80282	1.72691	-1.04396	0.296506	0.538778	13.4632	8.69262	0	6.36229
Gbar_A07G014430	2.03756	-1.8023	2.86522	-0.629027	0.529331	0.749595	3.84663	2.48361	1.81998	0
Gbar_D08G013170	4.07511	-1.80185	2.14447	-0.84023	0.40078	0.642672	7.69327	4.96721	3.63997	0
Gbar_D08G003590	4.07511	-1.80185	2.14447	-0.84023	0.40078	0.642672	7.69327	4.96721	3.63997	0
Gbar_D11G023430	49.8096	-1.79233	0.612073	-2.92829	0.0034083	0.0181953	61.5462	93.1352	17.2899	27.267
Gbar_A01G015240	13.2613	-1.79207	1.19775	-1.4962	0.134601	0.325217	7.69327	33.5287	6.36995	5.45339
Gbar_A13G006340	6.08072	-1.78801	1.83032	-0.976887	0.328625	0.571047	7.69327	11.1762	0	5.45339
Gbar_D10G012440	7.0595	-1.78583	1.74239	-1.02493	0.305394	0.548063	14.4249	7.45082	0	6.36229
Gbar_A07G008890	20.2508	-1.78386	0.932479	-1.91303	0.0557444	0.173573	23.0798	39.7377	6.36995	11.8157
Gbar_D01G013980	5.06358	-1.78345	1.96974	-0.905424	0.365241	0.608907	5.76995	9.93443	4.54996	0
Gbar_D05G038150	58.42	-1.78265	0.574343	-3.10381	0.00191048	0.011089	116.361	64.5738	24.5698	28.1759
Gbar_A09G016520	97.7536	-1.78141	0.439486	-4.05339	5.05e-05	0.000439556	171.175	131.631	37.3097	50.8983
Gbar_A05G012340	8.08743	-1.78103	1.66684	-1.06851	0.285291	0.525912	7.69327	17.3852	0	7.27119
Gbar_D05G036390	5.02303	-1.78041	1.76081	-1.01113	0.311954	0.555565	10.5782	4.96721	1.81998	2.7267
Gbar_A05G011250	13.1099	-1.78036	1.39888	-1.27271	0.203122	0.426987	18.2715	22.3525	0	11.8157
Gbar_D07G003400	4.04481	-1.77862	2.1645	-0.821722	0.411235	0.651819	3.84663	8.69262	3.63997	0
Gbar_A11G020130	4.04481	-1.77862	2.1645	-0.821722	0.411235	0.651819	3.84663	8.69262	3.63997	0
Gbar_A07G017050	4.04481	-1.77862	2.1645	-0.821722	0.411235	0.651819	3.84663	8.69262	3.63997	0
Gbar_D11G034900	4.04453	-1.77764	1.97274	-0.901098	0.367536	0.611088	3.84663	8.69262	2.72998	0.908898
Gbar_D07G004960	7.07083	-1.77632	1.76182	-1.00823	0.313344	0.556989	5.76995	16.1434	6.36995	0
Gbar_D11G020610	7.03028	-1.7722	1.48485	-1.19352	0.232665	0.464602	10.5782	11.1762	3.63997	2.7267
Gbar_A07G019180	38.1761	-1.7722	0.66027	-2.68405	0.00727363	0.0342936	54.8145	63.332	16.3799	18.178
Gbar_D10G013990	7.0311	-1.77173	1.72922	-1.02459	0.305559	0.548178	10.5782	11.1762	6.36995	0
Gbar_D05G028730	17.9962	-1.76557	1.01545	-1.7387	0.0820881	0.23018	30.7731	24.8361	12.7399	3.63559
Gbar_A05G011100	6.99888	-1.76035	1.75424	-1.00348	0.315627	0.55932	6.73161	14.9016	0	6.36229
Gbar_D08G019790	20.0206	-1.75828	0.991845	-1.77274	0.0762723	0.218338	13.4632	48.4303	9.09992	9.08898
Gbar_D10G018480	4.953	-1.7568	1.79289	-0.979867	0.327152	0.569382	11.5399	3.72541	1.81998	2.7267
Gbar_A09G026710	6.91942	-1.75107	1.7886	-0.979018	0.327571	0.569844	16.3482	4.96721	0	6.36229
Gbar_A11G000990	10.8953	-1.75098	1.25222	-1.3983	0.162022	0.3683	21.1565	12.418	7.27994	2.7267
Gbar_D02G000310	3.97477	-1.74861	2.16525	-0.807581	0.419332	0.659354	4.80829	7.45082	3.63997	0
Gbar_D06G007860	16.7954	-1.74851	1.04656	-1.67072	0.0947763	0.255327	35.5814	16.1434	4.54996	10.9068
Gbar_D05G007150	8.93555	-1.74687	1.61998	-1.07833	0.280886	0.521199	7.69327	19.8689	0	8.18009
Gbar_D10G009760	75.0746	-1.74543	0.512091	-3.40845	0.000653335	0.00434246	144.249	86.9262	39.1297	29.9936
Gbar_D12G002760	20.8682	-1.74493	0.991566	-1.75977	0.0784465	0.22284	13.4632	50.9139	7.27994	11.8157
Gbar_A12G023110	43.4967	-1.74265	0.617917	-2.82019	0.00479946	0.0242317	64.4311	69.541	19.1098	20.9047
Gbar_D06G009490	4.96188	-1.74257	2.03951	-0.854408	0.392879	0.635337	2.88498	12.418	0	4.54449
Gbar_A10G001080	18.7348	-1.74196	1.01899	-1.70951	0.0873569	0.240532	36.543	21.1107	13.6499	3.63559
Gbar_D13G010350	6.92967	-1.74073	1.5067	-1.15532	0.247957	0.483488	7.69327	13.6598	2.72998	3.63559
Gbar_A11G032350	23.615	-1.74023	0.904104	-1.92481	0.0542529	0.170088	49.0446	23.5943	6.36995	15.4513
Gbar_D08G024680	22.6765	-1.73983	0.857266	-2.02951	0.0424063	0.140792	37.5047	32.2869	8.18993	12.7246
Gbar_A12G013290	9.8462	-1.73572	1.28778	-1.34784	0.177711	0.391315	15.3865	14.9016	6.36995	2.7267
Gbar_A10G025430	31.4731	-1.73344	0.730353	-2.37342	0.0176241	0.0708598	47.1213	49.6721	11.8299	17.2691
Gbar_A01G002560	6.89854	-1.73025	1.81462	-0.953505	0.340334	0.584066	3.84663	17.3852	0	6.36229
Gbar_D13G025310	6.90046	-1.72881	1.81461	-0.952716	0.340734	0.584446	3.84663	17.3852	6.36995	0
Gbar_A03G017630	5.87061	-1.72743	1.85605	-0.930703	0.352007	0.595642	10.5782	7.45082	0	5.45339
Gbar_D03G016950	8.78715	-1.72654	1.35777	-1.2716	0.203516	0.427471	18.2715	8.69262	3.63997	4.54449
Gbar_A08G012650	17.624	-1.72247	0.961944	-1.79061	0.0733557	0.21201	23.0798	31.0451	9.09992	7.27119
Gbar_A10G004090	28.3484	-1.72163	0.760984	-2.26238	0.0236742	0.0894894	42.313	44.7049	14.5599	11.8157
Gbar_D03G007840	6.821	-1.71921	1.76314	-0.975085	0.329518	0.572002	13.4632	7.45082	6.36995	0
Gbar_D12G025190	7.80947	-1.71816	1.6657	-1.03149	0.302309	0.544553	11.5399	12.418	7.27994	0
Gbar_D03G003190	35.0171	-1.71694	0.725132	-2.36776	0.0178961	0.0717318	66.3544	40.9795	11.8299	20.9047
Gbar_A02G002160	6.78127	-1.71347	1.86956	-0.91651	0.359399	0.603182	18.2715	2.48361	6.36995	0
Gbar_D07G006970	8.71766	-1.71241	1.39084	-1.2312	0.218246	0.446909	19.2332	7.45082	5.45995	2.7267
Gbar_A08G010260	16.5346	-1.7106	0.993285	-1.72217	0.0850395	0.236088	22.1181	28.5615	6.36995	9.08898
Gbar_D10G001340	5.84195	-1.71019	1.86396	-0.917502	0.358879	0.60268	6.73161	11.1762	5.45995	0
Gbar_A02G002070	5.84195	-1.71019	1.86396	-0.917502	0.358879	0.60268	6.73161	11.1762	5.45995	0
Gbar_A07G004440	9.66613	-1.70943	1.32931	-1.28596	0.198458	0.420808	22.1181	7.45082	5.45995	3.63559
Gbar_A12G015540	40.6117	-1.70578	0.702258	-2.429	0.0151406	0.062626	80.7793	43.4631	25.4798	12.7246
Gbar_D07G024290	53.9469	-1.69803	0.593447	-2.8613	0.00421911	0.0217363	99.0508	65.8156	19.1098	31.8114
Gbar_D03G000660	25.0025	-1.6962	0.830062	-2.04347	0.0410061	0.137129	49.0446	27.3197	11.8299	11.8157
Gbar_A11G011950	9.59445	-1.69467	1.6122	-1.05115	0.293188	0.534793	23.0798	6.20902	0	9.08898
Gbar_D08G016420	26.0012	-1.69322	0.806422	-2.09967	0.0357579	0.123556	38.4663	40.9795	15.4699	9.08898
Gbar_A09G024230	3.87388	-1.69187	2.02871	-0.833965	0.404301	0.645699	1.92332	9.93443	1.81998	1.8178
Gbar_A09G010540	8.69623	-1.69162	1.38767	-1.21903	0.222832	0.452762	6.73161	19.8689	3.63997	4.54449
Gbar_A06G009210	6.75929	-1.69099	1.54303	-1.09589	0.273127	0.512956	5.76995	14.9016	2.72998	3.63559
Gbar_D12G015870	2.88514	-1.69026	2.46506	-0.685689	0.492909	0.721999	3.84663	4.96721	0	2.7267
Gbar_D12G002710	2.88514	-1.69026	2.46506	-0.685689	0.492909	0.721999	3.84663	4.96721	0	2.7267
Gbar_D11G012610	2.88514	-1.69026	2.46506	-0.685689	0.492909	0.721999	3.84663	4.96721	0	2.7267
Gbar_D10G010240	2.88514	-1.69026	2.46506	-0.685689	0.492909	0.721999	3.84663	4.96721	0	2.7267
Gbar_A01G000890	2.88514	-1.69026	2.46506	-0.685689	0.492909	0.721999	3.84663	4.96721	0	2.7267
Gbar_A02G003450	24.978	-1.69017	1.18256	-1.42925	0.152933	0.354259	36.543	39.7377	0	23.6314
Gbar_D13G010070	2.88596	-1.6889	2.46486	-0.685189	0.493225	0.722206	3.84663	4.96721	2.72998	0
Gbar_D02G016480	2.88596	-1.6889	2.46486	-0.685189	0.493225	0.722206	3.84663	4.96721	2.72998	0
Gbar_D01G018990	2.88596	-1.6889	2.46486	-0.685189	0.493225	0.722206	3.84663	4.96721	2.72998	0
Gbar_A05G027620	3.8336	-1.68832	2.19438	-0.769384	0.441666	0.679205	6.73161	4.96721	0	3.63559
Gbar_D02G004970	32.7001	-1.68699	0.746372	-2.26026	0.0238054	0.089907	36.543	63.332	19.1098	11.8157
Gbar_D12G015940	3.8347	-1.68694	2.19426	-0.768796	0.442014	0.679464	6.73161	4.96721	3.63997	0
Gbar_D08G011510	3.8347	-1.68694	2.19426	-0.768796	0.442014	0.679464	6.73161	4.96721	3.63997	0
Gbar_D05G023100	3.8347	-1.68694	2.19426	-0.768796	0.442014	0.679464	6.73161	4.96721	3.63997	0
Gbar_D02G018890	3.8347	-1.68694	2.19426	-0.768796	0.442014	0.679464	6.73161	4.96721	3.63997	0
[truncated: 8,627 more rows]

## Sheet: CK8-9VS10%8-9
Row.names	baseMean	log2FoldChange	lfcSE	stat	pvalue	padj	CK8-9-1	CK8-9-2	CK9-10-1	CK9-10-2
Gbar_D06G017800	87.5088	-4.62283	0.616331	-7.50057	6.35e-14	2.71e-12	174.701	161.734	9.88822	3.71271
Gbar_D05G016680	83.5935	-5.89969	0.8124	-7.26204	3.81e-13	1.5e-11	170.306	158.499	0	5.56906
Gbar_D03G003830	85.4646	-6.94771	0.978528	-7.10016	1.25e-12	4.59e-11	142.837	196.237	0	2.78453
Gbar_A05G036700	99.9691	4.12073	0.614677	6.70389	2.03e-11	6.32e-10	7.69122	14.0169	130.345	247.823
Gbar_A05G034910	74.6468	-3.86937	0.597187	-6.47933	9.21e-11	2.62e-09	128.553	150.952	12.585	6.49724
Gbar_A10G025310	112.789	-3.02118	0.47059	-6.41998	1.36e-10	3.78e-09	201.071	200.55	17.9786	31.558
Gbar_A05G015800	59.8052	-9.47557	1.55304	-6.10132	1.05e-09	2.53e-08	107.677	131.543	0	0
Gbar_A09G016520	101.818	-2.76902	0.455292	-6.08186	1.19e-09	2.83e-08	195.577	159.577	24.2711	27.8453
Gbar_A04G003100	67.32	-3.55944	0.590039	-6.03255	1.61e-09	3.77e-08	126.356	121.839	8.09036	12.9945
Gbar_A05G022440	56.2547	-9.3873	1.56164	-6.0112	1.84e-09	4.26e-08	97.7884	127.231	0	0
Gbar_D12G018580	78.7834	3.22327	0.543146	5.93444	2.95e-09	6.61e-08	15.3824	15.0952	123.153	161.503
Gbar_A11G030930	99.6465	-3.64922	0.61593	-5.92474	3.13e-09	6.98e-08	191.182	177.907	6.2925	23.2044
Gbar_A01G008270	107.144	-2.77444	0.474324	-5.84924	4.94e-09	1.07e-07	163.713	210.254	33.2604	21.3481
Gbar_A05G036550	61.3932	-4.55902	0.779961	-5.84519	5.06e-09	1.09e-07	146.133	89.4927	8.09036	1.85635
Gbar_D11G004380	245.973	-2.29049	0.392648	-5.83343	5.43e-09	1.17e-07	377.969	438.838	56.6325	110.453
Gbar_A13G020490	82.6829	-3.18513	0.550306	-5.78793	7.13e-09	1.5e-07	138.442	159.577	21.5743	11.1381
Gbar_A03G005010	67.2003	4.05456	0.708903	5.71948	1.07e-08	2.19e-07	9.88872	5.39113	167.201	86.3205
Gbar_D01G015410	78.8979	2.96239	0.525551	5.63672	1.73e-08	3.42e-07	15.3824	20.4863	132.143	147.58
Gbar_A09G008050	56.0764	-4.16833	0.741513	-5.62139	1.89e-08	3.71e-07	121.961	90.5709	8.98929	2.78453
Gbar_A01G007510	60.0698	-4.98214	0.898952	-5.54217	2.99e-08	5.65e-07	113.171	119.683	0	7.42542
Gbar_A11G011750	45.5522	-4.09756	0.743158	-5.51372	3.51e-08	6.59e-07	95.5909	76.554	4.49465	5.56906
Gbar_D05G016220	40.0968	-8.89853	1.61984	-5.49347	3.94e-08	7.31e-07	101.085	59.3024	0	0
Gbar_A11G004620	46.609	-4.00281	0.738123	-5.42296	5.86e-08	1.06e-06	102.183	73.3193	6.2925	4.64089
Gbar_A08G008090	282.788	1.90067	0.358763	5.29786	1.17e-07	2e-06	88.9985	149.873	390.135	502.144
Gbar_A11G010980	33.1886	-8.62593	1.6282	-5.29783	1.17e-07	2e-06	64.826	67.9282	0	0
Gbar_D05G027910	69.8456	-3.30309	0.624684	-5.28762	1.24e-07	2.11e-06	128.553	125.074	7.19143	18.5635
Gbar_A01G014830	248.291	1.5198	0.28764	5.28368	1.27e-07	2.14e-06	124.158	132.622	360.471	375.912
Gbar_D13G018210	33.2501	-8.62845	1.63744	-5.26949	1.37e-07	2.31e-06	78.011	54.9895	0	0
Gbar_A10G020170	32.5776	-8.59928	1.64998	-5.21173	1.87e-07	3.07e-06	49.4436	80.8669	0	0
Gbar_D05G023690	64.334	3.5958	0.694853	5.1749	2.28e-07	3.69e-06	15.3824	4.3129	113.265	124.376
Gbar_A02G014300	168.266	-1.71557	0.335986	-5.10608	3.29e-07	5.18e-06	261.502	254.461	78.2068	78.8951
Gbar_D12G020180	28.8757	-8.42498	1.65869	-5.07929	3.79e-07	5.89e-06	64.826	50.6766	0	0
Gbar_D08G024860	53.7485	-3.20738	0.631666	-5.07766	3.82e-07	5.93e-06	110.973	83.0233	10.7871	10.21
Gbar_D08G017160	76.0779	3.62833	0.720361	5.03683	4.73e-07	7.21e-06	4.39499	18.3298	103.377	178.21
Gbar_D09G014180	36.1256	-6.29207	1.25232	-5.02431	5.05e-07	7.65e-06	78.011	64.6935	1.79786	0
Gbar_D05G012300	35.8434	-5.67424	1.12971	-5.02275	5.09e-07	7.7e-06	80.2085	60.3806	0	2.78453
Gbar_A10G002840	47.9918	-3.41601	0.683757	-4.99594	5.85e-07	8.73e-06	103.282	72.2411	8.09036	8.3536
Gbar_D05G017120	90.6011	-2.7682	0.558048	-4.96051	7.03e-07	1.03e-05	123.06	193.002	30.5636	15.779
Gbar_D10G026920	65.148	3.54172	0.716104	4.94582	7.58e-07	1.11e-05	4.39499	16.1734	97.0843	142.939
Gbar_D10G023210	34.393	-5.61346	1.13953	-4.92612	8.39e-07	1.21e-05	58.2336	76.554	0	2.78453
Gbar_D03G002530	43.4177	-3.44578	0.709644	-4.85565	1.2e-06	1.67e-05	88.9985	70.0846	8.09036	6.49724
Gbar_A10G025860	43.2432	3.48799	0.723034	4.8241	1.41e-06	1.92e-05	7.69122	6.46935	82.7015	76.1105
Gbar_A05G007560	91.7513	2.39329	0.497123	4.81428	1.48e-06	2.01e-05	23.0737	35.5814	136.637	171.713
Gbar_A09G000540	26.7982	8.06426	1.67996	4.80027	1.58e-06	2.15e-05	0	0	43.1486	64.0442
Gbar_A07G009070	43.082	-3.33492	0.695143	-4.79745	1.61e-06	2.18e-05	81.3072	75.4758	7.19143	8.3536
Gbar_A06G018720	35.1539	-5.21889	1.08871	-4.79366	1.64e-06	2.22e-05	56.0361	80.8669	0	3.71271
Gbar_A11G002340	128.509	-1.87113	0.390551	-4.79101	1.66e-06	2.24e-05	197.774	205.941	61.1272	49.1934
Gbar_A09G017780	47.7674	-3.79227	0.799998	-4.74035	2.13e-06	2.82e-05	71.4185	106.744	2.69679	10.21
Gbar_A11G030550	23.1637	-8.10696	1.71051	-4.7395	2.14e-06	2.83e-05	53.8386	38.8161	0	0
Gbar_D10G015630	58.9291	3.22125	0.680683	4.73238	2.22e-06	2.92e-05	8.78997	14.0169	74.6111	138.298
Gbar_D05G010740	21.7748	-8.01786	1.71797	-4.66704	3.06e-06	3.9e-05	45.0486	42.0508	0	0
Gbar_A01G013970	72.2264	2.41179	0.519597	4.64166	3.46e-06	4.36e-05	21.9749	23.721	113.265	129.945
Gbar_A03G016190	45.6569	-3.09159	0.671111	-4.60667	4.09e-06	5.07e-05	92.2947	71.1629	9.88822	9.28177
Gbar_A05G037820	62.6497	2.68573	0.58347	4.60303	4.16e-06	5.15e-05	14.2837	19.4081	94.3876	122.519
Gbar_A11G028780	47.0611	3.39487	0.739336	4.59179	4.39e-06	5.41e-05	9.88872	6.46935	108.77	63.1161
Gbar_A11G030100	20.6658	-7.94252	1.73283	-4.58356	4.57e-06	5.6e-05	38.4561	44.2072	0	0
Gbar_D11G011420	109.775	2.15836	0.47303	4.56283	5.05e-06	6.12e-05	28.5674	51.7548	184.28	174.497
Gbar_D11G012330	49.941	-2.82846	0.623168	-4.53883	5.66e-06	6.77e-05	81.3072	93.8056	12.585	12.0663
Gbar_D01G005280	76.7345	-2.35821	0.519619	-4.53834	5.67e-06	6.79e-05	129.652	127.231	30.5636	19.4917
Gbar_A12G006260	48.5979	3.15394	0.699373	4.50967	6.49e-06	7.66e-05	13.185	6.46935	78.2068	96.5304
Gbar_A13G002470	35.1484	-3.56137	0.790476	-4.50535	6.63e-06	7.8e-05	69.221	60.3806	4.49465	6.49724
Gbar_A11G028100	64.3941	2.52463	0.560928	4.50081	6.77e-06	7.95e-05	21.9749	16.1734	102.478	116.95
Gbar_D01G006090	43.2263	-3.34241	0.742986	-4.49862	6.84e-06	8.03e-05	56.0361	101.353	8.09036	7.42542
Gbar_A10G025390	20.6145	-7.93912	1.76672	-4.4937	7e-06	8.2e-05	27.4687	54.9895	0	0
Gbar_A06G017130	19.0485	-7.82489	1.75401	-4.46114	8.15e-06	9.4e-05	38.4561	37.7379	0	0
Gbar_A05G042240	77.2085	-2.26791	0.509417	-4.45198	8.51e-06	9.78e-05	124.158	131.543	21.5743	31.558
Gbar_A12G012900	23.541	-8.13007	1.82838	-4.44659	8.72e-06	0.000100111	76.9122	17.2516	0	0
Gbar_D06G019410	39.2969	-3.49509	0.787597	-4.43766	9.09e-06	0.000103778	51.6411	92.7274	5.39357	7.42542
Gbar_D06G017200	19.8007	-7.88101	1.77772	-4.43322	9.28e-06	0.00010579	26.3699	52.833	0	0
Gbar_A13G002000	37.2353	-4.69728	1.05994	-4.43165	9.35e-06	0.000106466	56.0361	87.3362	0	5.56906
Gbar_A04G008810	59.9139	2.50487	0.568807	4.40373	1.06e-05	0.00011961	16.4812	19.4081	98.8822	104.884
Gbar_D07G003260	83.7063	-2.08602	0.476339	-4.37927	1.19e-05	0.000132346	136.245	134.778	35.9572	27.8453
Gbar_A12G025270	29.98	-4.14805	0.948559	-4.37301	1.23e-05	0.000135914	73.616	39.8943	2.69679	3.71271
Gbar_D10G008510	89.8565	2.48089	0.575904	4.30781	1.65e-05	0.000177429	39.5549	15.0952	160.908	143.867
Gbar_D07G020070	51.2634	-3.28795	0.76429	-4.30197	1.69e-05	0.00018187	90.0972	95.962	15.2818	3.71271
Gbar_D06G014440	34.8591	-3.67992	0.856699	-4.29547	1.74e-05	0.000186572	53.8386	75.4758	2.69679	7.42542
Gbar_D07G000960	31.3013	-4.01514	0.935034	-4.29411	1.75e-05	0.000187581	79.1097	38.8161	4.49465	2.78453
Gbar_D08G018480	17.7366	-7.72173	1.80305	-4.2826	1.85e-05	0.000196834	46.1473	24.7992	0	0
Gbar_D01G018250	17.1103	-7.67023	1.79835	-4.26515	2e-05	0.000211218	27.4687	40.9726	0	0
Gbar_A08G021690	22.1932	-8.045	1.89439	-4.24674	2.17e-05	0.000227376	76.9122	11.8605	0	0
Gbar_D12G015560	70.9487	-2.27678	0.538162	-4.23066	2.33e-05	0.000242477	124.158	111.057	18.8775	29.7017
Gbar_A10G010800	16.5712	-7.62403	1.80565	-4.22232	2.42e-05	0.000250853	27.4687	38.8161	0	0
Gbar_D09G016310	37.623	-3.32529	0.791043	-4.20368	2.63e-05	0.000270423	53.8386	83.0233	8.98929	4.64089
Gbar_D03G010870	17.5603	7.45474	1.77784	4.19314	2.75e-05	0.000281134	0	0	37.755	32.4862
Gbar_D01G001070	16.0218	-7.57542	1.82141	-4.15909	3.2e-05	0.00032163	25.2712	38.8161	0	0
Gbar_A09G026650	27.0724	-4.82888	1.16135	-4.158	3.21e-05	0.000323071	57.1348	47.4419	0	3.71271
Gbar_D04G000890	198.721	1.3081	0.314924	4.15372	3.27e-05	0.0003284	120.862	107.823	284.961	281.238
Gbar_D05G023190	38.2571	3.06656	0.743035	4.12707	3.67e-05	0.000363553	7.69122	8.6258	77.3079	59.4034
Gbar_D07G010450	18.0575	-7.74748	1.87762	-4.12622	3.69e-05	0.000364669	57.1348	15.0952	0	0
Gbar_A11G018700	16.8642	7.39643	1.79319	4.12474	3.71e-05	0.000366536	0	0	37.755	29.7017
Gbar_A05G019910	15.2285	-7.50205	1.8264	-4.10755	4e-05	0.000392216	28.5674	32.3468	0	0
Gbar_Scaffold3633G000020	149.55	1.46815	0.358659	4.09344	4.25e-05	0.000413895	73.616	85.1798	216.642	222.763
Gbar_A03G017790	14.9795	-7.47813	1.83406	-4.07737	4.55e-05	0.000440608	32.9624	26.9556	0	0
Gbar_A10G004420	92.8273	-2.18415	0.535792	-4.07649	4.57e-05	0.000442011	127.455	176.829	22.4732	44.5525
Gbar_A05G027190	15.9799	7.3186	1.80637	4.05155	5.09e-05	0.000485596	0	0	32.3614	31.558
Gbar_D05G003080	15.285	-7.5071	1.85687	-4.04287	5.28e-05	0.000502361	40.6536	20.4863	0	0
Gbar_A07G011460	150.601	-1.74679	0.432116	-4.04241	5.29e-05	0.00050326	260.403	203.785	88.0951	50.1216
Gbar_D10G021900	14.6689	-7.44811	1.84784	-4.03071	5.56e-05	0.000526477	24.1724	34.5032	0	0
Gbar_A05G012480	15.5699	-7.5337	1.86935	-4.03012	5.57e-05	0.000527424	43.9499	18.3298	0	0
Gbar_D05G026700	46.6518	-2.90093	0.721157	-4.02261	5.76e-05	0.000542204	92.2947	72.2411	6.2925	15.779
Gbar_D13G017080	14.7407	-7.45478	1.87199	-3.98227	6.83e-05	0.000630178	39.5549	19.4081	0	0
Gbar_D02G010020	41.991	-2.7325	0.686303	-3.98148	6.85e-05	0.000631891	80.2085	65.7717	8.98929	12.9945
Gbar_A07G022530	126.375	-1.60475	0.403099	-3.98104	6.86e-05	0.000632784	162.614	217.801	63.824	61.2597
Gbar_A04G013400	15.3203	7.25768	1.82315	3.98085	6.87e-05	0.000632976	0	0	27.8668	33.4144
Gbar_D13G003880	32.6114	-3.19681	0.8064	-3.96429	7.36e-05	0.000673456	61.5298	56.0677	4.49465	8.3536
Gbar_A02G006220	42.4303	3.22583	0.814144	3.96223	7.43e-05	0.000678907	13.185	3.23468	80.9036	72.3978
Gbar_D10G023220	24.8851	-4.70242	1.18933	-3.95383	7.69e-05	0.00070012	50.5423	45.2855	0	3.71271
Gbar_A02G003880	425.641	0.946677	0.23953	3.95222	7.74e-05	0.000703833	313.143	268.478	551.044	569.901
Gbar_D01G003080	60.1762	-2.65038	0.671355	-3.94781	7.89e-05	0.000716215	87.8997	119.683	8.98929	24.1326
Gbar_D13G015990	25.2552	-3.68065	0.933749	-3.94179	8.09e-05	0.000731927	52.7398	40.9726	3.59572	3.71271
Gbar_D01G005450	28.3976	4.64212	1.17791	3.94097	8.12e-05	0.000734351	4.39499	0	38.654	70.5415
Gbar_A11G003870	24.2911	-4.68916	1.19342	-3.92917	8.52e-05	0.000766128	45.0486	48.5201	3.59572	0
Gbar_A08G026880	55.4731	-2.34252	0.5973	-3.92186	8.79e-05	0.000787012	109.875	75.4758	17.9786	18.5635
Gbar_A08G012730	34.3279	-2.97034	0.757455	-3.92147	8.8e-05	0.000787814	53.8386	67.9282	7.19143	8.3536
Gbar_D06G009790	13.8397	-7.36424	1.88443	-3.90795	9.31e-05	0.000827574	19.7774	35.5814	0	0
Gbar_D09G002680	147.738	1.389	0.356223	3.89925	9.65e-05	0.000853715	83.5047	79.7887	206.754	220.906
Gbar_A09G013500	58.2342	2.21102	0.569052	3.88545	0.000102142	0.000897637	21.9749	19.4081	103.377	88.1768
Gbar_D05G020620	24.9072	-4.72684	1.21884	-3.87816	0.000105248	0.000921644	61.5298	34.5032	3.59572	0
Gbar_D07G011650	92.4075	-2.03488	0.528186	-3.8526	0.000116873	0.00100854	145.035	152.03	23.3722	49.1934
Gbar_D04G011710	106.008	1.73449	0.451106	3.84496	0.00012057	0.0010364	51.6411	46.3637	192.371	133.658
Gbar_D07G022260	12.7974	-7.25101	1.89229	-3.83187	0.000127172	0.0010847	27.4687	23.721	0	0
Gbar_D12G029050	163.223	1.33836	0.349864	3.82536	0.000130579	0.00111035	93.3934	91.6491	255.296	212.553
Gbar_A11G009430	62.0862	-2.21691	0.580024	-3.82209	0.000132323	0.00112232	87.8997	116.448	17.0797	26.9171
Gbar_D09G025560	342.809	-0.949361	0.248594	-3.81892	0.000134037	0.00113554	452.684	450.698	226.53	241.326
Gbar_A11G016850	73.4214	-2.14587	0.563375	-3.80896	0.000139553	0.00117558	123.06	116.448	17.9786	36.1989
Gbar_D07G003320	12.5176	-7.21917	1.89977	-3.80002	0.000144687	0.0012134	25.2712	24.7992	0	0
Gbar_D06G000970	83.7325	-1.84257	0.485619	-3.79428	0.000148073	0.00123849	109.875	152.03	37.755	35.2707
Gbar_D12G023570	124.462	-1.50173	0.395807	-3.79411	0.000148174	0.00123907	184.589	183.298	56.6325	73.326
Gbar_A12G014840	22.9229	-5.0103	1.32213	-3.78956	0.000150913	0.00125885	26.3699	62.5371	0	2.78453
Gbar_A07G005040	36.6608	2.89182	0.764959	3.78035	0.000156607	0.00129907	8.78997	8.6258	79.1058	50.1216
Gbar_D04G012940	25.8451	4.50042	1.19297	3.77246	0.000161644	0.00133618	4.39499	0	38.654	60.3315
Gbar_A03G016050	216.078	1.35873	0.360484	3.76918	0.000163787	0.00134979	108.776	133.7	372.157	249.68
Gbar_D11G027920	140.54	1.37194	0.363992	3.76916	0.000163797	0.00134979	74.7148	81.9451	203.158	202.343
Gbar_D05G021410	84.4622	1.94765	0.51778	3.76155	0.000168864	0.00138583	27.4687	42.0508	111.467	156.862
Gbar_D11G021560	75.3736	1.88394	0.503916	3.73861	0.000185043	0.00150075	36.2586	28.0339	126.749	110.453
Gbar_A05G033950	24.0898	-3.60739	0.965182	-3.73752	0.000185846	0.00150591	34.0611	54.9895	3.59572	3.71271
Gbar_A09G014430	12.2788	-7.19117	1.93368	-3.71891	0.000200084	0.00160363	31.8636	17.2516	0	0
Gbar_D06G017850	72.3454	-1.84337	0.496674	-3.71144	0.000206084	0.00164533	108.776	117.527	29.6647	33.4144
Gbar_D03G003880	13.683	-7.34724	1.98005	-3.71063	0.000206746	0.00164877	43.9499	10.7823	0	0
Gbar_A10G001080	54.7815	-2.54012	0.685275	-3.70672	0.000209964	0.00167276	79.1097	107.823	8.98929	23.2044
Gbar_D08G024770	25.9222	-3.36872	0.91231	-3.69252	0.000222041	0.001755	38.4561	56.0677	3.59572	5.56906
Gbar_A10G010310	12.8336	7.00201	1.90239	3.68063	0.000232655	0.00182716	0	0	19.7764	31.558
Gbar_D04G020850	49.8507	-2.49013	0.676696	-3.67984	0.00023338	0.00183241	57.1348	112.135	15.2818	14.8508
Gbar_A02G016640	50.485	-2.22579	0.605491	-3.67602	0.000236905	0.00185838	75.8135	90.5709	19.7764	15.779
Gbar_A03G014780	40.7583	2.69655	0.734399	3.67178	0.000240864	0.00188431	12.0862	9.70403	52.1379	89.105
Gbar_A01G020150	27.7156	-3.06065	0.836202	-3.66018	0.000252033	0.00195893	47.2461	51.7548	6.2925	5.56906
Gbar_D01G009180	45.9322	-2.45306	0.670305	-3.65962	0.000252588	0.00196229	61.5298	93.8056	11.6861	16.7072
Gbar_A01G004900	11.4394	-7.08914	1.9413	-3.65175	0.000260458	0.00201683	25.2712	20.4863	0	0
Gbar_A10G005020	42.5022	2.69135	0.739411	3.63986	0.000272789	0.00209936	6.59248	16.1734	67.4197	79.8233
Gbar_D11G017460	130.973	1.4472	0.398766	3.62918	0.00028432	0.00217503	81.3072	59.3024	201.36	181.923
Gbar_A09G015260	12.9849	-7.27242	2.00571	-3.62585	0.000288015	0.00219962	9.88872	42.0508	0	0
Gbar_D12G011510	37.3191	-2.53662	0.700855	-3.61932	0.000295382	0.00224944	62.6285	64.6935	9.88822	12.0663
Gbar_D04G003220	19.4905	-4.76804	1.31804	-3.61753	0.000297431	0.00226343	41.7524	33.425	0	2.78453
Gbar_A11G018290	36.5415	-2.64758	0.733038	-3.61179	0.000304091	0.00230753	51.6411	74.3975	8.98929	11.1381
Gbar_A11G007080	11.1442	-7.05159	1.95349	-3.60975	0.000306498	0.00232414	19.7774	24.7992	0	0
Gbar_A06G010430	47.6097	2.27439	0.630531	3.6071	0.000309643	0.00234493	14.2837	18.3298	84.4993	73.326
Gbar_D13G006730	57.1181	2.42635	0.672913	3.60574	0.00031126	0.00235635	12.0862	23.721	69.2175	123.448
Gbar_A10G015400	12.1521	6.92326	1.92909	3.58887	0.000332114	0.00249154	0	0	17.9786	30.6299
Gbar_D09G003760	12.5894	-7.22705	2.01591	-3.585	0.000337074	0.00252461	40.6536	9.70403	0	0
Gbar_D10G010500	25.7107	3.24682	0.906365	3.58225	0.000340653	0.00254902	5.49373	4.3129	50.34	42.6962
Gbar_D05G020030	74.4306	-1.84925	0.51657	-3.57986	0.000343779	0.00256768	125.257	107.823	38.654	25.989
Gbar_A05G042720	10.8849	-7.01753	1.96061	-3.57926	0.000344574	0.00257296	21.9749	21.5645	0	0
Gbar_A10G023360	21.3501	-4.47118	1.25006	-3.57678	0.000347849	0.00259197	43.9499	37.7379	0	3.71271
Gbar_A06G013630	22.6426	-5.61162	1.5725	-3.56859	0.000358908	0.00266013	76.9122	11.8605	1.79786	0
Gbar_A10G003730	50.5861	-2.26597	0.635969	-3.56303	0.0003666	0.00270931	76.9122	90.5709	12.585	22.2763
Gbar_A05G016920	30.8194	-2.79783	0.785772	-3.56062	0.000369983	0.00273084	56.0361	51.7548	8.98929	6.49724
Gbar_D13G001120	10.8643	-7.01496	1.97184	-3.55758	0.00037429	0.00275945	17.5799	25.8774	0	0
Gbar_D11G028960	41.2698	-3.18471	0.895236	-3.55739	0.000374555	0.00276108	113.171	35.5814	11.6861	4.64089
Gbar_A11G000440	40.1419	-2.53113	0.711583	-3.55704	0.00037506	0.00276448	56.0361	80.8669	14.3829	9.28177
Gbar_D12G006250	15.333	7.2595	2.04158	3.55583	0.000376795	0.00277376	0	0	54.8347	6.49724
Gbar_A03G015100	33.951	-2.68175	0.754245	-3.55554	0.000377201	0.00277611	54.9373	62.5371	7.19143	11.1381
Gbar_D12G009350	18.6445	-4.72305	1.33008	-3.55096	0.000383834	0.0028191	38.4561	33.425	2.69679	0
Gbar_A05G011880	10.8592	-7.01432	1.97828	-3.54566	0.000391626	0.00286974	16.4812	26.9556	0	0
Gbar_A02G016650	74.3929	-2.0867	0.588857	-3.54365	0.000394634	0.00288749	79.1097	161.734	25.17	31.558
Gbar_D01G018970	51.3745	2.13436	0.603468	3.53682	0.000404971	0.00295569	20.8762	17.2516	76.409	90.9614
Gbar_A03G006180	71.6053	1.99105	0.564248	3.52868	0.000417637	0.00303775	20.8762	36.6597	97.0843	131.801
Gbar_A09G021700	31.6909	-3.28422	0.931162	-3.52701	0.000420276	0.00305486	37.3574	77.6322	8.98929	2.78453
Gbar_D12G014950	121.389	-1.37631	0.390317	-3.52614	0.000421668	0.00306359	180.194	170.36	72.8133	62.1879
Gbar_D02G012650	66.0162	2.01795	0.573308	3.51983	0.000431818	0.0031281	28.5674	23.721	80.9036	130.873
Gbar_A08G002640	28.7224	-4.30344	1.22853	-3.50291	0.000460209	0.00330572	80.2085	29.1121	0	5.56906
Gbar_A10G009780	103.796	1.69947	0.486097	3.49615	0.000472019	0.00338069	35.1599	62.5371	141.132	176.354
Gbar_A09G020910	10.3252	-6.9415	1.99158	-3.48542	0.000491356	0.00349728	17.5799	23.721	0	0
Gbar_D13G012750	10.3252	-6.9415	1.99158	-3.48542	0.000491356	0.00349728	17.5799	23.721	0	0
Gbar_A10G025130	43.7603	-2.37001	0.680822	-3.4811	0.000499362	0.00354677	58.2336	88.4145	11.6861	16.7072
Gbar_D12G014750	29.0363	-3.14408	0.904502	-3.47603	0.000508886	0.00360306	46.1473	58.2242	8.98929	2.78453
Gbar_A11G003090	63.9402	1.85107	0.532858	3.47385	0.000513046	0.00362867	27.4687	28.0339	92.5897	107.669
Gbar_A07G014620	91.4892	1.54033	0.443636	3.47205	0.000516495	0.00364903	48.3448	45.2855	131.244	141.083
Gbar_D08G000410	29.5542	-3.94058	1.13836	-3.46162	0.000536928	0.00377341	56.0361	54.9895	7.19143	0
Gbar_D02G007670	24.6432	-3.28467	0.950284	-3.45651	0.000547218	0.00383789	51.6411	37.7379	2.69679	6.49724
Gbar_D12G006020	30.8221	3.91506	1.13332	3.45451	0.000551287	0.00386287	7.69122	0	70.1165	45.4807
Gbar_D13G002550	28.2259	-2.85456	0.827959	-3.44771	0.000565366	0.0039492	57.1348	42.0508	6.2925	7.42542
Gbar_D13G017260	32.2149	-4.27596	1.24117	-3.44511	0.000570821	0.00398318	96.6897	25.8774	6.2925	0
Gbar_D06G010910	56.9708	2.32305	0.676691	3.43295	0.000597054	0.00413335	9.88872	28.0339	95.2865	94.6741
Gbar_A08G025700	11.4998	6.8435	1.99436	3.43143	0.000600411	0.00415479	0	0	12.585	33.4144
Gbar_D12G023780	131.456	1.3954	0.408912	3.41247	0.000643763	0.00440527	75.8135	69.0064	157.313	223.691
Gbar_A06G018220	35.8458	-2.68611	0.787846	-3.40943	0.000650977	0.00444571	61.5298	62.5371	5.39357	13.9227
Gbar_D11G021600	9.81176	-6.86766	2.01885	-3.40178	0.000669496	0.00455072	23.0737	16.1734	0	0
Gbar_D09G012690	99.8162	-1.4374	0.424393	-3.38695	0.000706754	0.00476889	141.738	149.873	57.5315	50.1216
Gbar_D12G010480	21.191	4.2144	1.24585	3.38275	0.000717646	0.00482931	0	4.3129	37.755	42.6962
Gbar_D03G007530	11.1069	6.79424	2.01069	3.37906	0.00072734	0.00488326	0	0	32.3614	12.0663
Gbar_D07G011060	42.0282	-2.35426	0.698036	-3.3727	0.000744355	0.00497817	80.2085	60.3806	9.88822	17.6354
Gbar_A12G013690	60.4406	2.1465	0.637936	3.36476	0.000766114	0.00509656	16.4812	28.0339	71.0154	126.232
Gbar_D10G001030	42.5394	2.19726	0.653083	3.36444	0.000766996	0.00510188	14.2837	16.1734	71.0154	68.6851
Gbar_D08G016390	107.688	1.47143	0.437913	3.3601	0.000779152	0.00517093	49.4436	64.6935	139.334	177.282
Gbar_D13G013420	92.505	1.58279	0.471408	3.35758	0.000786284	0.00521448	51.6411	40.9726	117.76	159.647
Gbar_A05G039570	35.2861	-2.65985	0.794337	-3.34852	0.000812453	0.00536027	57.1348	64.6935	5.39357	13.9227
Gbar_D04G001930	96.3015	1.53297	0.458145	3.34604	0.000819757	0.00540066	41.7524	57.1459	129.446	156.862
Gbar_Scaffold3396G000040	84.2194	-1.60563	0.480505	-3.34155	0.000833109	0.00547567	123.06	130.465	34.1593	49.1934
Gbar_A11G033190	59.9414	1.8429	0.551842	3.33955	0.000839156	0.00551089	27.4687	24.7992	85.3983	102.1
Gbar_A09G000360	19.1629	-4.30721	1.293	-3.33119	0.000864766	0.0056553	37.3574	35.5814	0	3.71271
Gbar_A09G006900	10.6769	-6.98931	2.10034	-3.32771	0.000875638	0.00571432	35.1599	7.54758	0	0
Gbar_A08G020710	9.247	-6.78231	2.04113	-3.32282	0.000891127	0.0058028	17.5799	19.4081	0	0
Gbar_A04G000900	23.9172	3.13502	0.943829	3.32159	0.000895046	0.00582476	3.29624	6.46935	41.3507	44.5525
Gbar_D09G017520	55.8106	2.0429	0.615848	3.31722	0.000909171	0.00590478	25.2712	18.3298	70.1165	109.525
Gbar_D06G009240	9.75533	-6.85978	2.06807	-3.31699	0.000909913	0.0059071	10.9875	28.0339	0	0
Gbar_D12G015310	76.3241	1.87291	0.56476	3.31629	0.000912217	0.00591726	43.9499	21.5645	133.042	106.74
Gbar_D11G020340	65.4864	1.7218	0.519972	3.31134	0.000928509	0.00601076	29.6662	31.2685	97.9833	103.028
Gbar_A06G003780	65.8888	-1.72848	0.522054	-3.31091	0.000929932	0.00601815	103.282	99.1967	34.1593	26.9171
Gbar_A10G013230	10.093	6.65537	2.01653	3.3004	0.000965458	0.00621539	0	0	14.3829	25.989
Gbar_D01G010710	18.8882	-4.28524	1.29902	-3.29884	0.00097086	0.00624577	36.2586	35.5814	0	3.71271
Gbar_D05G004970	9.7502	-6.85905	2.08441	-3.29064	0.000999608	0.00639921	9.88872	29.1121	0	0
Gbar_D05G010870	37.9183	-2.23968	0.680997	-3.28882	0.00100609	0.00643618	62.6285	62.5371	12.585	13.9227
Gbar_A08G022130	9.48577	-6.81935	2.07785	-3.28193	0.00103099	0.00656807	10.9875	26.9556	0	0
Gbar_D08G019940	9.9979	6.64235	2.02399	3.28181	0.00103142	0.00657004	0	0	26.0689	13.9227
Gbar_A08G019370	31.2678	3.75009	1.14274	3.28167	0.00103194	0.00657265	0	8.6258	44.0475	72.3978
Gbar_D09G024760	196.587	-1.11959	0.341383	-3.27958	0.0010396	0.00661228	259.304	279.26	143.829	103.956
Gbar_D09G004390	46.1378	-2.40288	0.732935	-3.27844	0.00104383	0.00663391	52.7398	102.431	9.88822	19.4917
Gbar_D02G020980	205.222	1.11994	0.34198	3.27487	0.0010571	0.00670559	107.677	150.952	263.386	298.873
Gbar_D07G022150	79.0246	1.54819	0.472918	3.27369	0.00106152	0.00672762	40.6536	39.8943	120.457	115.094
Gbar_A03G019770	20.8535	-3.19123	0.975145	-3.27256	0.00106576	0.00675051	41.7524	33.425	3.59572	4.64089
Gbar_A08G007500	29.3976	-2.72228	0.83233	-3.27067	0.00107294	0.00678757	41.7524	60.3806	9.88822	5.56906
Gbar_A04G011690	20.2852	-3.33703	1.02071	-3.26932	0.00107807	0.00681565	27.4687	46.3637	3.59572	3.71271
Gbar_D11G016080	28.4986	-2.99505	0.916632	-3.26745	0.00108523	0.00685533	56.0361	45.2855	9.88822	2.78453
Gbar_D10G026370	35.3632	-2.67671	0.819916	-3.26462	0.00109613	0.00691411	84.6035	37.7379	11.6861	7.42542
Gbar_A13G018280	179.344	-1.27073	0.38952	-3.26229	0.00110516	0.0069663	193.379	313.764	99.7811	110.453
Gbar_A13G003130	16.7846	-4.54265	1.39327	-3.26042	0.00111247	0.00700478	39.5549	24.7992	0	2.78453
Gbar_D02G022400	61.9168	-1.98032	0.607471	-3.25995	0.00111433	0.00701372	73.616	123.996	30.5636	19.4917
Gbar_D09G022390	8.96205	-6.73727	2.06823	-3.2575	0.00112399	0.0070655	14.2837	21.5645	0	0
Gbar_A05G030490	72.0151	-1.81723	0.558868	-3.25162	0.00114748	0.0071896	124.158	100.275	41.3507	22.2763
Gbar_D10G007660	36.7593	-2.37406	0.730702	-3.24901	0.00115805	0.00724518	75.8135	47.4419	10.7871	12.9945
Gbar_D09G000270	20.7427	-4.08683	1.25847	-3.24745	0.00116443	0.00727542	37.3574	40.9726	0	4.64089
Gbar_D05G030410	9.87554	6.62388	2.04138	3.24481	0.00117527	0.0073353	0	0	12.585	26.9171
Gbar_A05G039330	28.4712	-2.86128	0.882215	-3.24329	0.00118157	0.00737102	47.2461	52.833	3.59572	10.21
Gbar_D11G035560	87.593	1.50202	0.463681	3.23934	0.00119805	0.00746075	45.0486	46.3637	114.164	144.796
Gbar_D05G033990	134.644	1.28753	0.397977	3.23518	0.00121564	0.00755264	64.826	91.6491	180.685	201.414
Gbar_A03G024050	199.059	1.02421	0.316663	3.23439	0.00121901	0.00756989	139.541	122.918	254.397	279.381
Gbar_A05G031380	8.71302	-6.6964	2.0735	-3.22952	0.00123998	0.00768594	18.6787	16.1734	0	0
Gbar_D11G036040	8.71302	-6.6964	2.0735	-3.22952	0.00123998	0.00768594	18.6787	16.1734	0	0
Gbar_D08G004530	9.29317	-6.78913	2.10376	-3.22714	0.00125034	0.00773679	27.4687	9.70403	0	0
Gbar_D04G008050	38.5215	-2.40037	0.746036	-3.21749	0.00129316	0.00796197	68.1223	61.4588	17.0797	7.42542
Gbar_A08G022330	102.094	-1.7441	0.542246	-3.21644	0.00129793	0.00798663	214.256	100.275	53.9357	39.9116
Gbar_A05G033880	30.6744	2.49396	0.77769	3.20688	0.00134184	0.00821315	8.78997	9.70403	49.4411	54.7625
Gbar_D11G031420	14.0804	-4.88912	1.52912	-3.19735	0.00138697	0.00845227	29.6662	24.7992	0	1.85635
Gbar_D06G012790	22.186	3.94448	1.23453	3.19512	0.00139773	0.00850243	0	5.39113	34.1593	49.1934
Gbar_D05G021830	94.2209	1.86082	0.582592	3.19404	0.00140298	0.00853196	25.2712	56.0677	187.876	107.669
Gbar_D05G036850	9.20596	-6.7762	2.12252	-3.19253	0.00141033	0.00856768	8.78997	28.0339	0	0
Gbar_A09G010270	19.0341	3.41364	1.07051	3.18879	0.00142867	0.00866433	3.29624	3.23468	28.7657	40.8398
Gbar_D05G000450	20.2139	-4.04714	1.26951	-3.18795	0.00143286	0.00868809	39.5549	36.6597	0	4.64089
Gbar_A09G005720	17.7551	-4.21821	1.32379	-3.18647	0.00144022	0.00872855	30.7649	36.6597	3.59572	0
Gbar_D12G004770	17.2819	4.34079	1.3625	3.18591	0.00144302	0.00874221	0	3.23468	28.7657	37.1271
Gbar_D01G011640	9.41145	6.55447	2.05881	3.18363	0.00145443	0.00880133	0	0	12.585	25.0608
Gbar_D08G019150	38.4946	2.21857	0.697573	3.18041	0.00147066	0.00888695	15.3824	11.8605	70.1165	56.6188
Gbar_A04G003750	172.511	1.25081	0.39355	3.17827	0.00148157	0.0089394	75.8135	128.309	241.812	244.111
Gbar_A02G017050	112.11	-1.37376	0.432327	-3.1776	0.001485	0.00895754	181.293	142.326	71.9143	52.9061
Gbar_D07G008360	8.42807	-6.64856	2.09248	-3.17736	0.00148621	0.00896316	15.3824	18.3298	0	0
Gbar_A07G015870	33.2038	-3.63001	1.14435	-3.17212	0.00151333	0.009107	58.2336	64.6935	9.88822	0
Gbar_A13G017450	47.1915	2.0855	0.657807	3.17038	0.00152239	0.00914866	23.0737	12.9387	69.2175	83.536
Gbar_D11G003250	79.9701	-2.23167	0.705073	-3.16516	0.00154997	0.00927951	88.9985	174.672	12.585	43.6243
Gbar_A01G021380	50.6047	1.86827	0.590411	3.16435	0.0015543	0.009302	20.8762	22.6427	80.0047	78.8951
Gbar_D10G020450	78.3055	-1.59693	0.505699	-3.15786	0.00158929	0.00947952	132.948	102.431	32.3614	45.4807
Gbar_D01G017380	18.7303	-3.41522	1.08289	-3.15381	0.00161153	0.00959248	29.6662	38.8161	1.79786	4.64089
Gbar_D02G009440	87.6792	-1.40964	0.447447	-3.15041	0.00163039	0.00967957	134.047	120.761	47.6432	48.2652
Gbar_A12G015540	44.4064	-2.09341	0.664779	-3.14902	0.00163816	0.00972119	85.7022	58.2242	19.7764	13.9227
Gbar_D03G012140	83.7599	-1.54253	0.492143	-3.13432	0.00172253	0.0101625	136.245	113.214	51.239	34.3426
Gbar_A06G018100	8.46398	-6.65436	2.12432	-3.13246	0.00173348	0.0102177	23.0737	10.7823	0	0
Gbar_D13G005090	12.7342	-5.77177	1.84365	-3.13061	0.00174442	0.0102718	21.9749	28.0339	0	0.928177
Gbar_D06G011660	8.16877	-6.60335	2.10955	-3.13021	0.00174682	0.0102831	17.5799	15.0952	0	0
Gbar_A06G001470	18.5213	-4.71576	1.50664	-3.13	0.00174808	0.0102858	12.0862	59.3024	2.69679	0
Gbar_A05G015720	15.6346	-4.43566	1.41736	-3.12952	0.00175091	0.0102971	24.1724	35.5814	0	2.78453
Gbar_A05G038760	8.15851	-6.60164	2.10962	-3.12929	0.00175227	0.0103038	15.3824	17.2516	0	0
Gbar_A01G020070	8.94005	6.48042	2.07121	3.1288	0.00175519	0.0103153	0	0	13.4839	22.2763
Gbar_A12G006620	15.1077	4.73676	1.51475	3.12708	0.00176552	0.0103655	2.19749	0	35.9572	22.2763
Gbar_A02G007950	8.74893	-6.70204	2.14387	-3.12615	0.00177114	0.0103937	26.3699	8.6258	0	0
Gbar_A11G030940	15.3958	-4.41232	1.41156	-3.12585	0.00177294	0.0104033	30.7649	28.0339	0	2.78453
Gbar_A06G001150	8.1739	-6.6042	2.11306	-3.12541	0.00177555	0.0104149	18.6787	14.0169	0	0
Gbar_D13G020690	13.5157	-4.82794	1.5451	-3.12469	0.00177995	0.0104365	24.1724	28.0339	0	1.85635
Gbar_D07G025380	8.15338	-6.60078	2.11321	-3.12358	0.00178667	0.0104686	14.2837	18.3298	0	0
Gbar_A03G003420	67.9387	1.8575	0.595071	3.12147	0.0017995	0.0105303	28.5674	30.1903	71.9143	141.083
Gbar_D04G006950	34.0272	2.66202	0.854555	3.1151	0.00183885	0.0107184	14.2837	4.3129	68.3186	49.1934
Gbar_D07G009870	48.8402	-1.8707	0.600571	-3.11487	0.00184025	0.0107243	74.7148	78.7104	23.3722	18.5635
Gbar_A11G013000	8.14825	-6.59992	2.11922	-3.11432	0.00184372	0.010738	13.185	19.4081	0	0
Gbar_D09G010830	85.1977	-1.70842	0.549811	-3.10728	0.00188818	0.0109452	113.171	147.717	26.0689	53.8343
Gbar_A06G015270	84.5965	1.63179	0.525261	3.10663	0.00189235	0.0109663	31.8636	50.6766	152.818	103.028
Gbar_A07G025310	8.18416	-6.60591	2.12738	-3.10519	0.00190159	0.0110109	20.8762	11.8605	0	0
Gbar_A05G025580	8.70069	6.44134	2.07724	3.10091	0.00192924	0.0111341	0	0	14.3829	20.4199
Gbar_A10G003490	26.8156	-3.13462	1.01219	-3.09687	0.00195574	0.0112593	75.8135	20.4863	5.39357	5.56906
Gbar_D06G020330	8.75406	-6.70286	2.16476	-3.09635	0.0019592	0.0112772	27.4687	7.54758	0	0
Gbar_A07G003110	18.4102	-3.39721	1.09781	-3.09455	0.00197111	0.0113311	21.9749	45.2855	3.59572	2.78453
Gbar_A11G015420	33.4287	-2.2788	0.73762	-3.08939	0.00200568	0.0115044	47.2461	63.6153	10.7871	12.0663
Gbar_D13G023170	8.47424	-6.65603	2.15605	-3.08714	0.00202096	0.0115744	25.2712	8.6258	0	0
Gbar_D06G003640	44.7504	2.6287	0.852029	3.08522	0.00203403	0.0116396	4.39499	20.4863	55.7336	98.3868
Gbar_A06G001970	21.2363	-3.87399	1.2558	-3.08488	0.00203633	0.01165	45.0486	34.5032	5.39357	0
Gbar_A01G014040	9.20865	6.52289	2.11596	3.0827	0.00205129	0.0117198	0	0	8.98929	27.8453
Gbar_D12G006650	8.39729	-6.64354	2.15687	-3.08018	0.00206875	0.0117975	8.78997	24.7992	0	0
Gbar_A11G024500	37.6646	2.11226	0.686683	3.07603	0.00209774	0.0119225	14.2837	14.0169	62.0261	60.3315
Gbar_A09G008940	36.7755	-2.12981	0.69244	-3.07581	0.00209933	0.0119283	61.5298	58.2242	15.2818	12.0663
Gbar_D06G020960	29.7191	2.44158	0.793839	3.07566	0.00210036	0.0119331	7.69122	10.7823	52.1379	48.2652
Gbar_A13G024290	7.88383	-6.55225	2.13087	-3.07492	0.00210556	0.0119552	14.2837	17.2516	0	0
Gbar_A06G002920	36.5544	-2.17237	0.706916	-3.07303	0.00211899	0.0120147	56.0361	63.6153	10.7871	15.779
Gbar_D07G024430	155.984	1.17331	0.382167	3.07015	0.00213948	0.0121145	101.085	90.5709	178.887	253.392
Gbar_D05G025850	7.90435	-6.55579	2.13571	-3.06961	0.00214336	0.012129	18.6787	12.9387	0	0
Gbar_A11G012780	35.0259	-2.50347	0.816936	-3.06446	0.00218062	0.0122985	84.6035	34.5032	10.7871	10.21
Gbar_D09G022360	7.87357	-6.55048	2.14368	-3.05571	0.00224526	0.0126054	12.0862	19.4081	0	0
Gbar_A05G021430	8.39216	-6.64269	2.17773	-3.05029	0.00228623	0.0127994	7.69122	25.8774	0	0
Gbar_A04G008410	18.4782	3.98976	1.30819	3.04983	0.00228973	0.0128113	4.39499	0	31.4625	38.0553
Gbar_D05G015700	7.91461	-6.55757	2.15367	-3.04484	0.00232806	0.0129961	20.8762	10.7823	0	0
Gbar_A03G021490	38.1291	2.20652	0.724734	3.0446	0.00232989	0.0130018	9.88872	17.2516	54.8347	70.5415
Gbar_D04G016810	26.4088	-3.73204	1.226	-3.04407	0.00233401	0.0130185	62.6285	35.5814	0	7.42542
Gbar_A09G014320	23.556	-3.79725	1.24772	-3.04336	0.00233952	0.0130408	31.8636	56.0677	6.2925	0
Gbar_D05G025520	52.3229	-1.8823	0.618553	-3.04306	0.00234185	0.0130504	98.8872	65.7717	26.0689	18.5635
Gbar_D05G002280	26.4604	2.57164	0.845292	3.04231	0.00234771	0.0130808	7.69122	7.54758	39.5529	51.0498
Gbar_D04G020720	56.0388	1.75838	0.578011	3.04213	0.0023491	0.0130846	24.1724	26.9556	73.7122	99.315
Gbar_D05G008630	35.079	2.27832	0.749917	3.03809	0.00238079	0.0132339	14.2837	9.70403	47.6432	68.6851
Gbar_A09G019950	81.5426	1.43306	0.472461	3.03317	0.00241997	0.0134261	43.9499	44.2072	130.345	107.669
Gbar_D12G013690	221.554	-1.10396	0.364182	-3.03133	0.00243475	0.0134976	281.279	323.468	106.973	174.497
Gbar_D11G018420	43.7597	2.01109	0.663787	3.02973	0.00244775	0.0135638	15.3824	19.4081	82.7015	57.547
Gbar_A11G005190	7.6194	-6.50295	2.14873	-3.02642	0.00247467	0.0136892	15.3824	15.0952	0	0
Gbar_A01G006500	20.9799	-3.82276	1.26339	-3.0258	0.00247979	0.0137109	38.4561	39.8943	0	5.56906
Gbar_D06G003260	67.9052	-1.64023	0.542642	-3.02267	0.00250555	0.0138254	97.7884	107.823	25.17	40.8398
Gbar_D05G012880	7.86331	-6.54869	2.16751	-3.0213	0.00251692	0.0138786	9.88872	21.5645	0	0
Gbar_D12G008290	8.24392	6.36353	2.10776	3.01909	0.00253534	0.0139669	0	0	13.4839	19.4917
Gbar_A04G003930	8.40284	6.39163	2.1197	3.01535	0.00256681	0.0141116	0	0	22.4732	11.1381
Gbar_A07G010580	18.1462	-4.22284	1.40201	-3.01199	0.0025954	0.014239	50.5423	18.3298	0	3.71271
Gbar_D11G024350	37.025	2.22178	0.737886	3.011	0.00260387	0.014272	14.2837	11.8605	45.8454	76.1105
Gbar_A05G002030	79.7816	-1.88688	0.626937	-3.00968	0.00261525	0.0143206	170.306	80.8669	22.4732	45.4807
Gbar_D10G023930	9.59864	-6.83568	2.27156	-3.00925	0.00261897	0.0143352	35.1599	3.23468	0	0
Gbar_A05G034220	48.5831	1.88516	0.62764	3.00357	0.00266836	0.0145601	23.0737	18.3298	63.824	89.105
Gbar_D05G017040	35.5576	-3.32739	1.10789	-3.00336	0.00267018	0.0145681	112.072	17.2516	2.69679	10.21
Gbar_D03G006070	69.8758	1.53168	0.510487	3.00044	0.00269593	0.0146811	35.1599	36.6597	92.5897	115.094
Gbar_A09G006920	16.3868	-4.09661	1.36538	-3.00035	0.00269672	0.0146841	26.3699	35.5814	3.59572	0
Gbar_A05G041910	80.4867	-1.41562	0.471889	-2.99989	0.00270073	0.014701	125.257	108.901	40.4518	47.337
Gbar_D10G019050	23.6394	-2.92497	0.975625	-2.99805	0.00271717	0.0147754	27.4687	56.0677	3.59572	7.42542
Gbar_A12G022410	37.1705	-2.54275	0.848548	-2.99659	0.0027302	0.0148354	41.7524	85.1798	16.1807	5.56906
Gbar_D05G020170	7.59888	-6.49928	2.1707	-2.99409	0.00275266	0.0149278	10.9875	19.4081	0	0
Gbar_A02G016010	25.1199	-3.03891	1.01556	-2.99234	0.00276847	0.0150034	63.7273	25.8774	8.09036	2.78453
Gbar_D08G022610	16.4519	-4.07407	1.36432	-2.98616	0.00282508	0.0152457	34.0611	28.0339	0	3.71271
Gbar_D11G022610	8.48963	-6.65856	2.23093	-2.98466	0.00283898	0.0153091	28.5674	5.39113	0	0
Gbar_D12G025110	8.00456	6.32111	2.11832	2.98402	0.00284487	0.0153356	0	0	14.3829	17.6354
Gbar_D13G015210	18.4628	-3.19071	1.0694	-2.98363	0.0028485	0.0153488	42.8511	23.721	4.49465	2.78453
Gbar_D05G014680	8.17811	6.35251	2.13141	2.98043	0.00287849	0.0154934	0	0	21.5743	11.1381
Gbar_D08G015780	23.2522	-3.05363	1.02716	-2.97289	0.00295009	0.015815	58.2336	24.7992	7.19143	2.78453
Gbar_D13G021120	19.2489	4.06848	1.36856	2.97281	0.00295083	0.0158163	0	4.3129	19.7764	52.9061
Gbar_D01G006250	7.34984	-6.45096	2.17109	-2.9713	0.00296544	0.0158773	15.3824	14.0169	0	0
Gbar_A04G013190	7.34471	-6.45001	2.17117	-2.97075	0.00297072	0.015903	14.2837	15.0952	0	0
Gbar_D01G016950	137.404	-1.12715	0.379438	-2.97057	0.00297246	0.0159109	212.058	164.968	87.1961	85.3923
Gbar_A13G021360	18.3609	3.11213	1.04827	2.96883	0.00298932	0.0159838	3.29624	4.3129	30.5636	35.2707
Gbar_A08G008020	7.33958	-6.44906	2.17409	-2.96632	0.00301384	0.0160873	13.185	16.1734	0	0
Gbar_D07G006350	36.6918	-2.06679	0.697952	-2.96123	0.00306416	0.0163077	51.6411	66.85	15.2818	12.9945
Gbar_A10G014370	8.59832	6.42499	2.1712	2.9592	0.00308443	0.0164027	0	0	26.9679	7.42542
Gbar_D13G005850	30.272	-2.25475	0.762119	-2.95853	0.00309106	0.0164291	49.4436	50.6766	11.6861	9.28177
Gbar_A09G006890	8.3809	6.388	2.16223	2.95436	0.00313315	0.0166182	0	0	25.17	8.3536
Gbar_A05G039000	60.4682	1.6043	0.543099	2.95397	0.00313713	0.0166366	29.6662	30.1903	82.7015	99.315
Gbar_A05G024690	35.5154	-2.26	0.765874	-2.95088	0.00316866	0.0167802	59.3323	58.2242	17.0797	7.42542
Gbar_D02G025770	7.93513	-6.56114	2.22732	-2.94575	0.00322171	0.0170105	25.2712	6.46935	0	0
Gbar_A09G026080	14.0326	-4.27141	1.45317	-2.93938	0.00328874	0.0173112	27.4687	25.8774	0	2.78453
Gbar_D03G010290	105.53	1.33659	0.454784	2.93895	0.00329327	0.0173311	59.3323	60.3806	119.558	182.851
Gbar_D10G026350	152.325	1.0868	0.370702	2.93172	0.00337088	0.0176713	110.973	84.1016	220.238	193.989
Gbar_A13G002970	36.818	-2.18188	0.744285	-2.9315	0.00337324	0.0176808	51.6411	69.0064	8.98929	17.6354
Gbar_A06G000890	98.5722	-1.23032	0.419745	-2.93111	0.00337748	0.0177016	138.442	138.013	58.4304	59.4034
Gbar_A01G001360	32.0705	-3.43995	1.17385	-2.93047	0.00338446	0.0177309	56.0361	61.4588	10.7871	0
Gbar_D02G005650	35.1501	-2.04777	0.699677	-2.92674	0.00342534	0.0178982	58.2336	54.9895	14.3829	12.9945
Gbar_A05G041630	63.0524	1.54891	0.530016	2.92238	0.00347362	0.018115	34.0611	30.1903	99.7811	88.1768
Gbar_A12G006080	20.9982	-2.88791	0.989204	-2.91943	0.00350676	0.0182492	37.3574	36.6597	7.19143	2.78453
Gbar_A09G006790	7.07516	-6.39604	2.19426	-2.9149	0.00355801	0.018453	14.2837	14.0169	0	0
Gbar_A10G025430	48.97	-1.7184	0.589497	-2.91502	0.00355668	0.018453	76.9122	73.3193	23.3722	22.2763
Gbar_A11G034550	47.167	1.92895	0.661736	2.91499	0.003557	0.018453	23.0737	16.1734	57.5315	91.8896
Gbar_D04G013310	7.07516	-6.39604	2.19426	-2.9149	0.00355801	0.018453	14.2837	14.0169	0	0
Gbar_D07G004960	38.2436	-2.02471	0.695108	-2.9128	0.00358206	0.0185581	50.5423	72.2411	13.4839	16.7072
Gbar_A10G021340	14.9761	4.12375	1.41829	2.90756	0.0036426	0.0188093	0	3.23468	26.9679	29.7017
Gbar_A03G014540	33.4382	2.35881	0.812839	2.90193	0.00370866	0.0190935	14.2837	7.54758	40.4518	71.4697
Gbar_D10G007710	96.0907	1.3573	0.46777	2.90165	0.003712	0.0191045	62.6285	45.2855	118.659	157.79
Gbar_A05G020040	101.429	-1.28504	0.442907	-2.90136	0.00371542	0.019116	160.417	127.231	51.239	66.8288
Gbar_D03G006320	7.09055	-6.399	2.20773	-2.89846	0.00375005	0.019257	17.5799	10.7823	0	0
Gbar_A07G013230	37.0837	-2.08238	0.719772	-2.89312	0.00381441	0.0195436	74.7148	45.2855	13.4839	14.8508
Gbar_D05G018860	7.55509	6.23767	2.15687	2.892	0.00382793	0.0195925	0	0	12.585	17.6354
Gbar_A02G017600	35.835	-2.7097	0.937009	-2.89186	0.00382963	0.0195981	78.011	46.3637	16.1807	2.78453
Gbar_A11G026290	28.1643	-3.48317	1.20494	-2.89073	0.00384343	0.019653	50.5423	52.833	0	9.28177
Gbar_A03G018730	15.8271	-4.04397	1.39907	-2.89048	0.00384656	0.0196652	21.9749	37.7379	3.59572	0
Gbar_D07G001780	24.3696	-3.81467	1.31984	-2.89026	0.00384929	0.0196735	21.9749	69.0064	0	6.49724
Gbar_D04G020330	160.287	1.00244	0.346898	2.88973	0.00385574	0.0197002	115.368	98.1185	206.754	220.906
Gbar_D05G026530	27.4721	2.52058	0.873103	2.88692	0.0038903	0.0198514	6.59248	9.70403	33.2604	60.3315
Gbar_A07G019140	61.7117	1.54198	0.534958	2.88244	0.0039461	0.0201041	29.6662	33.425	86.2972	97.4586
Gbar_D01G000460	15.2867	-4.42762	1.54021	-2.87469	0.00404424	0.020516	12.0862	46.3637	2.69679	0
Gbar_D06G004190	17.1166	3.88846	1.35334	2.87324	0.00406292	0.020583	0	4.3129	25.17	38.9834
Gbar_A13G015310	37.3048	1.96296	0.685832	2.86216	0.0042077	0.0212014	14.2837	16.1734	58.4304	60.3315
Gbar_A11G035200	40.3024	-2.01334	0.703726	-2.86097	0.00422343	0.0212616	47.2461	81.9451	14.3829	17.6354
Gbar_D11G001820	48.6909	-1.70963	0.597791	-2.8599	0.00423768	0.0213216	78.011	71.1629	25.17	20.4199
Gbar_D02G010530	26.3662	-3.54509	1.2413	-2.85596	0.00429073	0.0215276	61.5298	35.5814	0	8.3536
Gbar_A01G003370	6.80047	-6.33894	2.21977	-2.85568	0.00429452	0.0215449	13.185	14.0169	0	0
Gbar_D10G026440	6.81073	-6.34099	2.22277	-2.85274	0.00433444	0.0217129	15.3824	11.8605	0	0
Gbar_A04G006420	7.83765	-6.54413	2.29513	-2.85131	0.00435391	0.0217917	4.39499	26.9556	0	0
Gbar_A03G001760	38.6974	-1.89146	0.663598	-2.85031	0.00436761	0.0218517	62.6285	59.3024	17.0797	15.779
Gbar_A11G035320	31.2544	3.09815	1.08738	2.84919	0.00438308	0.0219179	7.69122	5.39113	97.0843	14.8508
Gbar_A05G013060	15.592	-3.99163	1.40259	-2.84591	0.00442852	0.022115	23.0737	35.5814	0	3.71271
Gbar_D13G012760	27.2344	3.51386	1.23486	2.84555	0.00443352	0.022133	8.78997	0	31.4625	68.6851
Gbar_D02G022030	6.81586	-6.34202	2.22921	-2.84497	0.00444163	0.0221562	16.4812	10.7823	0	0
Gbar_A10G021630	25.0781	3.04002	1.06856	2.84497	0.00444159	0.0221562	4.39499	6.46935	17.9786	71.4697
Gbar_A06G001140	71.3277	-1.39784	0.491346	-2.84493	0.00444216	0.0221567	105.48	101.353	41.3507	37.1271
Gbar_D06G013980	38.7794	2.17001	0.762798	2.8448	0.00444393	0.0221626	7.69122	20.4863	63.824	63.1161
Gbar_A03G001140	20.4341	-2.6938	0.946954	-2.8447	0.00444537	0.022168	38.4561	32.3468	6.2925	4.64089
Gbar_A11G000850	26.6335	-2.35804	0.829427	-2.84298	0.00446941	0.0222601	38.4561	50.6766	7.19143	10.21
Gbar_A05G020390	95.8369	-1.25024	0.43993	-2.8419	0.0044845	0.0223214	131.85	138.013	49.4411	64.0442
Gbar_A08G019840	23.0025	-2.51874	0.886372	-2.84163	0.00448839	0.0223373	38.4561	39.8943	8.09036	5.56906
Gbar_D11G025210	110.237	1.38256	0.486583	2.84137	0.00449204	0.0223537	81.3072	40.9726	161.807	156.862
Gbar_A11G013460	31.859	-2.18913	0.771135	-2.83884	0.00452782	0.0225108	52.7398	51.7548	8.09036	14.8508
Gbar_A11G022690	15.039	-4.37567	1.54569	-2.83088	0.004642	0.0229811	12.0862	45.2855	0	2.78453
Gbar_A07G015670	41.3175	1.95883	0.692088	2.83032	0.00465019	0.0230147	21.9749	11.8605	68.3186	63.1161
Gbar_A12G027690	220.35	0.947002	0.334594	2.8303	0.00465038	0.0230147	124.158	176.829	275.971	304.442
Gbar_A01G007200	55.4593	-1.63812	0.580695	-2.82097	0.00478793	0.0235824	98.8872	69.0064	25.17	28.7735
Gbar_Scaffold429G000010	33.0727	2.1815	0.773474	2.82039	0.00479648	0.0236136	8.78997	15.0952	62.925	45.4807
Gbar_A05G020310	47.5285	-1.89487	0.672929	-2.81586	0.00486467	0.0238924	53.8386	95.962	16.1807	24.1326
Gbar_A09G012640	120.821	1.17854	0.419041	2.81247	0.0049162	0.024104	76.9122	71.1629	138.435	196.774
Gbar_A08G025980	134.648	-1.02911	0.366087	-2.8111	0.0049372	0.0241837	187.886	173.594	90.7918	86.3205
Gbar_A12G015690	6.77995	-6.33482	2.25386	-2.81065	0.00494409	0.0242137	8.78997	18.3298	0	0
Gbar_D13G025850	33.7546	-2.23288	0.794824	-2.80927	0.00496536	0.0242901	73.616	37.7379	14.3829	9.28177
Gbar_D04G013290	15.0888	-3.94102	1.40432	-2.80635	0.00501058	0.0244776	30.7649	25.8774	0	3.71271
Gbar_D05G029650	127.993	-1.12014	0.399478	-2.80399	0.00504739	0.0246236	187.886	162.812	92.5897	68.6851
Gbar_D06G018490	7.06907	6.14201	2.19199	2.80202	0.00507839	0.0247465	0	0	15.2818	12.9945
Gbar_A05G003870	23.3596	-3.57745	1.27747	-2.80042	0.00510367	0.0248451	57.1348	29.1121	7.19143	0
Gbar_A10G020850	67.0847	-1.57624	0.563259	-2.79844	0.00513509	0.0249734	80.2085	120.761	40.4518	26.9171
Gbar_D11G005260	134.086	1.2868	0.459871	2.79817	0.00513923	0.0249916	95.5909	60.3806	233.722	146.652
Gbar_A03G005320	6.53604	-6.28163	2.24768	-2.79471	0.0051946	0.0251977	14.2837	11.8605	0	0
Gbar_D10G016870	6.53604	-6.28163	2.24768	-2.79471	0.0051946	0.0251977	14.2837	11.8605	0	0
Gbar_D10G024650	6.53604	-6.28163	2.24768	-2.79471	0.0051946	0.0251977	14.2837	11.8605	0	0
Gbar_A02G005070	6.53604	-6.28163	2.24768	-2.79471	0.0051946	0.0251977	14.2837	11.8605	0	0
Gbar_D01G004490	41.7101	2.2194	0.7953	2.79065	0.00526025	0.0254564	21.9749	7.54758	87.1961	50.1216
Gbar_A01G010190	6.54118	-6.2827	2.25279	-2.78885	0.00528953	0.0255614	15.3824	10.7823	0	0
Gbar_D05G002930	6.54118	-6.2827	2.25279	-2.78885	0.00528953	0.0255614	15.3824	10.7823	0	0
Gbar_A09G019990	6.52065	-6.27842	2.25338	-2.78623	0.00533253	0.0257226	10.9875	15.0952	0	0
Gbar_A03G014070	65.9143	1.50639	0.54128	2.78301	0.00538572	0.0259324	38.4561	30.1903	82.7015	112.309
Gbar_D04G003940	37.1373	2.7097	0.974856	2.77959	0.00544272	0.0261576	16.4812	3.23468	34.1593	94.6741
Gbar_D05G014690	100.11	-1.44755	0.521615	-2.77513	0.00551793	0.0264654	156.022	136.935	34.1593	73.326
Gbar_A09G025790	6.51552	-6.27734	2.26243	-2.7746	0.00552695	0.0265007	9.88872	16.1734	0	0
Gbar_A13G017660	29.0357	-2.70239	0.974561	-2.77293	0.00555545	0.0266095	21.9749	78.7104	9.88822	5.56906
Gbar_A05G019500	7.03412	-6.38805	2.30515	-2.77121	0.0055848	0.0267072	5.49373	22.6427	0	0
Gbar_A02G008440	100.424	-1.19317	0.430651	-2.77061	0.00559508	0.0267493	127.455	152.03	66.5208	55.6906
Gbar_D12G000370	49.5058	1.69387	0.611607	2.76954	0.00561348	0.0268212	20.8762	25.8774	86.2972	64.9724
Gbar_D09G015940	36.5668	2.1956	0.792811	2.76939	0.00561614	0.0268291	18.6787	7.54758	47.6432	72.3978
Gbar_A11G019870	37.5458	1.90864	0.689271	2.76906	0.00562178	0.0268468	17.5799	14.0169	63.824	54.7625
Gbar_A05G026600	35.0381	-3.29508	1.19137	-2.76579	0.00567847	0.0270729	53.8386	73.3193	0	12.9945
Gbar_D05G027670	59.8362	1.51297	0.547426	2.76378	0.00571357	0.0272101	35.1599	26.9556	87.1961	90.0332
Gbar_D04G017160	43.527	-1.73398	0.62883	-2.75747	0.00582506	0.0276614	65.9248	67.9282	17.9786	22.2763
Gbar_A05G038710	13.7976	-4.27194	1.54985	-2.75636	0.00584481	0.0277382	39.5549	12.9387	2.69679	0
Gbar_A03G013300	6.86627	6.09976	2.21441	2.75457	0.00587692	0.0278637	0	0	11.6861	15.779
Gbar_D02G016820	7.61359	6.24838	2.27069	2.75175	0.0059278	0.0280592	0	0	5.39357	25.0608
Gbar_D10G009760	57.6882	-1.55732	0.566324	-2.74987	0.0059619	0.0281685	99.9859	72.2411	26.9679	31.558
Gbar_A11G028800	57.6463	-2.04192	0.743606	-2.74598	0.00603313	0.0284296	59.3323	126.152	11.6861	33.4144
Gbar_A13G010980	102.111	1.28424	0.467727	2.7457	0.0060382	0.0284472	74.7148	44.2072	144.728	144.796
Gbar_A05G024820	63.2851	1.52277	0.554862	2.74441	0.00606204	0.0285406	35.1599	30.1903	76.409	111.381
Gbar_D02G006140	47.4417	-1.73966	0.635403	-2.73788	0.00618358	0.0290083	84.6035	61.4588	26.0689	17.6354
Gbar_D09G024630	84.968	-1.68307	0.615355	-2.73512	0.00623576	0.0292167	139.541	119.683	60.2283	20.4199
Gbar_D04G004800	14.5291	-3.88276	1.42036	-2.73365	0.00626375	0.0293071	26.3699	28.0339	0	3.71271
Gbar_A04G009570	6.25623	-6.2186	2.27535	-2.73303	0.0062755	0.029344	12.0862	12.9387	0	0
Gbar_D09G007940	45.0333	-1.67649	0.61383	-2.7312	0.00631046	0.0294783	72.5173	64.6935	21.5743	21.3481
Gbar_A12G004490	64.6466	-1.72433	0.631375	-2.73107	0.00631292	0.0294855	64.826	133.7	36.8561	23.2044
Gbar_D09G001360	26.076	-2.23747	0.819462	-2.73041	0.0063255	0.0295184	47.2461	38.8161	9.88822	8.3536
Gbar_A08G027710	6.26649	-6.22083	2.27876	-2.72992	0.00633506	0.0295565	14.2837	10.7823	0	0
Gbar_A06G001670	7.02898	-6.38703	2.34184	-2.72735	0.00638452	0.0297381	4.39499	23.721	0	0
Gbar_D11G033330	7.02898	-6.38703	2.34184	-2.72735	0.00638452	0.0297381	4.39499	23.721	0	0
Gbar_D11G012420	6.27162	-6.22195	2.28619	-2.72153	0.00649796	0.0301977	15.3824	9.70403	0	0
Gbar_D07G002790	6.27162	-6.22195	2.28619	-2.72153	0.00649796	0.0301977	15.3824	9.70403	0	0
Gbar_D09G005190	31.0918	2.07055	0.761005	2.7208	0.00651233	0.0302424	9.88872	14.0169	50.34	50.1216
Gbar_A09G010240	6.5617	-6.28699	2.31283	-2.71831	0.00656161	0.0304317	19.7774	6.46935	0	0
Gbar_D10G012910	6.24597	-6.21636	2.28707	-2.71805	0.0065668	0.0304503	9.88872	15.0952	0	0
Gbar_D10G007440	41.9947	1.9864	0.731271	2.71637	0.00660022	0.0305665	24.1724	9.70403	71.9143	62.1879
Gbar_A07G016540	82.8854	1.34379	0.494736	2.71618	0.0066041	0.0305822	53.8386	39.8943	136.637	101.171
Gbar_A05G016990	15.9804	-2.95792	1.08906	-2.71604	0.00660689	0.0305929	30.7649	25.8774	4.49465	2.78453
Gbar_A01G013980	57.7361	1.55074	0.571525	2.71334	0.00666084	0.0308026	28.5674	30.1903	71.0154	101.171
Gbar_D07G001620	6.61961	6.04716	2.23252	2.70867	0.00675535	0.0311588	0	0	13.4839	12.9945
Gbar_A11G017530	6.27675	-6.22306	2.29767	-2.70842	0.00676043	0.0311709	16.4812	8.6258	0	0
Gbar_A12G012290	6.27675	-6.22306	2.29767	-2.70842	0.00676043	0.0311709	16.4812	8.6258	0	0
Gbar_D05G001890	23.8424	3.32597	1.22838	2.7076	0.00677719	0.0312325	0	8.6258	44.0475	42.6962
Gbar_A05G019430	6.63423	6.05019	2.23458	2.70753	0.00677852	0.0312363	0	0	11.6861	14.8508
Gbar_D03G001800	66.9106	1.4188	0.524253	2.70633	0.00680316	0.0313258	31.8636	40.9726	88.994	105.812
Gbar_A02G016160	35.611	2.4617	0.909868	2.70556	0.00681899	0.0313868	18.6787	3.23468	61.1272	59.4034
Gbar_D08G012230	14.3484	3.25335	1.20326	2.70378	0.00685564	0.0315327	3.29624	2.15645	29.6647	22.2763
Gbar_D13G008520	51.4677	-1.59828	0.591397	-2.70255	0.00688103	0.0316248	88.9985	65.7717	26.9679	24.1326
Gbar_D02G005400	6.64154	6.05171	2.23926	2.70254	0.00688109	0.0316248	0	0	10.7871	15.779
Gbar_D05G014670	78.4894	2.37307	0.878603	2.70096	0.00691392	0.0317606	4.39499	46.3637	97.9833	165.216
Gbar_A12G014790	18.0407	-2.96581	1.09845	-2.69998	0.00693429	0.0318258	19.7774	44.2072	5.39357	2.78453
Gbar_D10G009190	6.64885	6.05322	2.24647	2.69455	0.00704838	0.0322351	0	0	9.88822	16.7072
Gbar_D08G004400	6.84664	-6.34824	2.35664	-2.69376	0.00706504	0.0322963	23.0737	4.3129	0	0
Gbar_A12G012550	73.4706	-1.29791	0.48243	-2.69035	0.00713768	0.0325586	101.085	107.823	41.3507	43.6243
Gbar_D05G018360	6.28188	-6.22418	2.31355	-2.69031	0.00713852	0.0325602	17.5799	7.54758	0	0
Gbar_A10G014020	7.67015	6.26028	2.32922	2.68772	0.00719418	0.0327566	0	0	26.9679	3.71271
Gbar_A08G027160	37.0416	-8.78423	3.2698	-2.68648	0.007221	0.0328451	139.541	8.6258	0	0
Gbar_A05G034750	16.1397	-3.69885	1.3769	-2.68635	0.00722373	0.0328529	32.9624	26.9556	0	4.64089
Gbar_A07G010220	24.1858	2.54035	0.946274	2.68459	0.00726196	0.0329955	9.88872	4.3129	30.5636	51.9779
Gbar_D05G026720	25.7603	-2.21641	0.825641	-2.68447	0.00726446	0.0330029	37.3574	47.4419	9.88822	8.3536
Gbar_A07G020250	6.23571	-6.21411	2.31524	-2.684	0.00727469	0.0330424	7.69122	17.2516	0	0
Gbar_A11G030670	6.23571	-6.21411	2.31524	-2.684	0.00727469	0.0330424	7.69122	17.2516	0	0
Gbar_A08G027740	6.65617	6.05474	2.25631	2.68347	0.00728615	0.0330827	0	0	8.98929	17.6354
Gbar_A12G017550	63.3699	-1.40785	0.525643	-2.67834	0.00739878	0.0335015	101.085	83.0233	35.9572	33.4144
Gbar_D01G018640	13.3964	3.93794	1.47229	2.6747	0.00747954	0.0338121	3.29624	0	23.3722	26.9171
Gbar_D11G001210	5.98667	-6.15503	2.30566	-2.66954	0.00759563	0.0342251	12.0862	11.8605	0	0
Gbar_A05G038200	5.98667	-6.15503	2.30566	-2.66954	0.00759563	0.0342251	12.0862	11.8605	0	0
Gbar_A02G001590	5.98667	-6.15503	2.30566	-2.66954	0.00759563	0.0342251	12.0862	11.8605	0	0
Gbar_A10G021640	18.4279	-3.6558	1.36998	-2.6685	0.007619	0.0343118	20.8762	47.4419	5.39357	0
Gbar_A02G013080	172.83	0.9355	0.350723	2.66735	0.00764524	0.0344081	125.257	112.135	255.296	198.63
Gbar_A12G014950	81.8105	-1.35561	0.508884	-2.66389	0.00772439	0.0347034	130.751	104.588	56.6325	35.2707
Gbar_D11G018780	31.1781	2.07051	0.77759	2.66272	0.0077511	0.0347819	14.2837	9.70403	42.2497	58.4752
Gbar_D11G025800	10.5557	-4.45507	1.67373	-2.66176	0.00777332	0.034862	25.2712	15.0952	0	1.85635
Gbar_A10G008670	5.99693	-6.15736	2.31339	-2.66162	0.00777658	0.0348718	14.2837	9.70403	0	0
Gbar_D05G002610	184.109	0.931016	0.349979	2.66021	0.00780926	0.0349838	112.072	141.247	213.945	269.171
Gbar_D04G012920	15.7814	3.74559	1.40865	2.65899	0.00783755	0.0350862	4.39499	0	20.6754	38.0553
Gbar_D04G003380	45.7202	-1.83559	0.690747	-2.6574	0.0078745	0.035227	87.8997	54.9895	26.0689	13.9227
Gbar_D04G013260	33.8838	2.14834	0.81027	2.65139	0.00801611	0.0357606	6.59248	18.3298	52.1379	58.4752
Gbar_D11G036130	6.85177	-6.3493	2.4029	-2.64234	0.00823345	0.0365544	24.1724	3.23468	0	0
Gbar_A10G024750	15.5625	-3.38368	1.28182	-2.63975	0.00829679	0.036805	40.6536	16.1734	4.49465	0.928177
Gbar_D11G001280	29.9515	-2.07969	0.78894	-2.63606	0.00838758	0.0371152	48.3448	48.5201	8.09036	14.8508
Gbar_D03G009520	94.67	-1.13193	0.429733	-2.63403	0.00843776	0.037296	125.257	134.778	62.0261	56.6188
Gbar_D04G002140	7.66283	6.25892	2.37627	2.63392	0.00844052	0.0373056	0	0	27.8668	2.78453
Gbar_A04G013480	31.5006	-2.09912	0.797043	-2.63363	0.00844772	0.0373297	41.7524	60.3806	8.09036	15.779
Gbar_A12G010430	40.824	1.71764	0.652464	2.63254	0.00847492	0.037437	17.5799	20.4863	59.3293	65.9006
Gbar_D05G021270	67.148	1.51925	0.577544	2.63053	0.00852506	0.0376273	23.0737	46.3637	97.9833	101.171
Gbar_A12G010470	5.96615	-6.15034	2.3401	-2.62824	0.00858275	0.0378272	7.69122	16.1734	0	0
Gbar_A05G023580	85.1139	-1.90541	0.725065	-2.62791	0.00859103	0.0378585	68.1223	200.55	18.8775	52.9061
Gbar_A03G020080	26.9593	2.37019	0.902357	2.62667	0.00862259	0.0379662	13.185	4.3129	47.6432	42.6962
Gbar_D01G009070	16.2081	-2.9725	1.13227	-2.62526	0.00865819	0.0380953	18.6787	38.8161	2.69679	4.64089
Gbar_D10G021360	38.0957	-1.75976	0.670595	-2.62418	0.00868575	0.0381918	63.7273	53.9113	16.1807	18.5635
Gbar_D08G020820	76.8016	-1.55602	0.593149	-2.62333	0.00870759	0.0382641	149.43	79.7887	27.8668	50.1216
Gbar_D01G023860	57.1379	-2.5019	0.954143	-2.62215	0.00873776	0.0383677	127.455	66.85	31.4625	2.78453
Gbar_D08G028170	11.8132	-4.03578	1.54152	-2.61806	0.00884313	0.0387348	18.6787	25.8774	2.69679	0
Gbar_D04G018040	36.9632	2.21508	0.846399	2.61706	0.00886911	0.0388084	18.6787	7.54758	84.4993	37.1271
Gbar_A12G018700	11.8454	-4.01212	1.53664	-2.61097	0.00902859	0.0393789	20.8762	23.721	0	2.78453
Gbar_A08G019310	11.8454	-4.01212	1.53664	-2.61097	0.00902859	0.0393789	20.8762	23.721	0	2.78453
Gbar_A08G012930	6.17014	5.94564	2.28033	2.60736	0.00912425	0.039722	0	0	11.6861	12.9945
Gbar_A03G013800	6.16283	5.94401	2.28057	2.60637	0.00915076	0.0398073	0	0	12.585	12.0663
Gbar_A10G025240	165.286	0.944104	0.362249	2.60623	0.00915455	0.0398183	97.7884	128.309	236.418	198.63
Gbar_A11G028080	6.17745	5.94727	2.28282	2.60523	0.0091812	0.0399126	0	0	10.7871	13.9227
Gbar_D11G031680	6.17745	5.94727	2.28282	2.60523	0.0091812	0.0399126	0	0	10.7871	13.9227
Gbar_A12G015020	26.0312	-2.22825	0.855726	-2.60394	0.00921599	0.0400421	32.9624	52.833	7.19143	11.1381
Gbar_A09G021720	5.71712	-6.08852	2.33934	-2.60267	0.00925014	0.0401632	12.0862	10.7823	0	0
Gbar_D09G020900	5.71199	-6.0873	2.33957	-2.60188	0.00927134	0.0402252	10.9875	11.8605	0	0
Gbar_D13G018640	5.71199	-6.0873	2.33957	-2.60188	0.00927134	0.0402252	10.9875	11.8605	0	0
Gbar_D08G015710	5.71199	-6.0873	2.33957	-2.60188	0.00927134	0.0402252	10.9875	11.8605	0	0
Gbar_D12G015760	60.0802	-1.43145	0.550306	-2.60119	0.0092901	0.0402821	91.196	84.1016	26.9679	38.0553
Gbar_A06G015910	5.72225	-6.08974	2.3435	-2.59857	0.00936126	0.0405302	13.185	9.70403	0	0
Gbar_A08G000460	6.57709	-6.29027	2.42134	-2.59784	0.00938115	0.0406078	23.0737	3.23468	0	0
Gbar_D01G015680	84.0866	-1.19165	0.458756	-2.59757	0.00938864	0.0406295	112.072	121.839	46.7443	55.6906
Gbar_D11G021170	125.395	-1.32002	0.508321	-2.59682	0.00940923	0.0406939	185.688	172.516	100.68	42.6962
Gbar_A02G015720	5.70685	-6.08608	2.34421	-2.59622	0.00942568	0.040754	9.88872	12.9387	0	0
Gbar_D12G006960	23.1762	-3.38112	1.3025	-2.59588	0.00943503	0.0407834	27.4687	57.1459	8.09036	0
Gbar_A04G014700	9.99167	-4.39535	1.69357	-2.59532	0.00945024	0.0408381	23.0737	15.0952	1.79786	0
Gbar_A06G015630	6.1482	5.94075	2.28934	2.59497	0.00946003	0.0408639	0	0	14.3829	10.21
Gbar_D05G032940	24.6395	-3.27115	1.2611	-2.5939	0.00948949	0.0409635	46.1473	43.129	0	9.28177
Gbar_D08G012310	14.7947	3.64556	1.40682	2.59136	0.00955982	0.0412199	4.39499	0	27.8668	26.9171
Gbar_A12G008890	148.557	0.928968	0.358701	2.58981	0.00960277	0.041355	102.183	102.431	177.988	211.624
Gbar_A12G011010	5.72738	-6.09097	2.35219	-2.58949	0.00961195	0.0413889	14.2837	8.6258	0	0
Gbar_A11G012380	53.9194	-1.52686	0.58982	-2.5887	0.00963402	0.0414699	87.8997	72.2411	33.2604	22.2763
Gbar_D03G014250	53.6469	-1.68298	0.65016	-2.58857	0.00963755	0.0414768	103.282	60.3806	32.3614	18.5635
Gbar_D04G005320	6.22032	-6.21069	2.39975	-2.58806	0.00965185	0.0415272	4.39499	20.4863	0	0
Gbar_A11G008910	6.56111	6.0349	2.33194	2.58793	0.00965547	0.0415372	0	0	20.6754	5.56906
Gbar_A13G017360	5.70172	-6.08485	2.3534	-2.58556	0.00972218	0.041768	8.78997	14.0169	0	0
Gbar_A04G016000	90.8461	1.14573	0.443459	2.58362	0.00977701	0.0419389	51.6411	61.4588	124.052	126.232
Gbar_D05G017080	27.5542	2.11745	0.820468	2.58079	0.00985746	0.0422161	7.69122	12.9387	42.2497	47.337
Gbar_D05G030420	6.19939	5.95215	2.30743	2.57956	0.00989254	0.0423267	0	0	8.09036	16.7072
Gbar_D05G014830	37.1816	1.95963	0.759835	2.57902	0.0099082	0.0423824	10.9875	19.4081	43.1486	75.1824
Gbar_D13G005400	40.2123	-2.01774	0.782525	-2.5785	0.00992315	0.0424322	37.3574	91.6491	19.7764	12.0663
Gbar_A08G011070	12.6556	3.86648	1.5024	2.57354	0.0100664	0.04291	0	3.23468	26.9679	20.4199
Gbar_A06G002150	27.3641	2.29899	0.89463	2.56976	0.0101769	0.0432975	7.69122	10.7823	27.8668	63.1161
Gbar_A04G013410	30.7484	2.13708	0.833111	2.56518	0.0103123	0.0437571	6.59248	16.1734	57.5315	42.6962
Gbar_A04G006650	6.2067	5.95378	2.32196	2.56412	0.0103439	0.0438767	0	0	7.19143	17.6354
Gbar_D11G027310	26.6773	-2.2661	0.88426	-2.56271	0.010386	0.0440233	52.7398	35.5814	5.39357	12.9945
Gbar_A13G020750	27.6259	2.11643	0.82636	2.56115	0.0104328	0.0441922	12.0862	8.6258	35.9572	53.8343
Gbar_A13G008940	83.1969	1.28009	0.500418	2.55803	0.0105266	0.0445044	60.4311	36.6597	115.962	119.735
Gbar_D03G006920	52.5157	1.47794	0.577989	2.55704	0.0105566	0.0445898	26.3699	29.1121	70.1165	84.4641
Gbar_D11G028940	15.2329	-3.64252	1.42585	-2.55463	0.01063	0.0448083	19.7774	36.6597	4.49465	0
Gbar_A01G007370	6.3024	-6.22872	2.44209	-2.55056	0.0107549	0.0452305	21.9749	3.23468	0	0
Gbar_D13G001340	30.7248	3.05968	1.20035	2.549	0.0108033	0.0454101	13.185	0	51.239	58.4752
Gbar_A06G017710	45.4252	-1.87062	0.733946	-2.54872	0.0108119	0.0454374	79.1097	63.6153	28.7657	10.21
Gbar_A04G008740	11.5605	-3.97462	1.55959	-2.5485	0.0108187	0.0454601	17.5799	25.8774	0	2.78453
Gbar_D11G036710	5.69146	-6.08238	2.38701	-2.54811	0.0108307	0.0454986	6.59248	16.1734	0	0
Gbar_D10G009510	47.1444	1.55657	0.611062	2.54732	0.0108554	0.0455546	20.8762	26.9556	67.4197	73.326
Gbar_D01G014020	27.6375	2.1198	0.832711	2.54566	0.0109072	0.045727	9.88872	10.7823	33.2604	56.6188
Gbar_D07G001290	38.0027	-1.76201	0.692246	-2.54535	0.0109169	0.0457645	51.6411	65.7717	20.6754	13.9227
Gbar_A01G005260	6.21401	5.95542	2.34027	2.54475	0.0109356	0.0458276	0	0	6.2925	18.5635
Gbar_D06G016310	29.8735	-3.28672	1.2924	-2.54311	0.010987	0.0459893	28.5674	79.7887	0	11.1381
Gbar_D02G005210	5.96003	5.89545	2.31879	2.54247	0.0110073	0.0460531	0	0	8.98929	14.8508
Gbar_A10G025120	39.8602	-1.84687	0.727878	-2.53733	0.0111702	0.0465823	40.6536	84.1016	17.9786	16.7072
Gbar_A07G004330	5.95076	-6.14677	2.42259	-2.53727	0.011172	0.0465841	4.39499	19.4081	0	0
Gbar_A10G023770	5.44243	-6.01752	2.37486	-2.53384	0.0112821	0.0469664	10.9875	10.7823	0	0
Gbar_A12G022530	5.44243	-6.01752	2.37486	-2.53384	0.0112821	0.0469664	10.9875	10.7823	0	0
Gbar_A10G001860	5.44243	-6.01752	2.37486	-2.53384	0.0112821	0.0469664	10.9875	10.7823	0	0
Gbar_D08G012260	35.4162	-2.13426	0.842739	-2.53253	0.0113244	0.0471029	60.4311	54.9895	20.6754	5.56906
Gbar_A11G005950	5.44756	-6.0188	2.37697	-2.53213	0.011337	0.0471371	12.0862	9.70403	0	0
Gbar_A03G015550	5.4373	-6.01624	2.37752	-2.53047	0.0113911	0.0473035	9.88872	11.8605	0	0
Gbar_A11G009890	17.4654	-2.57886	1.01927	-2.5301	0.011403	0.0473346	29.6662	30.1903	6.2925	3.71271
Gbar_D09G004240	5.45269	-6.02009	2.38392	-2.52529	0.0115603	0.0478603	13.185	8.6258	0	0
Gbar_A07G006700	5.43217	-6.01495	2.38504	-2.52195	0.0116706	0.0482202	8.78997	12.9387	0	0
Gbar_D04G006340	5.43217	-6.01495	2.38504	-2.52195	0.0116706	0.0482202	8.78997	12.9387	0	0
Gbar_A06G019960	5.68633	-6.08114	2.41325	-2.51989	0.011739	0.0484435	5.49373	17.2516	0	0
Gbar_A08G007380	22.9075	-2.19048	0.869772	-2.51846	0.011787	0.0485883	40.6536	34.5032	7.19143	9.28177
Gbar_A02G010030	5.97466	5.89883	2.34286	2.51779	0.0118095	0.0486623	0	0	7.19143	16.7072
Gbar_A05G036760	31.0045	2.15297	0.856132	2.51477	0.0119111	0.0490083	5.49373	17.2516	53.9357	47.337
Gbar_D09G018430	40.5688	-2.22561	0.885269	-2.51405	0.0119352	0.0490855	54.9373	78.7104	4.49465	24.1326
Gbar_D04G009360	12.8519	3.87409	1.54135	2.51344	0.0119559	0.0491641	3.29624	0	33.2604	14.8508
Gbar_D01G005060	61.5683	-1.54893	0.617918	-2.50669	0.0121867	0.0498921	72.5173	111.057	41.3507	21.3481
Gbar_A01G021020	33.6642	3.10307	1.23807	2.50637	0.0121978	0.0499311	0	14.0169	86.2972	34.3426
Gbar_A11G003210	42.8931	-1.87447	0.748256	-2.50512	0.0122411	0.0500638	57.1348	77.6322	9.88822	26.9171
Gbar_A07G017820	58.3337	1.39445	0.557082	2.50314	0.0123097	0.0502895	37.3574	26.9556	82.7015	86.3205
Gbar_A13G000780	9.41152	-4.30551	1.72283	-2.4991	0.012451	0.0507762	14.2837	21.5645	1.79786	0
Gbar_A11G026130	57.9984	1.41682	0.567058	2.49854	0.0124706	0.0508206	37.3574	25.8774	90.7918	77.9669
Gbar_D02G001080	91.2719	-1.19159	0.476941	-2.49839	0.0124759	0.0508327	146.133	107.823	64.7229	46.4089
Gbar_D13G013380	5.72068	5.83643	2.33737	2.497	0.0125247	0.0509861	0	0	9.88822	12.9945
Gbar_A05G030620	5.72068	5.83643	2.33737	2.497	0.0125247	0.0509861	0	0	9.88822	12.9945
Gbar_A01G020050	5.72068	5.83643	2.33737	2.497	0.0125247	0.0509861	0	0	9.88822	12.9945
Gbar_D11G022890	14.4573	-3.87414	1.55219	-2.49591	0.0125633	0.0511233	10.9875	43.129	0	3.71271
Gbar_D07G018860	5.7479	-6.09589	2.44398	-2.49424	0.0126226	0.0513061	18.6787	4.3129	0	0
Gbar_D11G027970	5.72799	5.83819	2.34336	2.49138	0.0127249	0.0516562	0	0	8.98929	13.9227
Gbar_A03G003920	51.0416	-1.79555	0.7213	-2.48933	0.0127985	0.0518974	116.467	42.0508	23.3722	22.2763
Gbar_A13G014990	165.408	-1.02935	0.413513	-2.48928	0.0128003	0.0518999	162.614	281.417	101.579	116.022
Gbar_A11G002620	38.0091	1.69048	0.682039	2.47857	0.013191	0.0531808	20.8762	15.0952	55.7336	60.3315
Gbar_D11G014930	45.7587	1.63437	0.65989	2.47673	0.0132592	0.0534087	19.7774	24.7992	52.1379	86.3205
Gbar_A10G000840	19.5504	-2.35446	0.950682	-2.4766	0.0132642	0.0534256	38.4561	26.9556	6.2925	6.49724
Gbar_A13G015520	34.5158	2.03211	0.820616	2.47632	0.0132746	0.0534538	7.69122	19.4081	41.3507	69.6133
Gbar_A06G020270	35.3906	-1.8804	0.760124	-2.47381	0.0133682	0.0537531	71.4185	39.8943	11.6861	18.5635
Gbar_A02G004360	22.0888	-2.23588	0.904568	-2.47177	0.0134446	0.0540061	35.1599	37.7379	9.88822	5.56906
Gbar_D13G009020	5.74261	5.8417	2.36556	2.46948	0.0135309	0.0542678	0	0	7.19143	15.779
Gbar_D05G006350	23.3939	3.10808	1.25876	2.46916	0.0135431	0.05431	0	9.70403	46.7443	37.1271
Gbar_D12G027450	194.637	-0.789641	0.320204	-2.46606	0.0136608	0.054686	254.909	238.288	130.345	155.006
Gbar_D03G002830	127.539	1.00077	0.405935	2.46534	0.0136885	0.0547695	97.7884	72.2411	186.977	153.149
Gbar_D05G018220	51.6167	1.44395	0.586003	2.46406	0.0137373	0.054923	26.3699	29.1121	66.5208	84.4641
Gbar_D06G011880	28.0604	1.96562	0.797746	2.46397	0.0137409	0.0549275	13.185	9.70403	49.4411	39.9116
Gbar_A03G022520	48.4384	1.4772	0.599769	2.46296	0.0137797	0.0550269	28.5674	22.6427	69.2175	73.326
Gbar_A03G023830	5.41678	-6.01106	2.44122	-2.46232	0.0138042	0.055091	5.49373	16.1734	0	0
Gbar_A08G026150	11.0573	-3.90561	1.58626	-2.46214	0.013811	0.055111	25.2712	16.1734	0	2.78453
Gbar_D05G038160	5.17287	-5.9442	2.41435	-2.46202	0.0138156	0.0551145	10.9875	9.70403	0	0
Gbar_D05G037660	5.17287	-5.9442	2.41435	-2.46202	0.0138156	0.0551145	10.9875	9.70403	0	0
Gbar_D08G016220	73.3934	1.24855	0.507168	2.4618	0.0138242	0.05514	36.2586	50.6766	96.1854	110.453
Gbar_D05G021940	90.1703	1.27247	0.517063	2.46096	0.0138568	0.0552493	52.7398	52.833	89.8929	165.216
Gbar_A01G005530	106.128	1.07058	0.435176	2.4601	0.0138898	0.0553674	56.0361	80.8669	146.525	141.083
Gbar_D08G015750	5.6768	5.82584	2.36866	2.45955	0.0139111	0.0554417	0	0	15.2818	7.42542
Gbar_A06G001800	5.178	-5.94555	2.41926	-2.45759	0.0139873	0.0556968	12.0862	8.6258	0	0
Gbar_A08G012650	5.178	-5.94555	2.41926	-2.45759	0.0139873	0.0556968	12.0862	8.6258	0	0
Gbar_A11G033330	5.178	-5.94555	2.41926	-2.45759	0.0139873	0.0556968	12.0862	8.6258	0	0
Gbar_D07G016950	22.4425	2.29061	0.932085	2.45751	0.0139903	0.055703	7.69122	7.54758	48.5422	25.989
Gbar_D03G011980	30.7101	1.8919	0.770319	2.456	0.0140493	0.0558779	9.88872	16.1734	49.4411	47.337
Gbar_D11G011560	75.0246	1.45269	0.591551	2.45572	0.0140601	0.0559139	25.2712	54.9895	89.8929	129.945
Gbar_D09G014480	5.16261	-5.94149	2.42023	-2.45493	0.0140913	0.0560205	8.78997	11.8605	0	0
Gbar_A02G003330	15.636	-2.91856	1.19159	-2.4493	0.0143136	0.0567351	13.185	42.0508	3.59572	3.71271
Gbar_D02G014920	5.18313	-5.9469	2.42962	-2.44767	0.0143783	0.0569478	13.185	7.54758	0	0
Gbar_D01G022100	5.15748	-5.94014	2.43126	-2.44324	0.0145562	0.0575011	7.69122	12.9387	0	0
Gbar_A06G008870	62.4717	1.65893	0.679047	2.44303	0.0145646	0.0575304	43.9499	16.1734	72.8133	116.95
Gbar_A02G011080	60.2014	2.14822	0.879604	2.44226	0.0145956	0.0576317	4.39499	39.8943	93.4886	103.028
Gbar_D03G007710	39.2666	1.75215	0.717826	2.44091	0.0146504	0.0577982	19.7774	16.1734	43.1486	77.9669
Gbar_D03G016920	5.66949	5.82406	2.38637	2.44056	0.0146646	0.0578477	0	0	16.1807	6.49724
Gbar_D03G008940	16.319	3.46918	1.42164	2.44026	0.0146765	0.057887	0	5.39113	42.2497	17.6354
Gbar_A08G023270	150.447	-0.994306	0.407584	-2.43951	0.014707	0.0579967	210.959	189.768	124.951	76.1105
Gbar_D08G015860	5.47321	-6.02525	2.47125	-2.43814	0.0147631	0.0581783	17.5799	4.3129	0	0
Gbar_D01G013740	12.6335	-3.69747	1.51718	-2.43707	0.0148069	0.0583008	30.7649	16.1734	3.59572	0
Gbar_D06G009180	54.6005	1.40725	0.577899	2.43511	0.0148873	0.0585668	26.3699	33.425	88.994	69.6133
Gbar_A12G006370	12.3434	-3.66134	1.50433	-2.43387	0.0149384	0.0587282	26.3699	19.4081	3.59572	0
Gbar_A08G009450	44.5048	2.03017	0.834407	2.43307	0.0149713	0.0588143	28.5674	6.46935	55.7336	87.2487
Gbar_A09G007500	5.18826	-5.94825	2.44592	-2.43191	0.0150195	0.0589781	14.2837	6.46935	0	0
Gbar_D05G011210	5.50326	5.78039	2.37837	2.4304	0.0150822	0.0591774	0	0	8.09036	13.9227
Gbar_D09G014250	111.062	1.01793	0.419072	2.42901	0.0151402	0.0593573	68.1223	78.7104	130.345	167.072
Gbar_A01G015580	47.5538	1.66589	0.686328	2.42726	0.0152134	0.0595678	14.2837	31.2685	61.1272	83.536
Gbar_D07G021090	5.15235	-5.93878	2.44826	-2.42571	0.0152785	0.0597789	6.59248	14.0169	0	0
Gbar_A10G022550	12.0618	3.79213	1.56372	2.42507	0.0153055	0.0598589	0	3.23468	14.3829	30.6299
Gbar_A05G018660	122.635	0.945597	0.389925	2.42507	0.0153054	0.0598589	86.801	80.8669	175.291	147.58
Gbar_D08G000280	5.45938	5.76939	2.38066	2.42345	0.015374	0.0600719	0	0	13.4839	8.3536
Gbar_A12G008340	11.8152	3.76019	1.55345	2.42053	0.0154979	0.0604414	0	3.23468	16.1807	27.8453
Gbar_D12G012500	22.111	2.14396	0.886593	2.4182	0.0155976	0.0607233	7.69122	8.6258	36.8561	35.2707
Gbar_A01G007910	6.0039	5.90565	2.44584	2.41457	0.0157537	0.0612193	0	0	3.59572	20.4199
Gbar_D01G014840	71.0482	1.25965	0.522243	2.41199	0.0158658	0.0615838	36.2586	47.4419	85.3983	115.094
Gbar_D01G005270	12.1477	3.80403	1.57851	2.40988	0.0159577	0.0618543	0	3.23468	32.3614	12.9945
Gbar_A06G003880	5.19339	-5.94961	2.46919	-2.40953	0.0159729	0.0618982	15.3824	5.39113	0	0
Gbar_D09G008100	10.4808	-3.85234	1.59979	-2.40803	0.016039	0.0621169	21.9749	17.2516	2.69679	0
Gbar_D11G008550	125.698	1.01376	0.421136	2.40719	0.0160758	0.0622068	82.406	84.1016	133.94	202.343
Gbar_A09G004120	38.9772	-2.126	0.88394	-2.40514	0.0161662	0.0624501	96.6897	30.1903	20.6754	8.3536
Gbar_D09G014460	12.0585	-3.6251	1.50934	-2.40178	0.0163154	0.0628754	23.0737	21.5645	3.59572	0
Gbar_D10G003950	13.8056	-2.71287	1.13063	-2.39943	0.0164207	0.0631635	25.2712	22.6427	3.59572	3.71271
Gbar_D08G021710	7.30502	-4.9577	2.06821	-2.3971	0.0165256	0.0634943	15.3824	12.9387	0.898929	0
Gbar_A07G016120	5.87229	5.87495	2.45204	2.39595	0.0165776	0.0636444	0	0	19.7764	3.71271
Gbar_D04G012690	56.9073	1.41966	0.593337	2.39267	0.0167263	0.0640886	24.1724	37.7379	70.1165	95.6023
Gbar_D06G015090	37.5229	-1.94375	0.812653	-2.39186	0.0167631	0.0641913	86.801	32.3468	18.8775	12.0663
Gbar_D06G015310	27.2039	2.18799	0.915609	2.38966	0.0168641	0.064493	8.78997	10.7823	24.2711	64.9724
Gbar_A01G020420	16.9023	2.55941	1.07143	2.38877	0.0169048	0.0646023	5.49373	4.3129	20.6754	37.1271
Gbar_D11G030720	4.89819	-5.86552	2.45634	-2.38791	0.0169443	0.0647149	9.88872	9.70403	0	0
Gbar_D09G007400	4.89819	-5.86552	2.45634	-2.38791	0.0169443	0.0647149	9.88872	9.70403	0	0
Gbar_D11G000580	4.90332	-5.86694	2.45881	-2.38609	0.0170287	0.0649637	10.9875	8.6258	0	0
Gbar_D04G004140	4.90332	-5.86694	2.45881	-2.38609	0.0170287	0.0649637	10.9875	8.6258	0	0
Gbar_A11G032270	4.90332	-5.86694	2.45881	-2.38609	0.0170287	0.0649637	10.9875	8.6258	0	0
Gbar_D05G016010	4.90332	-5.86694	2.45881	-2.38609	0.0170287	0.0649637	10.9875	8.6258	0	0
Gbar_D05G034450	4.90332	-5.86694	2.45881	-2.38609	0.0170287	0.0649637	10.9875	8.6258	0	0
Gbar_A04G003670	44.2587	1.80854	0.758031	2.38584	0.0170403	0.0649962	27.4687	11.8605	46.7443	90.9614
Gbar_D10G021010	41.6078	1.60028	0.670839	2.38549	0.0170564	0.0650381	15.3824	25.8774	61.1272	64.0442
Gbar_D04G008470	127.516	1.0814	0.45356	2.38426	0.0171137	0.0651973	106.578	57.1459	167.201	179.138
Gbar_D04G017880	22.8827	-2.28482	0.958429	-2.38392	0.0171293	0.0652306	24.1724	51.7548	5.39357	10.21
Gbar_A12G009690	5.52519	5.7859	2.42737	2.38361	0.0171439	0.0652748	0	0	5.39357	16.7072
Gbar_A04G001860	5.19852	-5.95097	2.50128	-2.37917	0.0173518	0.0659016	16.4812	4.3129	0	0
Gbar_D05G012860	5.19852	-5.95097	2.50128	-2.37917	0.0173518	0.0659016	16.4812	4.3129	0	0
Gbar_A02G013920	4.90845	-5.86837	2.46714	-2.37861	0.0173778	0.0659581	12.0862	7.54758	0	0
Gbar_A06G014020	4.90845	-5.86837	2.46714	-2.37861	0.0173778	0.0659581	12.0862	7.54758	0	0
Gbar_D12G020930	124.092	0.958182	0.402832	2.37861	0.017378	0.0659581	81.3072	87.3362	140.233	187.492
Gbar_D13G007710	4.90845	-5.86837	2.46714	-2.37861	0.0173778	0.0659581	12.0862	7.54758	0	0
Gbar_D01G018910	13.9268	-3.46767	1.45837	-2.37776	0.0174182	0.0660831	20.8762	30.1903	0	4.64089
Gbar_A02G003710	16.1757	-2.6125	1.09894	-2.37729	0.0174402	0.0661352	34.0611	21.5645	6.2925	2.78453
Gbar_A07G000710	75.5056	1.15618	0.486886	2.37465	0.0175657	0.066505	42.8511	50.6766	96.1854	112.309
Gbar_A11G028830	98.9422	1.09719	0.462244	2.37361	0.017615	0.0666444	52.7398	73.3193	154.616	115.094
Gbar_D04G017860	12.3265	-3.62698	1.52906	-2.37204	0.0176904	0.0668623	16.4812	29.1121	0	3.71271
Gbar_D05G021690	15.4286	2.60308	1.09755	2.37171	0.017706	0.0669017	5.49373	3.23468	26.0689	26.9171
Gbar_A05G024260	44.0795	1.60393	0.676334	2.37151	0.0177158	0.0669347	28.5674	15.0952	59.3293	73.326
Gbar_A05G016710	42.7754	-1.49421	0.630386	-2.37031	0.017773	0.0670994	63.7273	62.5371	19.7764	25.0608
Gbar_A08G011950	35.3692	1.67259	0.706395	2.36778	0.0178952	0.0675011	19.7774	14.0169	56.6325	51.0498
Gbar_D05G005300	4.91358	-5.86979	2.48177	-2.36517	0.0180219	0.0678789	13.185	6.46935	0	0
Gbar_A11G009600	11.2279	-3.95948	1.67508	-2.36376	0.0180905	0.0680931	8.78997	33.425	2.69679	0
Gbar_A05G018340	63.177	-1.39147	0.589	-2.36242	0.0181561	0.0682785	95.5909	87.3362	23.3722	46.4089
Gbar_D06G015400	21.5294	2.35337	0.996423	2.36181	0.0181858	0.0683474	3.29624	10.7823	39.5529	32.4862
Gbar_A03G018090	145.934	0.841463	0.356511	2.36027	0.0182616	0.0685576	110.973	98.1185	181.584	193.061
Gbar_D06G022490	4.8828	-5.86123	2.48408	-2.35952	0.0182987	0.0686672	6.59248	12.9387	0	0
Gbar_D01G018020	23.3232	-2.03574	0.863341	-2.35798	0.0183747	0.0689198	31.8636	43.129	8.09036	10.21
Gbar_D01G019430	5.22734	5.70679	2.42034	2.35785	0.0183813	0.0689325	0	0	13.4839	7.42542
Gbar_A12G003990	5.22734	5.70679	2.42034	2.35785	0.0183813	0.0689325	0	0	13.4839	7.42542
Gbar_D03G000120	173.075	0.924142	0.392923	2.35197	0.0186743	0.0697901	90.0972	148.795	242.711	210.696
Gbar_A03G012450	124.386	1.02224	0.435154	2.34915	0.0188163	0.0702145	69.221	94.8838	135.738	197.702
Gbar_A10G024740	8.09107	4.84093	2.06204	2.34764	0.0188926	0.0704294	1.09875	0	8.98929	22.2763
Gbar_A05G010170	11.7684	-3.58741	1.52842	-2.34713	0.0189188	0.0705037	18.6787	24.7992	3.59572	0
Gbar_A04G010180	32.3222	-1.71963	0.732676	-2.34706	0.0189223	0.0705071	57.1348	42.0508	16.1807	13.9227
Gbar_A02G014450	25.2147	1.95587	0.834985	2.3424	0.01916	0.0712601	9.88872	10.7823	45.8454	34.3426
Gbar_D02G020410	7.02738	-4.89042	2.08848	-2.34162	0.0192005	0.0713651	12.0862	15.0952	0	0.928177
Gbar_D09G003480	11.1044	3.66411	1.56682	2.33856	0.0193581	0.0718323	0	3.23468	17.9786	23.2044
Gbar_D11G034060	4.87766	-5.85979	2.50676	-2.3376	0.0194083	0.0719761	5.49373	14.0169	0	0
Gbar_A06G009660	52.9519	1.3802	0.590435	2.3376	0.019408	0.0719761	30.7649	28.0339	89.8929	63.1161
Gbar_D08G020130	32.2002	-2.1317	0.911948	-2.33753	0.0194119	0.0719838	71.4185	33.425	5.39357	18.5635
Gbar_A09G020490	12.0944	-3.62991	1.55402	-2.33582	0.0195006	0.0722289	30.7649	14.0169	3.59572	0
Gbar_D13G001630	21.8785	-2.2034	0.94363	-2.33503	0.019542	0.0723532	38.4561	33.425	4.49465	11.1381
Gbar_A05G015430	60.5138	-1.29389	0.554582	-2.3331	0.019643	0.0726472	85.7022	86.258	42.2497	27.8453
Gbar_D07G017190	14.8702	3.32174	1.42396	2.33274	0.0196616	0.0727074	0	5.39113	20.6754	33.4144
Gbar_D01G006450	15.6109	-2.55283	1.09443	-2.33256	0.0196711	0.0727217	28.5674	24.7992	6.2925	2.78453
Gbar_A12G016660	69.6798	-1.16646	0.500151	-2.33221	0.0196895	0.0727603	105.48	87.3362	41.3507	44.5525
Gbar_A11G000600	25.0774	-3.04843	1.30791	-2.33077	0.0197657	0.0729956	59.3323	30.1903	10.7871	0
Gbar_D07G015960	11.1125	3.6481	1.56576	2.32993	0.0198098	0.0731216	3.29624	0	18.8775	22.2763
Gbar_A11G014570	37.1074	-1.96419	0.843054	-2.32985	0.0198141	0.0731278	31.8636	86.258	9.88822	20.4199
Gbar_D11G023530	19.0623	2.27205	0.975291	2.32961	0.0198267	0.0731617	7.69122	5.39113	26.9679	36.1989
Gbar_D11G034900	5.13696	-5.93464	2.5501	-2.32722	0.0199537	0.0735288	3.29624	17.2516	0	0
Gbar_D13G003930	45.2317	1.47694	0.635023	2.3258	0.020029	0.0737426	19.7774	28.0339	73.7122	59.4034
Gbar_D04G020360	5.02454	5.64937	2.4305	2.32436	0.0201061	0.073984	0	0	9.88822	10.21
Gbar_A01G022040	5.03185	5.65137	2.43196	2.3238	0.0201365	0.0740573	0	0	8.98929	11.1381
Gbar_D01G004000	33.3255	-1.71462	0.737941	-2.32352	0.0201513	0.0741032	42.8511	59.3024	12.585	18.5635
Gbar_A13G016550	64.5821	1.4027	0.604138	2.32182	0.0202428	0.0743971	45.0486	25.8774	116.861	70.5415
Gbar_D12G003050	17.2742	-2.54889	1.09808	-2.32123	0.0202742	0.0744801	41.7524	17.2516	3.59572	6.49724
Gbar_D13G007180	5.01723	5.64737	2.43293	2.32123	0.0202747	0.0744801	0	0	10.7871	9.28177
Gbar_D10G011020	5.03917	5.65336	2.43734	2.31948	0.0203688	0.0747571	0	0	8.09036	12.0663
Gbar_A11G019890	42.0135	1.56272	0.674325	2.31745	0.020479	0.0750694	24.1724	18.3298	49.4411	76.1105
Gbar_D12G021520	57.673	-1.30118	0.561615	-2.31685	0.0205117	0.0751741	69.221	94.8838	35.9572	30.6299
Gbar_D06G020240	5.00992	5.64536	2.43929	2.31435	0.0206487	0.0755667	0	0	11.6861	8.3536
Gbar_D02G018720	29.6393	1.74764	0.755276	2.31391	0.0206724	0.0756289	13.185	14.0169	44.9465	46.4089
Gbar_D13G002890	64.3778	1.37564	0.595023	2.31191	0.0207827	0.0759845	24.1724	47.4419	106.074	79.8233
Gbar_D03G007320	13.0593	-2.83368	1.22615	-2.31104	0.0208308	0.0760995	27.4687	18.3298	1.79786	4.64089
Gbar_D03G018820	4.62863	-5.78381	2.50334	-2.31044	0.0208639	0.0761813	9.88872	8.6258	0	0
Gbar_A11G012910	23.7978	-1.98982	0.861582	-2.30949	0.0209163	0.0763118	30.7649	45.2855	10.7871	8.3536
Gbar_D05G007290	4.6235	-5.7823	2.50378	-2.30943	0.0209197	0.0763153	8.78997	9.70403	0	0
Gbar_D13G000430	15.1499	3.33059	1.4423	2.30923	0.0209309	0.0763476	5.49373	0	17.9786	37.1271
Gbar_D13G025970	5.42282	5.76006	2.49542	2.30825	0.0209851	0.0765147	0	0	17.9786	3.71271
Gbar_A07G006380	35.4458	-1.94922	0.844585	-2.3079	0.0210045	0.0765681	84.6035	28.0339	17.0797	12.0663
Gbar_D13G025320	104.782	1.05818	0.45853	2.30775	0.0210128	0.0765939	62.6285	73.3193	111.467	171.713
Gbar_A06G008930	4.63376	-5.78532	2.50924	-2.30561	0.0211327	0.0769127	10.9875	7.54758	0	0
Gbar_A03G010300	4.63376	-5.78532	2.50924	-2.30561	0.0211327	0.0769127	10.9875	7.54758	0	0
Gbar_D06G012320	4.63376	-5.78532	2.50924	-2.30561	0.0211327	0.0769127	10.9875	7.54758	0	0
Gbar_D05G020180	4.63376	-5.78532	2.50924	-2.30561	0.0211327	0.0769127	10.9875	7.54758	0	0
Gbar_D08G027100	11.7517	-4.03002	1.74852	-2.30481	0.021177	0.0770345	5.49373	38.8161	2.69679	0
Gbar_A12G000280	42.9224	1.50614	0.653795	2.30369	0.0212399	0.0771987	27.4687	17.2516	62.925	64.0442
Gbar_D11G005510	12.7589	3.43192	1.48975	2.30369	0.0212402	0.0771987	0	4.3129	18.8775	27.8453
Gbar_D04G017190	50.7335	-1.5581	0.676916	-2.30177	0.0213482	0.0775119	84.6035	66.85	15.2818	36.1989
Gbar_D01G020730	79.5011	1.14275	0.496645	2.30093	0.0213954	0.0776525	53.8386	45.2855	90.7918	128.088
Gbar_A02G003410	11.7874	-3.5569	1.54629	-2.30028	0.0214322	0.0777466	16.4812	26.9556	0	3.71271
Gbar_A05G039070	12.6931	3.42415	1.48864	2.30019	0.0214373	0.0777562	0	4.3129	26.9679	19.4917
Gbar_D05G038200	60.7822	1.25437	0.545641	2.29888	0.0215115	0.077968	35.1599	36.6597	97.9833	73.326
Gbar_A08G007010	34.6947	1.70408	0.742078	2.29636	0.0216553	0.0783606	12.0862	20.4863	44.9465	61.2597
Gbar_D11G035280	46.0577	1.59382	0.694263	2.2957	0.0216929	0.0784786	30.7649	15.0952	54.8347	83.536
Gbar_A08G011920	29.1628	-1.77135	0.77257	-2.2928	0.0218597	0.0789441	39.5549	50.6766	15.2818	11.1381
Gbar_D12G027750	11.4886	-3.55004	1.551	-2.28888	0.0220863	0.0796008	16.4812	25.8774	3.59572	0
Gbar_D12G022170	4.99529	5.64134	2.46481	2.28875	0.022094	0.0796194	0	0	13.4839	6.49724
Gbar_D11G012700	191.678	-0.78502	0.343335	-2.28646	0.0222275	0.0799887	230.737	254.461	162.706	118.807
Gbar_A11G005220	8.33765	-4.09621	1.79151	-2.28645	0.0222277	0.0799887	12.0862	19.4081	0	1.85635
Gbar_A02G018710	56.4976	1.47464	0.645228	2.28546	0.0222861	0.0801494	25.2712	34.5032	54.8347	111.381
Gbar_A09G019730	32.5673	1.64419	0.72012	2.28321	0.0224178	0.0805101	16.4812	15.0952	47.6432	51.0498
Gbar_D01G019390	47.0325	-1.45725	0.638575	-2.28203	0.0224875	0.0807013	51.6411	86.258	25.17	25.0608
Gbar_A06G020170	35.5906	1.75403	0.768961	2.28104	0.022546	0.0808614	9.88872	22.6427	47.6432	62.1879
Gbar_D10G005310	97.0358	-1.02058	0.447578	-2.28023	0.0225943	0.080994	120.862	139.091	53.9357	74.2542
Gbar_A05G028820	5.30777	5.72786	2.51237	2.27986	0.022616	0.0810449	0	0	3.59572	17.6354
Gbar_A06G016640	13.9775	-3.50852	1.53947	-2.27904	0.0226648	0.0811829	39.5549	11.8605	4.49465	0
Gbar_D08G004660	17.5037	3.27044	1.43549	2.27827	0.0227105	0.0812965	6.59248	0	47.6432	15.779
Gbar_A11G009060	42.6559	-1.45626	0.63931	-2.27786	0.0227348	0.0813609	57.1348	67.9282	26.0689	19.4917
Gbar_A01G008360	13.6316	-3.43361	1.50754	-2.27762	0.0227492	0.0813943	15.3824	34.5032	0	4.64089
Gbar_D05G036660	4.64402	-5.78834	2.54203	-2.27705	0.0227831	0.0814702	13.185	5.39113	0	0
Gbar_A11G006110	23.0112	2.91081	1.27836	2.27698	0.0227874	0.0814808	0	10.7823	41.3507	39.9116
Gbar_D10G018250	19.3048	2.15698	0.947769	2.27585	0.0228551	0.0816682	6.59248	7.54758	29.6647	33.4144
Gbar_D11G002720	21.1045	-3.0219	1.32956	-2.27285	0.0230351	0.0821783	39.5549	35.5814	0	9.28177
Gbar_D12G010870	13.3293	-3.78244	1.66422	-2.2728	0.0230382	0.0821849	6.59248	43.129	3.59572	0
Gbar_D01G015200	9.65677	-3.72615	1.64056	-2.27127	0.0231309	0.0824466	18.6787	17.2516	2.69679	0
Gbar_A07G006000	4.60811	-5.77775	2.5452	-2.27006	0.0232042	0.082625	5.49373	12.9387	0	0
Gbar_Scaffold1836G000030	4.60811	-5.77775	2.5452	-2.27006	0.0232042	0.082625	5.49373	12.9387	0	0
Gbar_D08G024820	26.5033	1.86628	0.822299	2.26959	0.0232328	0.0827038	8.78997	14.0169	38.654	44.5525
Gbar_A09G007640	25.4001	-1.93231	0.851438	-2.26946	0.0232403	0.082726	37.3574	43.129	7.19143	13.9227
Gbar_A10G002310	4.98798	5.63931	2.48501	2.26933	0.0232482	0.0827495	0	0	14.3829	5.56906
Gbar_D06G018530	4.8674	-5.85687	2.58304	-2.26743	0.0233638	0.0830593	3.29624	16.1734	0	0
Gbar_A11G005310	19.8084	2.19827	0.969995	2.26628	0.0234345	0.0832317	8.78997	5.39113	26.0689	38.9834
Gbar_A09G011560	4.79981	5.5833	2.46767	2.26258	0.0236614	0.0838429	0	0	8.98929	10.21
Gbar_D10G001050	21.7258	-2.00389	0.885855	-2.2621	0.0236914	0.0839075	29.6662	39.8943	8.98929	8.3536
Gbar_A05G036520	70.4381	1.38111	0.61073	2.2614	0.0237344	0.0840132	26.3699	51.7548	74.6111	129.017
Gbar_D06G019320	4.7925	5.58121	2.46822	2.26123	0.0237452	0.08404	0	0	9.88822	9.28177
Gbar_A10G006800	4.80712	5.58539	2.47132	2.26008	0.0238161	0.0842284	0	0	8.09036	11.1381
Gbar_A10G011850	11.2242	-3.51354	1.55463	-2.26005	0.0238179	0.0842294	17.5799	23.721	3.59572	0
Gbar_D08G006270	105.041	1.04714	0.463465	2.25938	0.0238597	0.0843496	60.4311	76.554	111.467	171.713
Gbar_A11G027880	4.78519	5.57911	2.47299	2.25602	0.0240694	0.0849499	0	0	10.7871	8.3536
Gbar_A08G022010	18.4437	2.36505	1.04881	2.25498	0.0241347	0.08511	7.69122	4.3129	41.3507	20.4199
Gbar_D13G021720	35.7106	1.57146	0.697668	2.25244	0.0242944	0.0855415	20.8762	15.0952	53.0368	53.8343
Gbar_A05G014250	36.3922	1.78366	0.792276	2.25131	0.024366	0.0857322	23.0737	9.70403	42.2497	70.5415
Gbar_D12G019590	17.8715	-2.19855	0.977273	-2.24968	0.0244693	0.0860202	25.2712	33.425	6.2925	6.49724
Gbar_D06G004550	19.5858	2.18024	0.969161	2.24962	0.0244732	0.0860274	7.69122	6.46935	24.2711	39.9116
Gbar_D10G022260	26.5084	-2.00532	0.891638	-2.24903	0.0245109	0.0861427	40.6536	44.2072	5.39357	15.779
Gbar_A03G013220	53.5036	1.40645	0.625942	2.24694	0.0246437	0.086505	19.7774	38.8161	72.8133	82.6078
Gbar_A08G003140	49.6976	-1.61063	0.716948	-2.24651	0.0246716	0.0865743	52.7398	97.0403	34.1593	14.8508
Gbar_D03G012690	51.3841	1.54658	0.689088	2.24439	0.0248073	0.0869503	36.2586	16.1734	58.4304	94.6741
Gbar_A10G024870	27.4224	-3.33129	1.48468	-2.24377	0.0248473	0.0870477	90.0972	9.70403	9.88822	0
Gbar_A07G007980	62.5784	-1.61196	0.718458	-2.24364	0.0248553	0.0870617	108.776	79.7887	13.4839	48.2652
Gbar_D07G017720	16.0934	-2.42928	1.08294	-2.24322	0.0248827	0.0871384	19.7774	34.5032	3.59572	6.49724
Gbar_A07G019720	41.866	-1.56845	0.699987	-2.24068	0.0250465	0.0875207	64.826	60.3806	13.4839	28.7735
Gbar_D01G006060	65.067	1.18916	0.530778	2.2404	0.0250647	0.0875699	32.9624	46.3637	87.1961	93.7459
Gbar_A09G016570	45.1003	1.51764	0.677837	2.23895	0.025159	0.0878274	16.4812	30.1903	54.8347	78.8951
Gbar_D04G021510	39.2279	1.53803	0.687364	2.23758	0.0252485	0.0880367	15.3824	24.7992	63.824	52.9061
Gbar_D01G006860	70.2514	1.10286	0.492905	2.23746	0.0252562	0.0880429	46.1473	43.129	97.9833	93.7459
Gbar_A11G033890	5.07573	5.66338	2.53853	2.23097	0.0256834	0.0892011	0	0	3.59572	16.7072
Gbar_D08G004040	22.8949	2.58073	1.1571	2.23035	0.025724	0.0893167	9.88872	3.23468	13.4839	64.9724
Gbar_A08G014950	4.35394	-5.69559	2.55378	-2.23026	0.0257305	0.0893167	8.78997	8.6258	0	0
Gbar_A13G013240	4.35394	-5.69559	2.55378	-2.23026	0.0257305	0.0893167	8.78997	8.6258	0	0
Gbar_D05G025660	73.189	1.28549	0.576526	2.22972	0.0257657	0.0893948	58.2336	26.9556	96.1854	111.381
Gbar_D03G016170	53.5662	-1.37488	0.616659	-2.22957	0.025776	0.0894222	80.2085	74.3975	20.6754	38.9834
Gbar_D05G036120	4.35907	-5.69719	2.55677	-2.22828	0.0258618	0.0896329	9.88872	7.54758	0	0
Gbar_A10G001760	4.35907	-5.69719	2.55677	-2.22828	0.0258618	0.0896329	9.88872	7.54758	0	0
Gbar_A09G001540	27.5253	1.84927	0.82993	2.22822	0.0258656	0.0896392	9.88872	14.0169	32.3614	53.8343
Gbar_A06G000930	4.34881	-5.69399	2.55779	-2.22613	0.0260052	0.0900014	7.69122	9.70403	0	0
Gbar_D12G016220	74.0678	-1.1401	0.512336	-2.22531	0.0260606	0.0901395	115.368	88.4145	38.654	53.8343
Gbar_D02G000310	22.2651	-2.15337	0.968502	-2.2234	0.0261885	0.0904692	26.3699	46.3637	11.6861	4.64089
Gbar_D01G014100	9.38208	-3.68152	1.65633	-2.22269	0.0262368	0.0905971	17.5799	17.2516	2.69679	0
Gbar_D03G014460	45.6187	1.36119	0.61277	2.22137	0.0263256	0.0908058	24.1724	26.9556	71.0154	60.3315
Gbar_A07G022410	30.6816	-1.68365	0.758001	-2.22117	0.0263395	0.0908294	47.2461	46.3637	17.9786	11.1381
Gbar_A03G003540	4.3642	-5.6988	2.56697	-2.22005	0.0264156	0.0910278	10.9875	6.46935	0	0
Gbar_A05G013110	4.3642	-5.6988	2.56697	-2.22005	0.0264156	0.0910278	10.9875	6.46935	0	0
Gbar_D11G013780	5.19078	5.69701	2.56628	2.21995	0.0264219	0.0910449	0	0	17.9786	2.78453
Gbar_D10G016830	73.7519	1.10757	0.499158	2.21887	0.0264957	0.0912449	41.7524	51.7548	111.467	90.0332
Gbar_D08G022790	21.8363	-2.96495	1.33723	-2.21722	0.0266078	0.0915425	48.3448	29.1121	9.88822	0
Gbar_A01G002780	69.2191	1.18041	0.532397	2.21716	0.0266125	0.0915453	34.0611	50.6766	85.3983	106.74
Gbar_D05G030120	150.888	0.992319	0.447665	2.21665	0.0266467	0.0916322	69.221	132.622	177.089	224.619
Gbar_A09G021600	4.34368	-5.69238	2.56903	-2.21576	0.0267076	0.0918021	6.59248	10.7823	0	0
Gbar_D13G001840	4.76325	5.57278	2.5152	2.21564	0.0267159	0.0918207	0	0	13.4839	5.56906
Gbar_D10G003060	4.76325	5.57278	2.5152	2.21564	0.0267159	0.0918207	0	0	13.4839	5.56906
Gbar_A08G000150	4.65428	-5.79139	2.61412	-2.21542	0.0267311	0.0918483	15.3824	3.23468	0	0
Gbar_A09G019770	10.9854	-3.47967	1.57186	-2.21372	0.0268478	0.092185	24.1724	16.1734	3.59572	0
Gbar_A05G013940	11.5604	-3.55982	1.61263	-2.20746	0.0272817	0.0933725	31.8636	10.7823	3.59572	0
Gbar_D05G008520	314.137	-0.587827	0.26647	-2.20598	0.0273854	0.0936393	390.055	364.44	231.025	271.028
Gbar_D12G029420	112.516	0.919116	0.416655	2.20594	0.0273882	0.0936438	81.3072	74.3975	167.201	127.16
Gbar_A08G011020	27.5575	1.84878	0.838324	2.20533	0.0274307	0.0937489	12.0862	11.8605	29.6647	56.6188
Gbar_A06G011700	4.36933	-5.7004	2.58516	-2.20505	0.0274509	0.0937829	12.0862	5.39113	0	0
Gbar_D10G017960	4.36933	-5.7004	2.58516	-2.20505	0.0274509	0.0937829	12.0862	5.39113	0	0
Gbar_D05G022400	4.36933	-5.7004	2.58516	-2.20505	0.0274509	0.0937829	12.0862	5.39113	0	0
Gbar_D08G010210	4.59785	-5.77467	2.61937	-2.2046	0.0274819	0.0938438	3.29624	15.0952	0	0
Gbar_D09G003050	4.59785	-5.77467	2.61937	-2.2046	0.0274819	0.0938438	3.29624	15.0952	0	0
Gbar_D02G021930	4.59785	-5.77467	2.61937	-2.2046	0.0274819	0.0938438	3.29624	15.0952	0	0
Gbar_A03G002160	55.0252	-1.23371	0.559675	-2.20434	0.0275007	0.093883	71.4185	83.0233	35.9572	29.7017
Gbar_A05G020530	25.4559	2.16201	0.982623	2.20025	0.0277895	0.0946322	15.3824	3.23468	38.654	44.5525
Gbar_D02G019440	7.27802	-6.43712	2.92685	-2.19933	0.0278543	0.0947718	0	29.1121	0	0
Gbar_A07G022210	11.238	-3.48173	1.58329	-2.19905	0.0278744	0.0948098	14.2837	26.9556	0	3.71271
Gbar_D11G031340	4.56777	5.51186	2.50727	2.19836	0.0279238	0.094945	0	0	8.98929	9.28177
Gbar_D06G004720	135.848	0.827672	0.376539	2.1981	0.0279419	0.0949688	92.2947	103.51	157.313	190.276
Gbar_A13G000090	4.57508	5.51406	2.50891	2.19779	0.0279642	0.0950395	0	0	8.09036	10.21
Gbar_D05G023290	8.5583	3.88762	1.76993	2.19649	0.0280571	0.0953049	0	2.15645	12.585	19.4917
Gbar_A05G027680	15.5542	3.08103	1.40323	2.19567	0.0281156	0.0954784	6.59248	0	30.5636	25.0608
Gbar_A03G000970	17.7584	3.04529	1.38723	2.19522	0.0281475	0.0955663	7.69122	0	21.5743	41.768
Gbar_D12G003270	4.56045	5.50966	2.51018	2.19493	0.0281685	0.0956071	0	0	9.88822	8.3536
Gbar_A12G018600	4.56045	5.50966	2.51018	2.19493	0.0281685	0.0956071	0	0	9.88822	8.3536
Gbar_A11G009930	4.56045	5.50966	2.51018	2.19493	0.0281685	0.0956071	0	0	9.88822	8.3536
Gbar_D05G035970	92.5456	0.987809	0.45016	2.19435	0.0282101	0.0957381	63.7273	60.3806	139.334	106.74
Gbar_A08G012920	40.0769	1.42418	0.649379	2.19314	0.028297	0.0959074	20.8762	22.6427	62.0261	54.7625
Gbar_A03G018260	4.58239	5.51626	2.5152	2.19317	0.0282953	0.0959074	0	0	7.19143	11.1381
Gbar_D08G022450	21.861	-2.22317	1.01367	-2.19319	0.0282938	0.0959074	47.2461	24.7992	11.6861	3.71271
Gbar_A06G019990	49.5647	1.59952	0.729649	2.19217	0.0283669	0.0960871	37.3574	11.8605	69.2175	79.8233
Gbar_D08G007110	28.9965	1.70737	0.779055	2.1916	0.0284087	0.0962135	12.0862	15.0952	37.755	51.0498
Gbar_D08G026770	7.79854	-3.99355	1.82229	-2.1915	0.0284155	0.0962313	12.0862	17.2516	0	1.85635
Gbar_A09G007240	20.854	2.16749	0.990478	2.18833	0.0286459	0.0968175	4.39499	10.7823	42.2497	25.989
Gbar_A02G018280	9.69268	-3.73218	1.7055	-2.18832	0.0286461	0.0968175	26.3699	9.70403	2.69679	0
Gbar_A03G015930	33.5913	1.69943	0.776685	2.18805	0.0286659	0.0968742	19.7774	11.8605	37.755	64.9724
Gbar_Scaffold437G000010	37.5898	1.67721	0.766915	2.18696	0.0287458	0.0970776	12.0862	23.721	73.7122	40.8398
Gbar_D05G006360	35.5427	-1.53524	0.702131	-2.18654	0.0287763	0.0971653	60.4311	45.2855	20.6754	15.779
Gbar_D05G013440	4.5897	5.51845	2.52642	2.18429	0.0289407	0.097556	0	0	6.2925	12.0663
Gbar_D05G036420	8.51737	3.86546	1.76968	2.18426	0.0289428	0.0975578	2.19749	0	18.8775	12.9945
Gbar_A07G005340	95.2039	-0.97262	0.445308	-2.18415	0.0289513	0.0975762	114.27	138.013	71.9143	56.6188
Gbar_A01G012100	16.5886	2.34749	1.07525	2.1832	0.0290211	0.097755	6.59248	4.3129	35.9572	19.4917
Gbar_D10G015970	4.37446	-5.70201	2.61327	-2.18195	0.0291134	0.0979832	13.185	4.3129	0	0
Gbar_A11G007610	4.37446	-5.70201	2.61327	-2.18195	0.0291134	0.0979832	13.185	4.3129	0	0
Gbar_A08G012130	4.37446	-5.70201	2.61327	-2.18195	0.0291134	0.0979832	13.185	4.3129	0	0
Gbar_D02G005570	4.37446	-5.70201	2.61327	-2.18195	0.0291134	0.0979832	13.185	4.3129	0	0
Gbar_D08G008040	4.37446	-5.70201	2.61327	-2.18195	0.0291134	0.0979832	13.185	4.3129	0	0
Gbar_D11G036070	63.1433	-1.12261	0.514556	-2.1817	0.0291315	0.0980236	87.8997	85.1798	38.654	40.8398
Gbar_A02G003510	55.8373	-1.22954	0.564022	-2.17995	0.0292612	0.0983567	69.221	87.3362	29.6647	37.1271
Gbar_D04G017220	23.6984	-2.06594	0.948227	-2.17874	0.0293508	0.0985646	56.0361	20.4863	8.98929	9.28177
Gbar_D12G025190	30.9861	-1.63504	0.75084	-2.17762	0.0294342	0.0987773	54.9373	38.8161	13.4839	16.7072
Gbar_D02G007370	16.7928	-3.05446	1.40451	-2.17475	0.0296485	0.0993072	36.2586	23.721	7.19143	0
Gbar_D07G007480	4.33342	-5.68914	2.61753	-2.17347	0.0297449	0.0995421	4.39499	12.9387	0	0
Gbar_D05G007330	26.0929	-1.9093	0.879589	-2.17068	0.0299557	0.100113	25.2712	57.1459	9.88822	12.0663
Gbar_D08G002840	12.5938	-3.34427	1.54121	-2.16989	0.030015	0.100285	31.8636	14.0169	4.49465	0
Gbar_A03G013420	15.3718	3.08391	1.42127	2.16982	0.0300202	0.100297	0	6.46935	20.6754	34.3426
Gbar_D10G026880	26.2774	1.7637	0.812968	2.16946	0.0300474	0.100357	9.88872	14.0169	43.1486	38.0553
Gbar_A12G029390	80.3214	1.05356	0.48584	2.16853	0.030118	0.100556	51.6411	52.833	125.85	90.9614
Gbar_A12G021550	87.6668	1.23079	0.567577	2.1685	0.0301204	0.100558	68.1223	36.6597	88.0951	157.79
Gbar_A06G019520	14.3585	-2.57882	1.19043	-2.16628	0.0302895	0.101033	36.2586	12.9387	3.59572	4.64089
Gbar_D07G018140	52.2343	1.24272	0.573732	2.16603	0.0303087	0.101055	32.9624	29.1121	79.1058	67.7569
Gbar_D11G036230	12.5117	-3.33441	1.54061	-2.16434	0.0304381	0.101371	14.2837	31.2685	4.49465	0
Gbar_D05G033430	73.4162	1.141	0.527347	2.16366	0.0304902	0.101502	57.1348	34.5032	95.2865	106.74
Gbar_A08G008590	4.74863	5.56851	2.57487	2.16263	0.0305694	0.101734	0	0	15.2818	3.71271
Gbar_A07G001870	11.7796	3.30621	1.52927	2.16195	0.0306218	0.101871	0	4.3129	25.17	17.6354
Gbar_A01G019230	7.00846	-6.38268	2.95243	-2.16184	0.0306308	0.10189	0	28.0339	0	0
Gbar_A05G017850	19.8964	-2.05124	0.948927	-2.16164	0.0306462	0.101931	27.4687	36.6597	9.88822	5.56906
Gbar_D04G018710	93.9426	-0.942375	0.43626	-2.16012	0.0307632	0.102225	129.652	117.527	70.1165	58.4752
Gbar_A03G002120	31.4653	-2.75791	1.2777	-2.1585	0.0308892	0.102548	41.7524	67.9282	16.1807	0
Gbar_A13G006840	11.9738	-2.69516	1.24863	-2.1585	0.0308892	0.102548	27.4687	14.0169	2.69679	3.71271
Gbar_D10G021240	72.5878	1.07097	0.496329	2.15778	0.0309449	0.102711	48.3448	45.2855	87.1961	109.525
Gbar_A06G007070	26.7347	1.87312	0.868655	2.15634	0.031057	0.103025	16.4812	6.46935	43.1486	40.8398
Gbar_A13G021320	19.7041	-2.95263	1.36934	-2.15624	0.0310649	0.103045	43.9499	25.8774	8.98929	0
Gbar_D05G014090	12.5927	3.41145	1.58307	2.15496	0.0311647	0.10332	0	4.3129	10.7871	35.2707
Gbar_A08G021790	13.0909	-2.84798	1.32267	-2.15321	0.031302	0.103692	37.3574	8.6258	3.59572	2.78453
Gbar_A06G021440	33.6833	-1.58351	0.735793	-2.15211	0.0313885	0.103904	40.6536	60.3806	19.7764	13.9227
Gbar_D07G003820	136.476	-0.801411	0.372451	-2.15172	0.0314194	0.10399	156.022	190.846	101.579	97.4586
Gbar_D11G022830	248.586	-0.661155	0.307315	-2.15139	0.0314452	0.104054	282.378	326.702	168.999	216.265
Gbar_A07G000160	23.5859	2.79499	1.29953	2.15076	0.0314948	0.104182	0	11.8605	32.3614	50.1216
Gbar_D03G013840	19.0771	2.1399	0.99516	2.15031	0.031531	0.104278	4.39499	9.70403	27.8668	34.3426
Gbar_D11G004700	99.6748	0.949916	0.441909	2.14957	0.031589	0.104414	63.7273	72.2411	112.366	150.365
Gbar_A12G000820	70.7873	1.1931	0.555202	2.14895	0.0316382	0.104525	52.7398	33.425	79.1058	117.879
Gbar_D11G023090	46.9104	-1.34689	0.626814	-2.14879	0.0316514	0.104552	52.7398	81.9451	26.9679	25.989
Gbar_D10G025100	19.3679	-2.92473	1.36146	-2.14822	0.0316961	0.104647	29.6662	38.8161	8.98929	0
Gbar_A10G023750	23.4366	1.82019	0.847652	2.14734	0.0317665	0.104813	10.9875	9.70403	36.8561	36.1989
Gbar_D03G014610	4.08439	-5.60333	2.61079	-2.14622	0.0318551	0.105019	8.78997	7.54758	0	0
Gbar_A03G017100	4.08439	-5.60333	2.61079	-2.14622	0.0318551	0.105019	8.78997	7.54758	0	0
Gbar_A06G022080	4.08439	-5.60333	2.61079	-2.14622	0.0318551	0.105019	8.78997	7.54758	0	0
Gbar_A11G032200	4.08439	-5.60333	2.61079	-2.14622	0.0318551	0.105019	8.78997	7.54758	0	0
Gbar_D03G015190	4.08439	-5.60333	2.61079	-2.14622	0.0318551	0.105019	8.78997	7.54758	0	0
Gbar_A01G015340	142.597	-0.830747	0.387081	-2.14618	0.0318584	0.105019	210.959	154.186	110.568	94.6741
Gbar_D07G012620	4.07926	-5.60162	2.61138	-2.14508	0.0319466	0.105213	7.69122	8.6258	0	0
Gbar_D11G030600	4.07926	-5.60162	2.61138	-2.14508	0.0319466	0.105213	7.69122	8.6258	0	0
Gbar_A09G012260	4.07926	-5.60162	2.61138	-2.14508	0.0319466	0.105213	7.69122	8.6258	0	0
Gbar_D09G022370	4.07926	-5.60162	2.61138	-2.14508	0.0319466	0.105213	7.69122	8.6258	0	0
Gbar_D08G022330	86.9775	-1.04681	0.488271	-2.1439	0.0320406	0.105435	139.541	94.8838	49.4411	64.0442
Gbar_D12G024420	31.1896	-1.5884	0.742089	-2.14045	0.0323187	0.106154	47.2461	46.3637	12.585	18.5635
Gbar_D06G017260	39.4224	1.39059	0.650171	2.1388	0.032452	0.106483	21.9749	21.5645	57.5315	56.6188
Gbar_D11G010220	4.53121	5.50079	2.57303	2.13787	0.0325273	0.106686	0	0	13.4839	4.64089
Gbar_D09G019620	57.8302	1.2181	0.569813	2.13771	0.03254	0.106711	27.4687	42.0508	76.409	85.3923
Gbar_A11G026630	4.07413	-5.59991	2.61988	-2.13747	0.0325596	0.106757	6.59248	9.70403	0	0
Gbar_A06G001030	69.3294	-1.11414	0.521276	-2.13733	0.0325713	0.10677	112.072	77.6322	45.8454	41.768
Gbar_D06G014720	9.91495	3.48774	1.63286	2.13597	0.0326818	0.107044	0	3.23468	21.5743	14.8508
Gbar_A12G022270	14.4769	-3.277	1.5359	-2.1336	0.0328759	0.107505	40.6536	11.8605	5.39357	0
Gbar_A12G026880	11.6478	-2.64974	1.24216	-2.13317	0.0329104	0.107584	15.3824	24.7992	2.69679	3.71271
Gbar_D09G004810	4.34303	5.43902	2.55068	2.13238	0.0329756	0.107781	0	0	8.09036	9.28177
Gbar_A10G011100	4.33572	5.4367	2.5514	2.13087	0.0330997	0.10812	0	0	8.98929	8.3536
Gbar_D02G008850	11.6119	3.2632	1.53169	2.13046	0.0331336	0.108192	4.39499	0	19.7764	22.2763
Gbar_A04G012870	101.951	0.91118	0.427765	2.1301	0.0331636	0.108241	74.7148	66.85	118.659	147.58
Gbar_A09G015030	4.35035	5.44133	2.55496	2.12972	0.0331951	0.108288	0	0	7.19143	10.21
Gbar_A13G016950	51.7599	1.22516	0.575412	2.12918	0.0332394	0.108416	30.7649	31.2685	79.1058	65.9006
Gbar_A06G020080	217.253	0.649979	0.305332	2.12876	0.0332741	0.108502	154.923	183.298	260.689	270.1
Gbar_D06G018780	4.09465	-5.60675	2.6339	-2.12869	0.0332799	0.108515	10.9875	5.39113	0	0
Gbar_A05G027360	83.0397	1.03862	0.488155	2.12765	0.0333662	0.108747	48.3448	60.3806	93.4886	129.945
Gbar_D01G007420	4.32841	5.43439	2.55712	2.1252	0.0335702	0.109245	0	0	9.88822	7.42542
Gbar_D04G020300	4.069	-5.59819	2.63693	-2.123	0.0337541	0.109665	5.49373	10.7823	0	0
Gbar_A09G013850	4.35766	5.44364	2.56446	2.12272	0.033777	0.109708	0	0	6.2925	11.1381
Gbar_D07G008070	40.1883	1.37843	0.649521	2.12222	0.0338191	0.10982	24.1724	20.4863	54.8347	61.2597
Gbar_A07G009470	57.016	-1.16392	0.54845	-2.1222	0.0338206	0.10982	71.4185	86.258	33.2604	37.1271
Gbar_A05G030660	19.4922	2.18021	1.02764	2.12157	0.033874	0.109949	3.29624	10.7823	33.2604	30.6299
Gbar_A07G000830	165.732	-0.854679	0.403002	-2.12078	0.0339401	0.110129	164.812	262.009	103.377	132.729
Gbar_D04G018140	14.2529	-2.39806	1.13211	-2.11822	0.0341563	0.110682	26.3699	21.5645	6.2925	2.78453
Gbar_D09G024880	222.116	-0.671295	0.317106	-2.11694	0.0342648	0.110969	238.428	307.294	163.605	179.138
Gbar_A10G013440	12.9066	2.52806	1.19451	2.1164	0.0343111	0.111091	4.39499	3.23468	17.0797	26.9171
Gbar_D05G016140	15.133	-3.10208	1.46586	-2.11622	0.0343265	0.111135	17.5799	36.6597	6.2925	0
Gbar_D11G005490	70.2029	1.15454	0.545658	2.11586	0.0343563	0.111209	42.8511	44.2072	121.355	72.3978
Gbar_A06G022170	15.7666	-2.24922	1.06349	-2.11494	0.034435	0.111414	18.6787	33.425	5.39357	5.56906
Gbar_D12G011490	13.9936	-2.53171	1.19844	-2.11251	0.0346427	0.11195	14.2837	33.425	2.69679	5.56906
Gbar_A05G028990	11.7338	-3.23201	1.5305	-2.11174	0.0347086	0.112118	20.8762	21.5645	4.49465	0
Gbar_A04G004590	4.36497	5.44595	2.5797	2.11108	0.0347654	0.112233	0	0	5.39357	12.0663
Gbar_D11G035750	53.9639	1.48424	0.703084	2.11105	0.0347681	0.112236	42.8511	14.0169	77.3079	81.6796
Gbar_D02G007330	34.3476	1.49587	0.708681	2.11077	0.0347917	0.112274	20.8762	15.0952	49.4411	51.9779
Gbar_D09G020380	78.6195	1.05494	0.499831	2.11059	0.0348073	0.1123	42.8511	59.3024	92.5897	119.735
Gbar_D11G020760	30.9961	1.69177	0.801695	2.11024	0.0348374	0.112346	9.88872	19.4081	56.6325	38.0553
Gbar_A10G023270	69.1048	1.12352	0.532666	2.10925	0.0349233	0.112539	37.3574	49.5984	110.568	78.8951
Gbar_D02G014910	111.668	-0.996286	0.472817	-2.10713	0.0351063	0.112952	109.875	187.611	64.7229	84.4641
Gbar_A12G023260	16.5689	2.93276	1.39201	2.10684	0.0351311	0.113026	7.69122	0	25.17	33.4144
Gbar_D02G002930	17.897	2.86438	1.36011	2.106	0.0352048	0.113202	0	8.6258	33.2604	29.7017
Gbar_D06G018890	31.5262	1.71266	0.813494	2.10532	0.0352638	0.113367	20.8762	8.6258	54.8347	41.768
Gbar_D04G013760	8.11178	3.78938	1.80121	2.1038	0.0353958	0.113712	2.19749	0	11.6861	18.5635
Gbar_A06G021960	201.713	-0.658342	0.312945	-2.1037	0.0354049	0.113735	236.23	257.696	167.201	145.724
Gbar_A05G029650	81.4865	1.01516	0.482644	2.10334	0.0354361	0.113806	62.6285	45.2855	116.861	101.171
Gbar_D09G004230	7.24481	-3.90742	1.85832	-2.10267	0.0354949	0.113967	12.0862	15.0952	1.79786	0
Gbar_A13G014950	4.06387	-5.59646	2.66415	-2.10065	0.0356713	0.114413	4.39499	11.8605	0	0
Gbar_D03G012720	4.06387	-5.59646	2.66415	-2.10065	0.0356713	0.114413	4.39499	11.8605	0	0
Gbar_A02G014440	4.06387	-5.59646	2.66415	-2.10065	0.0356713	0.114413	4.39499	11.8605	0	0
Gbar_D05G018530	28.3305	-1.64526	0.783283	-2.10046	0.0356882	0.114445	36.2586	49.5984	11.6861	15.779
Gbar_D05G006700	13.3751	2.59453	1.23623	2.09875	0.0358389	0.114815	2.19749	5.39113	15.2818	30.6299
Gbar_A05G014280	12.6234	2.49097	1.18777	2.09718	0.035978	0.115184	4.39499	3.23468	23.3722	19.4917
Gbar_D04G017180	11.3709	-2.61488	1.24766	-2.09584	0.0360968	0.115495	15.3824	23.721	3.59572	2.78453
Gbar_A13G011870	4.37228	5.44827	2.60174	2.09409	0.036252	0.115864	0	0	4.49465	12.9945
Gbar_D12G024670	39.8629	1.51403	0.722994	2.09411	0.0362499	0.115864	20.8762	20.4863	79.1058	38.9834
Gbar_A11G014550	4.37228	5.44827	2.60174	2.09409	0.036252	0.115864	0	0	4.49465	12.9945
Gbar_A08G027660	36.2953	1.60674	0.767357	2.09387	0.0362719	0.115904	15.3824	20.4863	35.0582	74.2542
Gbar_D05G008860	48.1706	-1.29523	0.618662	-2.0936	0.0362958	0.115946	54.9373	81.9451	25.17	30.6299
Gbar_D08G001960	73.1522	-1.22657	0.585914	-2.09342	0.0363113	0.115978	64.826	140.169	45.8454	41.768
Gbar_A10G020970	37.7692	1.56477	0.747724	2.09271	0.0363751	0.116147	23.0737	15.0952	38.654	74.2542
Gbar_D01G021660	15.0716	-2.31567	1.10714	-2.09158	0.0364762	0.116435	31.8636	18.3298	3.59572	6.49724
Gbar_A07G000070	128.79	0.873836	0.41811	2.08997	0.0366207	0.116826	98.8872	83.0233	198.663	134.586
Gbar_D04G021600	304.553	-0.562714	0.269435	-2.0885	0.0367528	0.11716	386.759	339.641	231.924	259.89
Gbar_A03G006280	14.5953	3.00054	1.43701	2.08804	0.0367941	0.117263	0	6.46935	30.5636	21.3481
Gbar_D01G021730	10.1613	-3.35705	1.60805	-2.08766	0.0368286	0.117349	20.8762	16.1734	3.59572	0
Gbar_A10G023010	15.9277	-2.96907	1.42317	-2.08623	0.0369578	0.117638	24.1724	32.3468	7.19143	0
Gbar_A09G020240	7.19143	6.1671	2.95677	2.08575	0.0370009	0.117752	0	0	28.7657	0
Gbar_A07G008090	23.4578	1.82603	0.875755	2.0851	0.0370605	0.117865	7.69122	12.9387	32.3614	40.8398
Gbar_A11G005180	15.8015	2.26459	1.08636	2.08456	0.0371095	0.11798	5.49373	5.39113	17.9786	34.3426
Gbar_D10G007090	13.2858	-3.14009	1.50767	-2.08275	0.0372742	0.118386	16.4812	31.2685	5.39357	0
Gbar_D11G035300	11.7653	-3.19931	1.53848	-2.07952	0.0375696	0.119147	19.7774	22.6427	0	4.64089
Gbar_A11G015190	70.9175	1.02089	0.490982	2.07929	0.037591	0.119197	49.4436	44.2072	93.4886	96.5304
Gbar_A03G015610	32.809	2.59312	1.24732	2.07896	0.0376212	0.119287	18.6787	0	49.4411	63.1161
Gbar_D04G011550	4.10491	-5.61019	2.69959	-2.07817	0.0376938	0.119464	13.185	3.23468	0	0
Gbar_D09G012740	19.7228	-2.02411	0.974722	-2.0766	0.0378387	0.119805	41.7524	21.5645	6.2925	9.28177
Gbar_A05G003540	14.6709	-3.05168	1.47015	-2.07576	0.0379165	0.119962	34.0611	18.3298	6.2925	0
Gbar_D03G018410	9.49474	3.41935	1.6476	2.07535	0.037954	0.120057	0	3.23468	16.1807	18.5635
Gbar_D07G014190	90.8634	-1.12139	0.540758	-2.07374	0.0381031	0.120386	114.27	134.778	78.2068	36.1989
Gbar_A13G004880	4.51658	5.49628	2.65147	2.07292	0.0381797	0.120551	0	0	15.2818	2.78453
Gbar_A05G026310	4.51658	5.49628	2.65147	2.07292	0.0381797	0.120551	0	0	15.2818	2.78453
Gbar_A13G014660	12.6352	3.39615	1.63874	2.07242	0.0382263	0.12065	4.39499	0	8.09036	38.0553
Gbar_A09G001560	22.9455	1.78252	0.860561	2.07135	0.0383264	0.120877	9.88872	10.7823	39.5529	31.558
Gbar_A11G024970	4.37959	5.45059	2.63246	2.07053	0.0384025	0.121069	0	0	3.59572	13.9227
Gbar_A10G023840	14.4746	-2.25736	1.09074	-2.06957	0.0384928	0.121258	24.1724	23.721	6.2925	3.71271
Gbar_D12G007120	4.05874	-5.59472	2.70518	-2.06815	0.0386257	0.121599	3.29624	12.9387	0	0
Gbar_D10G026670	4.05874	-5.59472	2.70518	-2.06815	0.0386257	0.121599	3.29624	12.9387	0	0
Gbar_A07G024970	25.4757	1.79119	0.866699	2.06668	0.0387639	0.121962	10.9875	11.8605	52.1379	26.9171
Gbar_A03G006820	10.1854	-3.32588	1.60985	-2.06595	0.0388329	0.1221	19.7774	17.2516	0	3.71271
Gbar_D12G018230	18.4155	-2.1189	1.02567	-2.06587	0.0388411	0.122109	29.6662	30.1903	3.59572	10.21
Gbar_D03G011300	4.11099	5.35986	2.59733	2.0636	0.0390553	0.122674	0	0	8.09036	8.3536
Gbar_D05G015650	4.11099	5.35986	2.59733	2.0636	0.0390553	0.122674	0	0	8.09036	8.3536
Gbar_A01G021260	27.2554	-1.64397	0.79682	-2.06316	0.0390977	0.122783	35.1599	47.4419	15.2818	11.1381
Gbar_D13G019140	4.1183	5.3623	2.59923	2.06303	0.0391095	0.122783	0	0	7.19143	9.28177
Gbar_D08G010090	4.1183	5.3623	2.59923	2.06303	0.0391095	0.122783	0	0	7.19143	9.28177
Gbar_D04G017400	22.0405	1.80865	0.877794	2.06046	0.039355	0.123319	8.78997	10.7823	31.4625	37.1271
Gbar_D13G008990	275.588	0.569495	0.276456	2.05999	0.0393999	0.123423	205.466	238.288	326.311	332.287
Gbar_A12G016770	15.6823	2.24991	1.09223	2.05993	0.039405	0.123427	6.59248	4.3129	33.2604	18.5635
Gbar_A10G024930	4.10368	5.35741	2.60088	2.05985	0.039413	0.123428	0	0	8.98929	7.42542
Gbar_D04G019960	4.10368	5.35741	2.60088	2.05985	0.039413	0.123428	0	0	8.98929	7.42542
Gbar_A11G020030	25.9898	1.74091	0.84531	2.05949	0.0394473	0.123527	12.0862	11.8605	51.239	28.7735
Gbar_D09G021510	32.9253	-1.58461	0.769528	-2.0592	0.0394751	0.123598	34.0611	64.6935	14.3829	18.5635
Gbar_A13G014860	3.8097	-5.50294	2.67268	-2.05896	0.0394984	0.123602	7.69122	7.54758	0	0
Gbar_D06G014770	3.8097	-5.50294	2.67268	-2.05896	0.0394984	0.123602	7.69122	7.54758	0	0
Gbar_D01G005940	3.8097	-5.50294	2.67268	-2.05896	0.0394984	0.123602	7.69122	7.54758	0	0
Gbar_A05G023720	3.8097	-5.50294	2.67268	-2.05896	0.0394984	0.123602	7.69122	7.54758	0	0
Gbar_A07G014090	3.8097	-5.50294	2.67268	-2.05896	0.0394984	0.123602	7.69122	7.54758	0	0
Gbar_D05G030490	3.8097	-5.50294	2.67268	-2.05896	0.0394984	0.123602	7.69122	7.54758	0	0
Gbar_D10G024170	3.8097	-5.50294	2.67268	-2.05896	0.0394984	0.123602	7.69122	7.54758	0	0
Gbar_D13G008880	4.12561	5.36474	2.60672	2.05804	0.0395862	0.123831	0	0	6.2925	10.21
Gbar_A11G022310	3.81483	-5.50477	2.67638	-2.0568	0.0397057	0.12409	8.78997	6.46935	0	0
Gbar_D12G001650	34.7443	-1.49093	0.725143	-2.05605	0.0397778	0.124255	62.6285	39.8943	20.6754	15.779
Gbar_A11G005150	35.837	1.41211	0.687199	2.05488	0.0398903	0.124527	17.5799	21.5645	49.4411	54.7625
Gbar_D04G000860	3.80457	-5.50111	2.67779	-2.05435	0.039942	0.124628	6.59248	8.6258	0	0
Gbar_A01G009540	3.80457	-5.50111	2.67779	-2.05435	0.039942	0.124628	6.59248	8.6258	0	0
Gbar_A01G019030	19.808	-2.91797	1.42119	-2.05318	0.040055	0.124871	50.5423	19.4081	0	9.28177
Gbar_D04G015060	45.8807	-1.3076	0.637085	-2.05247	0.0401243	0.125044	72.5173	58.2242	32.3614	20.4199
Gbar_D08G022470	29.9125	-2.23378	1.08847	-2.05222	0.0401481	0.125082	87.8997	10.7823	11.6861	9.28177
Gbar_A09G004700	146.874	-0.8282	0.40366	-2.05173	0.0401963	0.125195	147.232	228.584	112.366	99.315
Gbar_A02G002430	4.09637	5.35496	2.61003	2.05169	0.0402001	0.125195	0	0	9.88822	6.49724
Gbar_D06G019350	116.74	-0.793443	0.38695	-2.05051	0.040315	0.125468	151.627	144.482	83.6004	87.2487
Gbar_D02G013970	40.0786	1.37339	0.670272	2.049	0.0404617	0.125777	24.1724	20.4863	68.3186	47.337
Gbar_D10G021740	4.13293	5.36718	2.62027	2.04833	0.040528	0.125941	0	0	5.39357	11.1381
Gbar_A11G019640	49.5597	1.25036	0.61068	2.04749	0.0406097	0.126133	23.0737	35.5814	74.6111	64.9724
Gbar_D05G008960	75.8614	0.974957	0.476601	2.04565	0.0407911	0.126599	51.6411	50.6766	94.3876	106.74
Gbar_D10G023430	22.4886	-2.73981	1.33943	-2.04551	0.0408047	0.126622	34.0611	44.2072	11.6861	0
Gbar_A09G011810	64.9259	1.07037	0.523374	2.04513	0.0408416	0.126706	40.6536	43.129	98.8822	77.0387
Gbar_A05G004730	18.5684	-1.92082	0.939323	-2.0449	0.0408644	0.126746	28.5674	30.1903	8.09036	7.42542
Gbar_A10G018120	40.7953	1.55078	0.759276	2.04244	0.0411079	0.127292	30.7649	10.7823	55.7336	65.9006
Gbar_D13G016490	115.973	0.82236	0.402633	2.04245	0.0411066	0.127292	82.406	85.1798	164.504	131.801
Gbar_D03G010510	42.2422	1.34056	0.656996	2.04043	0.0413072	0.127822	20.8762	26.9556	71.0154	50.1216
Gbar_A13G024820	30.8528	1.614	0.791244	2.03983	0.041367	0.127952	9.88872	20.4863	50.34	42.6962
Gbar_A05G025070	4.08905	5.3525	2.62528	2.03883	0.0414665	0.128204	0	0	10.7871	5.56906
Gbar_A08G025920	11.5037	3.26918	1.60414	2.03797	0.0415532	0.128397	0	4.3129	30.5636	11.1381
Gbar_A02G016260	9.26269	3.38039	1.66068	2.03554	0.0417967	0.12898	0	3.23468	16.1807	17.6354
Gbar_D04G018230	38.7859	-1.38983	0.683251	-2.03414	0.0419377	0.129305	67.0235	45.2855	24.2711	18.5635
Gbar_D02G011590	4.14024	5.36962	2.64083	2.03331	0.0420212	0.129487	0	0	4.49465	12.0663
Gbar_D12G000440	14.4729	2.98654	1.46883	2.03328	0.0420245	0.129491	0	6.46935	17.0797	34.3426
Gbar_A07G017050	3.82509	-5.50844	2.71288	-2.03048	0.0423082	0.130146	10.9875	4.3129	0	0
Gbar_D09G001640	3.82509	-5.50844	2.71288	-2.03048	0.0423082	0.130146	10.9875	4.3129	0	0
Gbar_D05G023310	29.6637	1.66924	0.822113	2.03043	0.042313	0.130154	19.7774	8.6258	50.34	39.9116
Gbar_A02G013110	28.365	1.59018	0.785136	2.02535	0.0428309	0.131225	13.185	15.0952	35.0582	50.1216
Gbar_D11G020610	14.963	-2.15727	1.06532	-2.02499	0.0428684	0.131313	19.7774	29.1121	5.39357	5.56906
Gbar_A05G021960	3.79431	-5.49742	2.71716	-2.02322	0.0430503	0.131714	4.39499	10.7823	0	0
Gbar_A13G001870	3.79431	-5.49742	2.71716	-2.02322	0.0430503	0.131714	4.39499	10.7823	0	0
Gbar_D03G005370	12.5827	3.03301	1.49982	2.02225	0.0431503	0.131944	5.49373	0	19.7764	25.0608
Gbar_D07G017000	35.7645	1.45827	0.721212	2.02198	0.0431786	0.132006	24.1724	14.0169	57.5315	47.337
Gbar_A07G016290	138.287	0.912398	0.451263	2.02187	0.0431893	0.132026	115.368	76.554	137.536	223.691
Gbar_A10G015160	74.5756	-1.062	0.5253	-2.0217	0.0432071	0.132061	120.862	80.8669	55.7336	40.8398
Gbar_D11G029210	4.08174	5.35003	2.64757	2.02073	0.0433073	0.132292	0	0	11.6861	4.64089
Gbar_A02G013090	4.08174	5.35003	2.64757	2.02073	0.0433073	0.132292	0	0	11.6861	4.64089
Gbar_A03G014610	108.034	0.857729	0.424754	2.01936	0.0434501	0.132644	88.9985	64.6935	142.93	135.514
Gbar_A10G025600	10.8575	-2.53665	1.2572	-2.01769	0.0436231	0.133009	20.8762	16.1734	3.59572	2.78453
Gbar_A05G042540	29.0517	-1.56997	0.778347	-2.01706	0.043689	0.133156	35.1599	51.7548	12.585	16.7072
Gbar_D01G010840	34.213	-1.66391	0.825284	-2.01617	0.0437823	0.133359	27.4687	76.554	17.9786	14.8508
Gbar_A05G012620	20.1321	2.09288	1.03883	2.01465	0.0439418	0.133769	10.9875	4.3129	20.6754	44.5525
Gbar_A02G017690	15.4773	-2.2242	1.10483	-2.01316	0.044098	0.134125	17.5799	33.425	7.19143	3.71271
Gbar_A12G014000	26.0847	-1.77206	0.880594	-2.01234	0.0441838	0.134322	50.5423	30.1903	16.1807	7.42542
Gbar_A07G007650	12.9257	-2.39627	1.19161	-2.01094	0.0443314	0.134645	16.4812	26.9556	2.69679	5.56906
Gbar_D11G033060	49.4584	-1.329	0.661243	-2.00985	0.0444475	0.134912	73.616	67.9282	38.654	17.6354
Gbar_D12G017750	31.947	1.47641	0.734702	2.00953	0.0444805	0.134987	19.7774	14.0169	49.4411	44.5525
Gbar_D09G023150	44.2976	1.26071	0.628015	2.00746	0.0447008	0.135508	21.9749	30.1903	65.6218	59.4034
Gbar_A12G013420	18.3833	-2.79572	1.39338	-2.00642	0.0448113	0.135748	34.0611	30.1903	0	9.28177
Gbar_D11G034980	3.83022	-5.51028	2.75061	-2.0033	0.0451453	0.136487	12.0862	3.23468	0	0
Gbar_D08G019930	3.83022	-5.51028	2.75061	-2.0033	0.0451453	0.136487	12.0862	3.23468	0	0
Gbar_A12G008760	33.4666	-1.57659	0.787166	-2.00287	0.0451908	0.136598	58.2336	42.0508	23.3722	10.21
Gbar_D10G017620	20.8157	1.80979	0.905462	1.99875	0.0456359	0.137665	7.69122	10.7823	34.1593	30.6299
Gbar_D11G032710	19.9024	2.07745	1.03955	1.99842	0.0456707	0.137737	8.78997	6.46935	47.6432	16.7072
Gbar_A05G012840	53.1896	1.56929	0.785657	1.99742	0.04578	0.137917	43.9499	9.70403	73.7122	85.3923
Gbar_D11G014440	48.6087	1.24256	0.622105	1.99736	0.0457866	0.137924	34.0611	23.721	79.1058	57.547
Gbar_Scaffold1549G000010	23.1623	-1.69379	0.848129	-1.99709	0.0458153	0.137991	37.3574	33.425	12.585	9.28177
Gbar_A08G019870	9.60169	-3.26751	1.63674	-1.99635	0.0458964	0.13819	16.4812	18.3298	3.59572	0
Gbar_A10G013030	4.07443	5.34755	2.67889	1.99618	0.0459141	0.138217	0	0	12.585	3.71271
Gbar_A09G006810	95.045	1.14893	0.576024	1.99459	0.0460875	0.138615	31.8636	86.258	133.042	129.017
Gbar_D01G005880	84.67	0.913116	0.457875	1.99425	0.0461252	0.138686	53.8386	63.6153	104.276	116.95
Gbar_D06G018150	26.6949	1.62606	0.815414	1.99415	0.046136	0.138696	13.185	12.9387	31.4625	49.1934
Gbar_A11G025430	3.88626	5.27869	2.64881	1.99285	0.0462777	0.13904	0	0	7.19143	8.3536
Gbar_A08G020190	27.9932	-1.74649	0.876586	-1.99238	0.0463297	0.139174	57.1348	29.1121	8.09036	17.6354
Gbar_D11G010340	20.9221	-1.83286	0.920209	-1.99178	0.0463948	0.139317	34.0611	31.2685	6.2925	12.0663
Gbar_D05G007280	9.8851	-3.27826	1.64639	-1.99118	0.0464615	0.139479	13.185	22.6427	0	3.71271
Gbar_D09G024030	3.87895	5.2761	2.64975	1.99117	0.0464625	0.139479	0	0	8.09036	7.42542
Gbar_A01G007210	28.1034	-1.62451	0.815937	-1.99098	0.0464834	0.139505	40.6536	44.2072	8.98929	18.5635
Gbar_D05G026110	3.89357	5.28127	2.65392	1.98999	0.046592	0.139706	0	0	6.2925	9.28177
Gbar_A13G019890	3.89357	5.28127	2.65392	1.98999	0.046592	0.139706	0	0	6.2925	9.28177
Gbar_D04G009840	3.89357	5.28127	2.65392	1.98999	0.046592	0.139706	0	0	6.2925	9.28177
Gbar_D01G010670	3.89357	5.28127	2.65392	1.98999	0.046592	0.139706	0	0	6.2925	9.28177
Gbar_A10G000510	3.89357	5.28127	2.65392	1.98999	0.046592	0.139706	0	0	6.2925	9.28177
Gbar_A08G014220	3.89357	5.28127	2.65392	1.98999	0.046592	0.139706	0	0	6.2925	9.28177
Gbar_D01G008860	112.124	0.917245	0.461005	1.98967	0.0466278	0.139793	56.0361	99.1967	143.829	149.437
Gbar_D09G025620	19.074	-2.74326	1.37905	-1.98923	0.0466756	0.139888	34.0611	32.3468	9.88822	0
Gbar_A12G010590	16.5029	2.17966	1.09577	1.98915	0.0466851	0.1399	3.29624	8.6258	20.6754	33.4144
Gbar_D07G017700	42.2008	1.24572	0.626578	1.98812	0.0467979	0.140127	25.2712	24.7992	59.3293	59.4034
Gbar_A05G020110	70.252	-0.992471	0.499801	-1.98573	0.047063	0.140776	83.5047	103.51	49.4411	44.5525
Gbar_D12G016990	84.6886	-0.909676	0.458215	-1.98526	0.0471155	0.140896	118.665	102.431	63.824	53.8343
Gbar_D13G021260	10.6837	3.12972	1.57649	1.98525	0.0471166	0.140896	4.39499	0	19.7764	18.5635
Gbar_A09G002660	3.87163	5.27351	2.65675	1.98495	0.0471503	0.140925	0	0	8.98929	6.49724
Gbar_D05G018110	3.87163	5.27351	2.65675	1.98495	0.0471503	0.140925	0	0	8.98929	6.49724
Gbar_A08G012040	36.9756	1.41454	0.712711	1.98473	0.0471743	0.140983	25.2712	15.0952	61.1272	46.4089
Gbar_D11G015480	10.92	-3.11717	1.57065	-1.98463	0.0471854	0.14101	19.7774	19.4081	4.49465	0
Gbar_A10G005800	10.9252	-3.11789	1.57163	-1.98386	0.0472719	0.141222	20.8762	18.3298	4.49465	0
Gbar_A02G009730	86.9439	0.972717	0.490582	1.98278	0.0473918	0.141521	50.5423	66.85	136.637	93.7459
Gbar_A13G003420	3.90088	5.28385	2.66545	1.98235	0.0474405	0.141634	0	0	5.39357	10.21
Gbar_D05G029230	4.15486	5.37452	2.71191	1.98182	0.0474989	0.141751	0	0	2.69679	13.9227
Gbar_A01G000850	24.2219	1.88634	0.952284	1.98086	0.047607	0.141985	6.59248	14.0169	23.3722	52.9061
Gbar_A11G013360	27.3935	1.83893	0.928527	1.98048	0.0476495	0.142092	10.9875	12.9387	20.6754	64.9724
Gbar_A10G004530	217.003	-0.676135	0.341459	-1.98014	0.0476884	0.142178	236.23	297.59	141.132	193.061
Gbar_D12G001450	29.8977	-1.92642	0.97293	-1.98002	0.0477014	0.142207	45.0486	49.5984	3.59572	21.3481
Gbar_D10G006920	9.06066	3.32651	1.6801	1.97995	0.0477092	0.142224	3.29624	0	14.3829	18.5635
Gbar_A04G004320	15.4132	-2.53149	1.27987	-1.97794	0.047936	0.14274	43.9499	8.6258	6.2925	2.78453
Gbar_A11G014210	173.735	-0.670683	0.339232	-1.97706	0.0480344	0.14294	224.144	202.706	147.424	120.663
Gbar_D08G019950	27.6295	2.54207	1.2865	1.97596	0.0481596	0.143226	0	16.1734	38.654	55.6906
Gbar_D03G011320	251.053	-0.735237	0.372123	-1.97579	0.0481784	0.143275	274.687	352.58	139.334	237.613
Gbar_D02G021250	23.4865	-1.97794	1.00146	-1.97506	0.0482616	0.143489	29.6662	45.2855	15.2818	3.71271
Gbar_D12G011010	3.86432	5.27091	2.6702	1.97397	0.0483847	0.143789	0	0	9.88822	5.56906
Gbar_A05G025100	3.86432	5.27091	2.6702	1.97397	0.0483847	0.143789	0	0	9.88822	5.56906
Gbar_D05G010890	43.8847	1.24136	0.629632	1.97157	0.0486591	0.14441	21.9749	30.1903	59.3293	64.0442
Gbar_D01G011010	39.7442	1.5622	0.793108	1.96972	0.048871	0.144832	17.5799	22.6427	87.1961	31.558
Gbar_A07G024190	3.90819	5.28643	2.6843	1.96939	0.0489081	0.1449	0	0	4.49465	11.1381
Gbar_A13G004990	3.90819	5.28643	2.6843	1.96939	0.0489081	0.1449	0	0	4.49465	11.1381
Gbar_A12G027670	30.2581	1.94984	0.990179	1.96917	0.048933	0.144941	3.29624	21.5645	39.5529	56.6188
Gbar_A09G002190	3.54014	-5.39701	2.74349	-1.96721	0.0491592	0.145442	7.69122	6.46935	0	0
Gbar_D01G014360	3.54014	-5.39701	2.74349	-1.96721	0.0491592	0.145442	7.69122	6.46935	0	0
Gbar_D09G004630	3.53501	-5.39504	2.74432	-1.9659	0.0493106	0.145742	6.59248	7.54758	0	0
Gbar_Scaffold551G000070	3.53501	-5.39504	2.74432	-1.9659	0.0493106	0.145742	6.59248	7.54758	0	0
Gbar_D09G019280	3.53501	-5.39504	2.74432	-1.9659	0.0493106	0.145742	6.59248	7.54758	0	0
Gbar_A04G015010	10.6267	3.1422	1.59839	1.96585	0.0493154	0.145743	0	4.3129	24.2711	13.9227
Gbar_A05G029070	18.0241	-1.86636	0.950318	-1.96394	0.0495375	0.14623	27.4687	29.1121	8.09036	7.42542
Gbar_D12G006810	4.06712	5.34504	2.72241	1.96335	0.0496057	0.146364	0	0	13.4839	2.78453
Gbar_D05G008430	16.6658	-2.85146	1.45233	-1.96337	0.0496031	0.146364	18.6787	39.8943	8.09036	0
Gbar_A06G016440	4.06712	5.34504	2.72241	1.96335	0.0496057	0.146364	0	0	13.4839	2.78453
Gbar_D05G018630	15.0791	2.17797	1.10935	1.96328	0.0496131	0.146373	7.69122	3.23468	22.4732	26.9171
Gbar_A08G022780	64.1855	-1.01625	0.518077	-1.96157	0.0498123	0.146807	76.9122	94.8838	42.2497	42.6962
Gbar_D09G023600	8.62613	-3.51778	1.79354	-1.96136	0.0498368	0.146855	24.1724	7.54758	0	2.78453
Gbar_A07G019380	3.54527	-5.39898	2.7528	-1.96127	0.0498478	0.146855	8.78997	5.39113	0	0
Gbar_D01G011500	3.54527	-5.39898	2.7528	-1.96127	0.0498478	0.146855	8.78997	5.39113	0	0
Gbar_Scaffold714G000010	3.54527	-5.39898	2.7528	-1.96127	0.0498478	0.146855	8.78997	5.39113	0	0
Gbar_D13G011890	25.2524	-1.63072	0.832072	-1.95983	0.050016	0.147249	47.2461	29.1121	12.585	12.0663
Gbar_A04G001910	55.1145	1.11145	0.567723	1.95773	0.0502616	0.147796	40.6536	29.1121	75.51	75.1824
Gbar_D03G003080	3.52988	-5.39306	2.75529	-1.95735	0.0503068	0.147908	5.49373	8.6258	0	0
Gbar_D12G023310	3.52988	-5.39306	2.75529	-1.95735	0.0503068	0.147908	5.49373	8.6258	0	0
Gbar_A02G017810	14.8802	-2.85799	1.46046	-1.95692	0.0503573	0.148016	30.7649	21.5645	7.19143	0
Gbar_D02G007130	57.5598	1.11171	0.568376	1.95593	0.0504731	0.148246	30.7649	42.0508	68.3186	89.105
Gbar_A01G008140	20.3765	1.7668	0.903788	1.95488	0.050597	0.148516	9.88872	8.6258	32.3614	30.6299
Gbar_A05G029270	5.42326	-4.51229	2.31018	-1.95322	0.0507935	0.148895	16.4812	4.3129	0.898929	0
Gbar_A06G015710	23.8958	-1.9087	0.977795	-1.95204	0.0509332	0.149222	58.2336	17.2516	9.88822	10.21
Gbar_D11G014120	9.33658	3.37343	1.72837	1.95179	0.0509626	0.149284	3.29624	0	8.98929	25.0608
Gbar_D10G024320	95.5444	0.8368	0.428728	1.95182	0.0509592	0.149284	70.3198	66.85	115.063	129.945
Gbar_D10G000330	6.2652	5.96725	3.05839	1.95111	0.0510442	0.149465	0	0	0	25.0608
Gbar_A11G015800	3.78405	-5.49368	2.81788	-1.94958	0.0512267	0.149876	2.19749	12.9387	0	0
Gbar_D12G001500	3.5504	-5.40096	2.77348	-1.94736	0.0514922	0.150392	9.88872	4.3129	0	0
Gbar_D11G029430	3.5504	-5.40096	2.77348	-1.94736	0.0514922	0.150392	9.88872	4.3129	0	0
Gbar_D01G016500	68.5478	1.21623	0.624507	1.94751	0.0514736	0.150392	29.6662	52.833	127.648	64.0442
Gbar_A05G003800	3.5504	-5.40096	2.77348	-1.94736	0.0514922	0.150392	9.88872	4.3129	0	0
Gbar_D10G022960	3.5504	-5.40096	2.77348	-1.94736	0.0514922	0.150392	9.88872	4.3129	0	0
Gbar_D02G010980	17.348	2.10477	1.08191	1.94543	0.0517233	0.150909	8.78997	4.3129	38.654	17.6354
Gbar_D06G017600	15.3216	2.04105	1.04927	1.94521	0.0517502	0.15096	6.59248	5.39113	25.17	24.1326
Gbar_D06G016400	15.035	-2.33146	1.19885	-1.94476	0.0518044	0.151093	31.8636	18.3298	8.09036	1.85635
Gbar_A12G010440	21.2926	2.59881	1.3364	1.94463	0.0518195	0.151114	12.0862	0	35.9572	37.1271
Gbar_D01G015600	17.5393	-1.92017	0.987575	-1.94433	0.0518552	0.15119	26.3699	29.1121	5.39357	9.28177
Gbar_D03G001730	44.6347	1.19077	0.612588	1.94384	0.0519149	0.15133	25.2712	29.1121	63.824	60.3315
Gbar_D05G035580	57.3124	1.23518	0.63557	1.94342	0.0519652	0.151442	20.8762	47.4419	74.6111	86.3205
Gbar_A13G023670	57.0451	1.25879	0.647742	1.94336	0.0519732	0.151452	19.7774	47.4419	73.7122	87.2487
Gbar_D11G011260	8.05111	-3.40979	1.75465	-1.94329	0.051981	0.15146	16.4812	12.9387	0	2.78453
Gbar_D02G019640	37.5054	-1.50879	0.776669	-1.94264	0.05206	0.151649	57.1348	53.9113	28.7657	10.21
Gbar_A11G007050	47.3214	-1.22421	0.630559	-1.94147	0.0522009	0.151942	52.7398	79.7887	24.2711	32.4862
Gbar_A10G001940	11.1485	-3.15113	1.62331	-1.94118	0.052237	0.151992	10.9875	29.1121	4.49465	0
Gbar_A05G042570	3.52475	-5.39108	2.77768	-1.94085	0.0522759	0.152057	4.39499	9.70403	0	0
Gbar_D07G013880	3.52475	-5.39108	2.77768	-1.94085	0.0522759	0.152057	4.39499	9.70403	0	0
Gbar_A09G002230	3.52475	-5.39108	2.77768	-1.94085	0.0522759	0.152057	4.39499	9.70403	0	0
Gbar_A03G019600	17.8343	2.01853	1.04108	1.93888	0.0525161	0.152589	5.49373	8.6258	38.654	18.5635
Gbar_D11G034720	43.8082	1.37118	0.707228	1.93881	0.052524	0.152591	17.5799	31.2685	80.9036	45.4807
Gbar_D02G008530	19.0576	1.99549	1.03133	1.93488	0.053005	0.153647	10.9875	4.3129	38.654	22.2763
Gbar_A11G015870	10.6607	-3.07851	1.59124	-1.93466	0.0530319	0.153683	21.9749	16.1734	4.49465	0
Gbar_A11G007540	10.8221	3.17183	1.63963	1.93448	0.0530545	0.153709	0	4.3129	28.7657	10.21
Gbar_A09G008770	20.3816	1.76562	0.91356	1.93268	0.0532762	0.154235	10.9875	7.54758	32.3614	30.6299
Gbar_D04G006490	11.7537	2.36834	1.22554	1.93249	0.0532994	0.154277	4.39499	3.23468	16.1807	23.2044
Gbar_A07G012070	22.9352	-1.66867	0.863876	-1.9316	0.0534085	0.154523	41.7524	28.0339	9.88822	12.0663
Gbar_D10G013280	13.666	-2.15645	1.11661	-1.93124	0.0534529	0.154617	24.1724	20.4863	6.2925	3.71271
Gbar_D03G016540	5.53346	4.2759	2.21448	1.93088	0.053498	0.154726	0	1.07823	8.98929	12.0663
Gbar_D10G015740	30.7426	1.47189	0.762608	1.93007	0.0535978	0.154938	12.0862	20.4863	45.8454	44.5525
Gbar_D10G002390	89.4116	0.975596	0.506385	1.92659	0.054031	0.155852	45.0486	75.4758	100.68	136.442
Gbar_D08G013180	31.8768	-1.69907	0.882215	-1.92592	0.0541148	0.156037	24.1724	73.3193	18.8775	11.1381
Gbar_A02G008700	5.49373	-6.03068	3.13714	-1.92235	0.0545618	0.15698	21.9749	0	0	0
Gbar_D03G009000	3.92282	5.29162	2.7528	1.92227	0.0545719	0.156992	0	0	2.69679	12.9945
Gbar_D10G010240	17.7929	-2.74166	1.42723	-1.92097	0.054736	0.157312	23.0737	38.8161	0	9.28177
Gbar_D08G017730	9.31161	-3.21908	1.6772	-1.91932	0.0549439	0.15776	12.0862	21.5645	3.59572	0
Gbar_A07G014960	3.65421	5.18993	2.70469	1.91887	0.0550012	0.157883	0	0	7.19143	7.42542
Gbar_D12G007770	3.66153	5.19268	2.70693	1.91829	0.0550746	0.157987	0	0	6.2925	8.3536
Gbar_A11G029900	3.66153	5.19268	2.70693	1.91829	0.0550746	0.157987	0	0	6.2925	8.3536
Gbar_A11G034870	12.886	-2.21078	1.15245	-1.91834	0.0550683	0.157987	17.5799	24.7992	3.59572	5.56906
Gbar_A11G025440	3.66153	5.19268	2.70693	1.91829	0.0550746	0.157987	0	0	6.2925	8.3536
Gbar_A01G006930	86.9686	0.948928	0.494908	1.91738	0.0551893	0.158242	62.6285	56.0677	88.0951	141.083
Gbar_A11G013330	51.365	-1.11233	0.580515	-1.9161	0.0553518	0.158562	73.616	66.85	27.8668	37.1271
Gbar_D04G012790	12.4435	2.23769	1.16826	1.9154	0.0554415	0.158762	4.39499	4.3129	21.5743	19.4917
Gbar_A03G021340	3.6469	5.18718	2.7091	1.91473	0.0555275	0.15892	0	0	8.09036	6.49724
Gbar_A12G011900	3.6469	5.18718	2.7091	1.91473	0.0555275	0.15892	0	0	8.09036	6.49724
Gbar_D09G013340	24.2767	1.61373	0.84292	1.91445	0.0555623	0.158973	9.88872	14.0169	32.3614	40.8398
Gbar_A09G027260	10.9611	-3.12334	1.63234	-1.91341	0.0556957	0.159326	28.5674	10.7823	4.49465	0
Gbar_D10G004460	3.66884	5.19542	2.71608	1.91284	0.0557685	0.159492	0	0	5.39357	9.28177
Gbar_A01G016400	3.66884	5.19542	2.71608	1.91284	0.0557685	0.159492	0	0	5.39357	9.28177
Gbar_A01G009590	8.33464	-3.49761	1.82903	-1.91227	0.0558411	0.159664	24.1724	6.46935	2.69679	0
Gbar_D04G015270	57.8421	1.22072	0.638417	1.9121	0.0558638	0.15971	24.1724	45.2855	101.579	60.3315
Gbar_A11G030240	42.2045	-1.20148	0.628921	-1.91038	0.0560848	0.160224	64.826	52.833	25.17	25.989
Gbar_D13G024180	26.34	1.60603	0.840904	1.90989	0.0561479	0.16034	8.78997	17.2516	44.0475	35.2707
Gbar_D04G020870	55.9337	1.10936	0.581769	1.90687	0.056538	0.161122	41.7524	29.1121	65.6218	87.2487
Gbar_A10G012630	26.2076	1.51161	0.793152	1.90583	0.0566718	0.161413	14.2837	12.9387	39.5529	38.0553
Gbar_D13G020850	3.63959	5.18442	2.72042	1.90574	0.0566836	0.161431	0	0	8.98929	5.56906
Gbar_D08G020540	3.63959	5.18442	2.72042	1.90574	0.0566836	0.161431	0	0	8.98929	5.56906
Gbar_D05G002340	14.6537	2.12959	1.11751	1.90566	0.0566944	0.161455	6.59248	4.3129	17.0797	30.6299
Gbar_D07G019410	80.1156	-0.887178	0.465684	-1.90511	0.056766	0.161587	109.875	98.1185	52.1379	60.3315
Gbar_D10G013290	209.929	-0.658719	0.34578	-1.90502	0.056777	0.1616	215.354	298.668	145.627	180.066
Gbar_A05G008360	26.916	-1.48905	0.781699	-1.90489	0.0567944	0.161631	36.2586	43.129	15.2818	12.9945
Gbar_D05G026410	3.84239	5.26303	2.76368	1.90436	0.0568636	0.161795	0	0	12.585	2.78453
Gbar_D09G006050	302.768	0.527968	0.277428	1.90308	0.05703	0.162143	229.638	266.322	386.54	328.575
Gbar_A12G011050	15.524	-2.88467	1.51592	-1.90292	0.0570509	0.162188	40.6536	14.0169	0	7.42542
Gbar_D09G017180	49.9177	1.25495	0.659824	1.90194	0.057179	0.16248	40.6536	18.3298	69.2175	71.4697
Gbar_A05G020990	19.139	2.28968	1.20404	1.90166	0.057215	0.162547	2.19749	10.7823	14.3829	49.1934
Gbar_D01G015610	17.2646	-1.89133	0.99459	-1.90161	0.0572217	0.162559	25.2712	29.1121	5.39357	9.28177
Gbar_D10G017820	62.881	1.57739	0.829511	1.90159	0.0572244	0.162559	30.7649	32.3468	28.7657	159.647
Gbar_A11G024980	179.19	0.674927	0.354963	1.9014	0.0572495	0.162623	115.368	160.656	232.823	207.912
Gbar_A13G024690	8.58926	3.24148	1.70648	1.89952	0.0574964	0.163237	3.29624	0	15.2818	15.779
Gbar_D06G009110	56.4252	1.23621	0.651091	1.89867	0.0576075	0.163488	20.8762	46.3637	93.4886	64.9724
Gbar_A08G027020	40.1031	1.23137	0.64856	1.89862	0.0576141	0.163492	25.2712	22.6427	51.239	61.2597
Gbar_A01G021190	34.7053	1.58684	0.83578	1.89863	0.0576134	0.163492	7.69122	26.9556	50.34	53.8343
Gbar_A05G039670	41.681	-1.2166	0.641053	-1.89782	0.0577201	0.163749	64.826	51.7548	27.8668	22.2763
Gbar_D01G012290	7.76475	-3.38595	1.78423	-1.89771	0.0577346	0.163783	17.5799	10.7823	2.69679	0
Gbar_A10G004920	9.54642	-2.57045	1.35515	-1.8968	0.0578543	0.16405	17.5799	15.0952	1.79786	3.71271
Gbar_A01G016910	71.0072	-1.19912	0.63244	-1.89602	0.057957	0.164283	88.9985	108.901	62.925	23.2044
Gbar_D08G026070	20.3253	1.76245	0.929919	1.89528	0.0580555	0.164533	9.88872	8.6258	38.654	24.1326
Gbar_A02G006410	25.6614	1.55329	0.819795	1.89473	0.058128	0.164666	10.9875	15.0952	43.1486	33.4144
Gbar_A04G005360	7.73396	-3.38007	1.78418	-1.89447	0.058163	0.164743	10.9875	17.2516	2.69679	0
Gbar_D02G017000	27.502	-1.53413	0.810484	-1.89285	0.0583773	0.165233	49.4436	32.3468	17.0797	11.1381
Gbar_A11G023410	61.8641	1.04851	0.554091	1.89231	0.0584491	0.165385	47.2461	33.425	94.3876	72.3978
Gbar_D03G005770	3.63228	5.18165	2.73948	1.89147	0.0585615	0.1656	0	0	9.88822	4.64089
Gbar_A13G010710	34.201	1.317	0.696465	1.89098	0.0586268	0.165756	19.7774	19.4081	52.1379	45.4807
Gbar_A13G000270	8.0152	-3.40279	1.79965	-1.89081	0.0586496	0.165798	8.78997	20.4863	0	2.78453
Gbar_A05G031260	7.76616	-3.3528	1.77401	-1.88995	0.0587642	0.166042	13.185	15.0952	0	2.78453
Gbar_A03G015480	47.349	1.48662	0.78669	1.88971	0.0587961	0.166112	9.88872	39.8943	73.7122	65.9006
Gbar_D10G024330	273.534	0.571029	0.302408	1.88827	0.0589892	0.166511	185.688	254.461	325.412	328.575
Gbar_A11G005320	52.994	1.12874	0.597853	1.888	0.0590266	0.16657	40.6536	25.8774	65.6218	79.8233
Gbar_D05G020240	23.918	-2.55695	1.35457	-1.88764	0.0590739	0.166659	47.2461	34.5032	0	13.9227
Gbar_A05G037400	18.0666	-1.86202	0.986545	-1.88742	0.059104	0.166722	31.8636	24.7992	5.39357	10.21
Gbar_D08G021270	86.6921	-0.981212	0.519897	-1.88732	0.0591172	0.166743	85.7022	144.482	68.3186	48.2652
Gbar_A01G013290	14.4446	2.73104	1.44826	1.88574	0.0593303	0.167184	0	7.54758	25.17	25.0608
Gbar_A12G012070	69.0174	1.19613	0.634325	1.88568	0.0593388	0.167198	45.0486	38.8161	54.8347	137.37
Gbar_A13G024200	3.68346	5.20091	2.75932	1.88485	0.0594496	0.167417	0	0	3.59572	11.1381
Gbar_A11G025760	57.5551	-1.0544	0.559416	-1.88483	0.0594534	0.16742	64.826	90.5709	39.5529	35.2707
Gbar_A03G015370	69.7925	0.965067	0.512445	1.88326	0.0596653	0.167877	39.5549	54.9895	88.0951	96.5304
Gbar_A07G019400	16.143	2.69395	1.43118	1.88232	0.0597923	0.168167	0	8.6258	20.6754	35.2707
Gbar_A06G012220	9.96709	3.03885	1.61536	1.88122	0.059942	0.168469	0	4.3129	19.7764	15.779
Gbar_D12G026330	25.1328	-1.55131	0.825072	-1.88022	0.0600787	0.16881	29.6662	45.2855	12.585	12.9945
Gbar_A09G021730	31.0724	-1.58459	0.843474	-1.87865	0.060292	0.169261	25.2712	67.9282	14.3829	16.7072
Gbar_A13G017670	55.0746	-1.03545	0.55139	-1.8779	0.0603952	0.169491	75.8135	72.2411	33.2604	38.9834
Gbar_A05G007360	86.984	0.955719	0.509672	1.87516	0.0607703	0.170141	42.8511	75.4758	103.377	126.232
Gbar_A09G023990	47.4616	-1.10432	0.588983	-1.87497	0.060797	0.170201	68.1223	61.4588	30.5636	29.7017
Gbar_A04G000390	3.51449	-5.38706	2.87473	-1.87394	0.0609393	0.170517	2.19749	11.8605	0	0
Gbar_D09G000740	5.21905	-5.95667	3.17948	-1.87347	0.0610032	0.170636	20.8762	0	0	0
Gbar_D09G000820	43.0019	-1.57055	0.838752	-1.87249	0.0611391	0.17089	75.8135	52.833	8.09036	35.2707
Gbar_A10G002440	3.26546	-5.28055	2.82153	-1.87152	0.061273	0.171129	6.59248	6.46935	0	0
Gbar_D06G013620	3.26546	-5.28055	2.82153	-1.87152	0.061273	0.171129	6.59248	6.46935	0	0
Gbar_A01G016300	3.26546	-5.28055	2.82153	-1.87152	0.061273	0.171129	6.59248	6.46935	0	0
Gbar_D01G024000	3.26546	-5.28055	2.82153	-1.87152	0.061273	0.171129	6.59248	6.46935	0	0
Gbar_D04G014130	27.3298	1.59997	0.854988	1.87133	0.0612993	0.171176	7.69122	19.4081	40.4518	41.768
Gbar_D10G010080	3.62496	5.17887	2.76818	1.87086	0.0613647	0.171277	0	0	10.7871	3.71271
Gbar_D13G021950	3.62496	5.17887	2.76818	1.87086	0.0613647	0.171277	0	0	10.7871	3.71271
Gbar_A13G019460	32.7505	-1.37728	0.736251	-1.87067	0.0613914	0.171333	42.8511	51.7548	22.4732	13.9227
Gbar_A08G009650	148.211	-0.655212	0.350299	-1.87044	0.0614232	0.171407	190.083	172.516	112.366	117.879
Gbar_D01G019870	27.2443	1.50976	0.807287	1.87017	0.0614601	0.17148	15.3824	12.9387	31.4625	49.1934
Gbar_D06G006950	3.27059	-5.28268	2.8263	-1.86912	0.0616063	0.171768	7.69122	5.39113	0	0
Gbar_A02G012780	3.27059	-5.28268	2.8263	-1.86912	0.0616063	0.171768	7.69122	5.39113	0	0
Gbar_D09G003240	180.803	-0.653961	0.349906	-1.86896	0.0616286	0.171798	235.132	207.019	119.558	161.503
Gbar_A04G014520	11.4188	2.89728	1.55063	1.86845	0.061699	0.171897	0	5.39113	17.0797	23.2044
Gbar_A10G023850	11.392	-2.38263	1.27568	-1.86773	0.0617995	0.172074	26.3699	11.8605	2.69679	4.64089
Gbar_A13G017970	3.26033	-5.27841	2.82826	-1.86631	0.0619982	0.172453	5.49373	7.54758	0	0
Gbar_A10G023660	3.26033	-5.27841	2.82826	-1.86631	0.0619982	0.172453	5.49373	7.54758	0	0
Gbar_D04G003420	3.26033	-5.27841	2.82826	-1.86631	0.0619982	0.172453	5.49373	7.54758	0	0
Gbar_A12G009440	16.7087	-1.83998	0.986571	-1.86502	0.0621782	0.172821	26.3699	25.8774	8.09036	6.49724
Gbar_D09G023790	59.8763	1.04219	0.558873	1.86481	0.0622081	0.172881	35.1599	43.129	94.3876	66.8288
Gbar_A07G012770	13.9853	-2.18084	1.16959	-1.86462	0.0622353	0.172942	28.5674	17.2516	2.69679	7.42542
Gbar_A12G011150	47.1757	1.10537	0.592946	1.86421	0.0622924	0.173063	30.7649	29.1121	62.925	65.9006
Gbar_D06G002890	259.007	0.51458	0.276243	1.86278	0.0624932	0.173493	209.861	216.723	296.647	312.796
Gbar_D10G006380	11.7431	-2.9	1.55697	-1.86259	0.0625193	0.173535	23.0737	18.3298	0	5.56906
Gbar_A10G003180	8.62506	3.26729	1.75618	1.86045	0.0628213	0.174117	0	3.23468	8.98929	22.2763
Gbar_D09G016430	3.69077	5.20367	2.79834	1.85955	0.0629488	0.17441	0	0	2.69679	12.0663
Gbar_D03G007550	3.69077	5.20367	2.79834	1.85955	0.0629488	0.17441	0	0	2.69679	12.0663
Gbar_D10G025810	3.27572	-5.28482	2.84339	-1.85864	0.0630788	0.174627	8.78997	4.3129	0	0
Gbar_D04G020030	3.27572	-5.28482	2.84339	-1.85864	0.0630788	0.174627	8.78997	4.3129	0	0
Gbar_A08G013940	3.27572	-5.28482	2.84339	-1.85864	0.0630788	0.174627	8.78997	4.3129	0	0
Gbar_D07G013800	3.27572	-5.28482	2.84339	-1.85864	0.0630788	0.174627	8.78997	4.3129	0	0
Gbar_A12G022150	17.597	2.61574	1.40753	1.85839	0.0631131	0.174709	9.88872	0	23.3722	37.1271
Gbar_A11G016650	108.438	0.760641	0.409392	1.85798	0.0631724	0.174792	75.8135	85.1798	146.525	126.232
Gbar_Scaffold928G000010	23.6396	-1.57965	0.850221	-1.85793	0.0631789	0.174798	41.7524	29.1121	13.4839	10.21
Gbar_D08G005010	5.12157	-5.9302	3.19282	-1.85735	0.0632609	0.174957	0	20.4863	0	0
Gbar_A03G000990	27.4744	1.678	0.903422	1.85738	0.063257	0.174957	15.3824	10.7823	22.4732	61.2597
Gbar_D01G020320	5.12157	-5.9302	3.19282	-1.85735	0.0632609	0.174957	0	20.4863	0	0
Gbar_A02G001840	6.15119	-3.6553	1.96933	-1.85611	0.0634373	0.175346	8.78997	14.0169	1.79786	0
Gbar_D07G008460	17.5516	1.98033	1.06822	1.85387	0.0637582	0.175982	9.88872	4.3129	18.8775	37.1271
Gbar_D08G006310	7.48493	-3.32804	1.79544	-1.85361	0.0637955	0.176055	15.3824	11.8605	2.69679	0
Gbar_D09G009930	75.3427	-0.922769	0.497889	-1.85336	0.0638305	0.176128	115.368	81.9451	53.9357	50.1216
Gbar_D11G012560	3.2552	-5.27626	2.84733	-1.85305	0.0638745	0.176144	4.39499	8.6258	0	0
Gbar_D03G015670	3.2552	-5.27626	2.84733	-1.85305	0.0638745	0.176144	4.39499	8.6258	0	0
Gbar_D07G000460	3.2552	-5.27626	2.84733	-1.85305	0.0638745	0.176144	4.39499	8.6258	0	0
Gbar_A04G001890	72.727	0.957478	0.516736	1.85293	0.0638921	0.176172	39.5549	59.3024	88.0951	103.956
Gbar_D04G020530	8.95022	3.3274	1.79638	1.85228	0.0639862	0.176375	0	3.23468	26.0689	6.49724
Gbar_A01G003020	10.7229	-3.04892	1.64716	-1.85102	0.0641674	0.176741	27.4687	10.7823	0	4.64089
Gbar_A06G015780	9.40242	-3.19718	1.72858	-1.8496	0.0643707	0.177147	25.2712	8.6258	0	3.71271
Gbar_A10G022330	15.2844	2.80036	1.51418	1.84942	0.0643969	0.177203	7.69122	0	40.4518	12.9945
Gbar_A12G016090	56.5897	1.14301	0.618151	1.84908	0.064446	0.177293	24.1724	46.3637	88.994	66.8288
Gbar_D01G005070	39.1526	-1.33228	0.720633	-1.84877	0.0644915	0.177395	57.1348	54.9895	30.5636	13.9227
Gbar_D11G028190	22.0533	-1.60061	0.8659	-1.8485	0.0645305	0.177476	30.7649	35.5814	12.585	9.28177
Gbar_A05G019720	34.2056	2.33256	1.26269	1.8473	0.0647043	0.177819	0	22.6427	56.6325	57.547
Gbar_A06G004070	28.0365	-1.49554	0.809724	-1.84698	0.0647508	0.177926	43.9499	38.8161	9.88822	19.4917
Gbar_A07G008890	23.8503	-1.51907	0.822835	-1.84614	0.0648718	0.178188	34.0611	36.6597	11.6861	12.9945
Gbar_D13G007730	58.8804	1.03642	0.561454	1.84596	0.0648975	0.178251	32.9624	44.2072	68.3186	90.0332
Gbar_A05G003020	17.4667	-1.80572	0.978801	-1.84483	0.0650619	0.178618	21.9749	32.3468	7.19143	8.3536
Gbar_D05G012080	3.42948	5.09828	2.76689	1.84261	0.0653864	0.179271	0	0	6.2925	7.42542
Gbar_D08G005930	3.42948	5.09828	2.76689	1.84261	0.0653864	0.179271	0	0	6.2925	7.42542
Gbar_D07G008280	3.42948	5.09828	2.76689	1.84261	0.0653864	0.179271	0	0	6.2925	7.42542
Gbar_A05G036770	5.56906	5.7973	3.14895	1.84103	0.0656178	0.179708	0	0	0	22.2763
Gbar_D11G023000	3.42217	5.09535	2.76813	1.84072	0.0656627	0.17979	0	0	7.19143	6.49724
Gbar_D13G024760	3.42217	5.09535	2.76813	1.84072	0.0656627	0.17979	0	0	7.19143	6.49724
Gbar_A01G015330	192.709	-0.61504	0.33433	-1.83962	0.0658238	0.180115	260.403	205.941	141.132	163.359
Gbar_D08G008690	3.43679	5.10121	2.77315	1.8395	0.0658417	0.180157	0	0	5.39357	8.3536
Gbar_D07G023710	85.3562	0.886088	0.481976	1.83845	0.0659966	0.180465	68.1223	51.7548	94.3876	127.16
Gbar_D06G008300	59.6192	-0.996558	0.542335	-1.83753	0.0661317	0.180765	75.8135	83.0233	34.1593	45.4807
Gbar_A06G000010	13.893	-2.96406	1.61346	-1.83709	0.0661969	0.180904	40.6536	8.6258	6.2925	0
Gbar_A07G002140	65.1672	1.12617	0.613848	1.83461	0.0665633	0.18165	57.1348	24.7992	97.9833	80.7514
Gbar_A01G004300	36.0129	1.41416	0.771913	1.83202	0.0669491	0.182438	27.4687	11.8605	62.0261	42.6962
Gbar_A11G033230	42.6676	-1.23353	0.673526	-1.83145	0.0670339	0.182623	62.6285	57.1459	33.2604	17.6354
Gbar_A11G001220	17.978	1.76862	0.9659	1.83106	0.0670911	0.18274	7.69122	8.6258	31.4625	24.1326
Gbar_D06G000430	3.4441	5.10413	2.78759	1.83102	0.0670976	0.182742	0	0	4.49465	9.28177
Gbar_A03G016910	12.8062	2.763	1.50921	1.83076	0.0671358	0.182815	6.59248	0	26.0689	18.5635
Gbar_A10G023420	3.25007	-5.2741	2.88192	-1.83007	0.0672402	0.182967	3.29624	9.70403	0	0
Gbar_A10G012330	3.25007	-5.2741	2.88192	-1.83007	0.0672402	0.182967	3.29624	9.70403	0	0
Gbar_D13G004030	3.25007	-5.2741	2.88192	-1.83007	0.0672402	0.182967	3.29624	9.70403	0	0
Gbar_A05G036250	21.6053	-1.734	0.947861	-1.82938	0.0673423	0.183151	37.3574	29.1121	14.3829	5.56906
Gbar_D06G013220	47.8867	1.29665	0.70923	1.82825	0.0675125	0.183427	23.0737	32.3468	95.2865	40.8398
Gbar_A10G019570	15.5511	-2.074	1.13686	-1.82433	0.0681018	0.184652	35.1599	15.0952	3.59572	8.3536
Gbar_D13G004430	80.4731	0.83946	0.460176	1.82421	0.0681196	0.184685	59.3323	56.0677	100.68	105.812
Gbar_A02G012760	8.812	-3.09366	1.69621	-1.82387	0.0681718	0.184748	14.2837	17.2516	0	3.71271
Gbar_A12G021240	4.58599	-4.24646	2.32867	-1.82356	0.0682189	0.184844	8.78997	8.6258	0	0.928177
Gbar_A11G014180	37.8862	-1.54626	0.84808	-1.82325	0.0682659	0.184956	38.4561	74.3975	8.98929	29.7017
Gbar_D09G001230	42.607	-1.14748	0.629495	-1.82285	0.0683261	0.185049	51.6411	65.7717	25.17	27.8453
Gbar_D04G014420	38.825	1.21201	0.665019	1.82252	0.0683762	0.185153	25.2712	21.5645	61.1272	47.337
Gbar_D02G011490	4.94436	-5.87866	3.22571	-1.82244	0.0683886	0.185162	19.7774	0	0	0
Gbar_D05G007990	4.94436	-5.87866	3.22571	-1.82244	0.0683886	0.185162	19.7774	0	0	0
Gbar_A02G002990	25.7501	1.48077	0.812753	1.82191	0.068468	0.1853	10.9875	16.1734	36.8561	38.9834
Gbar_D08G015230	3.40754	5.08947	2.79386	1.82166	0.0685065	0.185372	0	0	8.98929	4.64089
Gbar_A09G006760	29.3174	-1.78364	0.979445	-1.82107	0.0685964	0.185553	16.4812	74.3975	16.1807	10.21
Gbar_D08G007190	104.157	0.760174	0.417525	1.82067	0.0686574	0.185645	84.6035	70.0846	136.637	125.304
Gbar_D11G028200	33.4804	-1.31803	0.724553	-1.81909	0.068897	0.186154	37.3574	58.2242	19.7764	18.5635
Gbar_A06G018170	63.9868	1.17398	0.645911	1.81756	0.0691308	0.186667	53.8386	24.7992	113.265	64.0442
Gbar_D05G036900	3.5658	-5.40696	2.97493	-1.8175	0.06914	0.186684	13.185	1.07823	0	0
Gbar_A03G010010	32.1883	1.36885	0.753555	1.81652	0.0692903	0.187049	19.7774	16.1734	57.5315	35.2707
Gbar_D13G014710	40.3812	1.4979	0.824606	1.81651	0.0692924	0.187049	8.78997	33.425	70.1165	49.1934
Gbar_A12G027610	116.599	-0.808332	0.444983	-1.81655	0.0692866	0.187049	131.85	164.968	65.6218	103.956
Gbar_A10G011980	27.7605	1.47319	0.811827	1.81466	0.0695768	0.187608	15.3824	14.0169	29.6647	51.9779
Gbar_A02G009240	9.12773	-3.14957	1.73979	-1.81032	0.0702459	0.188961	24.1724	8.6258	0	3.71271
Gbar_A09G011300	73.1049	0.870032	0.480591	1.81034	0.0702433	0.188961	52.7398	50.6766	96.1854	92.8177
Gbar_D12G006890	62.5954	0.934695	0.516904	1.80825	0.0705669	0.189616	43.9499	42.0508	82.7015	81.6796
Gbar_D04G015480	25.2868	-1.69026	0.935234	-1.80731	0.0707142	0.189953	34.0611	43.129	5.39357	18.5635
Gbar_A11G033730	15.6673	-1.83582	1.01612	-1.80669	0.0708104	0.19016	23.0737	25.8774	6.2925	7.42542
Gbar_A08G014200	4.85201	-5.8522	3.23965	-1.80643	0.0708513	0.190249	0	19.4081	0	0
Gbar_A06G005220	60.443	1.00082	0.55406	1.80634	0.0708648	0.190263	40.6536	39.8943	65.6218	95.6023
Gbar_D07G024120	15.4104	-2.72201	1.50864	-1.80428	0.0711872	0.190943	38.4561	15.0952	8.09036	0
Gbar_A03G012190	3.28598	-5.28912	2.93177	-1.80407	0.0712202	0.190998	10.9875	2.15645	0	0
Gbar_A03G009480	3.50936	-5.385	2.98492	-1.80407	0.071221	0.190998	1.09875	12.9387	0	0
Gbar_D07G020920	3.28598	-5.28912	2.93177	-1.80407	0.0712202	0.190998	10.9875	2.15645	0	0
Gbar_D11G032420	3.40023	5.08651	2.82086	1.80317	0.0713611	0.191265	0	0	9.88822	3.71271
Gbar_A06G003170	53.488	-1.1083	0.614696	-1.80301	0.0713873	0.191313	88.9985	57.1459	26.9679	40.8398
Gbar_D02G015400	11.0722	2.26477	1.25619	1.80288	0.0714071	0.191313	4.39499	3.23468	14.3829	22.2763
Gbar_A11G023030	5.33702	5.73589	3.18348	1.80177	0.071582	0.191702	0	0	0	21.3481
Gbar_D12G014600	3.61034	5.17323	2.87285	1.80073	0.0717456	0.192043	0	0	12.585	1.85635
Gbar_A05G010080	19.1477	-2.55849	1.42142	-1.79995	0.071869	0.192301	40.6536	24.7992	0	11.1381
Gbar_A05G022450	28.2202	-1.44926	0.80558	-1.79903	0.0720146	0.192576	35.1599	47.4419	10.7871	19.4917
Gbar_A06G016070	31.8589	1.28892	0.716457	1.79901	0.0720168	0.192576	18.6787	18.3298	44.9465	45.4807
Gbar_D04G000190	16.4267	-1.81157	1.00747	-1.79815	0.072154	0.192862	25.2712	25.8774	8.98929	5.56906
Gbar_A09G016230	10.3513	-2.44938	1.36357	-1.7963	0.0724471	0.193468	26.3699	8.6258	2.69679	3.71271
Gbar_A03G017390	8.97729	-2.47962	1.38081	-1.79577	0.0725318	0.193632	14.2837	16.1734	3.59572	1.85635
Gbar_A10G011440	36.6953	1.39772	0.778567	1.79525	0.0726144	0.193818	27.4687	12.9387	68.3186	38.0553
Gbar_D04G017170	60.573	-1.05063	0.58542	-1.79466	0.0727075	0.193994	87.8997	75.4758	27.8668	51.0498
Gbar_A11G029320	23.3745	-1.62246	0.90462	-1.79353	0.0728888	0.19434	25.2712	45.2855	8.09036	14.8508
Gbar_D13G008040	69.2089	0.99002	0.552368	1.79232	0.0730819	0.194717	58.2336	34.5032	104.276	79.8233
Gbar_A13G013650	28.7785	-1.50374	0.839373	-1.79151	0.073212	0.194934	54.9373	30.1903	19.7764	10.21
Gbar_A07G013680	39.2773	1.24194	0.693354	1.7912	0.0732615	0.195033	16.4812	30.1903	57.5315	52.9061
Gbar_A10G011840	11.1704	-2.85887	1.59627	-1.79097	0.0732987	0.195108	25.2712	14.0169	5.39357	0
Gbar_D05G010230	38.5141	-1.16779	0.652314	-1.79023	0.0734162	0.195307	50.5423	56.0677	25.17	22.2763
Gbar_A02G018390	12.0452	2.17995	1.2182	1.78949	0.0735356	0.195535	4.39499	4.3129	13.4839	25.989
Gbar_A09G005850	30.2846	1.37688	0.769737	1.78877	0.0736521	0.19578	13.185	20.4863	50.34	37.1271
Gbar_D08G017010	19.2674	1.66116	0.92882	1.78847	0.0737006	0.195868	9.88872	8.6258	26.0689	32.4862
Gbar_D13G007290	13.517	-2.69953	1.50974	-1.78808	0.0737636	0.195995	27.4687	19.4081	7.19143	0
Gbar_D07G020230	71.9129	-0.894493	0.500449	-1.78738	0.0738759	0.19622	83.5047	103.51	44.9465	55.6906
Gbar_A05G030910	7.45768	-2.8495	1.59528	-1.78621	0.0740655	0.196593	17.5799	8.6258	2.69679	0.928177
Gbar_A08G016030	10.126	3.06532	1.71717	1.7851	0.0742448	0.196952	0	4.3129	28.7657	7.42542
Gbar_A04G006870	15.9668	-1.86415	1.04429	-1.78508	0.0742478	0.196952	26.3699	23.721	4.49465	9.28177
Gbar_A03G012280	586.161	-0.470383	0.263587	-1.78455	0.074335	0.197096	808.677	553.13	488.119	494.719
Gbar_D04G009680	62.2809	0.983844	0.551967	1.78243	0.0746785	0.197818	32.9624	50.6766	77.3079	88.1768
Gbar_D13G001760	13.9032	-2.96551	1.66394	-1.78222	0.0747136	0.197854	42.8511	6.46935	6.2925	0
Gbar_D02G008330	13.1113	2.1243	1.19268	1.78111	0.0748949	0.198195	4.39499	5.39113	29.6647	12.9945
Gbar_A12G003510	357.087	0.501531	0.281713	1.78029	0.0750283	0.198466	249.415	341.797	401.821	435.315
Gbar_D13G017980	74.3132	-0.934913	0.525192	-1.78014	0.0750538	0.198497	117.566	77.6322	58.4304	43.6243
Gbar_A02G005440	33.508	-1.26572	0.711805	-1.77818	0.0753746	0.199135	45.0486	49.5984	16.1807	23.2044
Gbar_D09G015360	15.1194	-2.64602	1.48811	-1.77811	0.0753865	0.199155	19.7774	32.3468	0	8.3536
Gbar_A12G014990	12.7428	-2.78033	1.56405	-1.77764	0.0754623	0.19927	14.2837	30.1903	0	6.49724
Gbar_A09G008710	225.466	0.538115	0.30278	1.77725	0.0755278	0.199396	177.997	189.768	244.509	289.591
Gbar_A04G001730	39.2144	1.23738	0.696378	1.77688	0.0755884	0.199527	18.6787	28.0339	66.5208	43.6243
Gbar_D04G002160	25.8017	-2.47265	1.39365	-1.77422	0.0760264	0.200311	62.6285	24.7992	0	15.779
Gbar_D05G029490	67.2455	-4.09801	2.3111	-1.77318	0.0761983	0.200606	97.7884	156.343	0	14.8508
Gbar_A05G030860	57.4829	1.00903	0.569781	1.77091	0.076576	0.201403	46.1473	30.1903	71.9143	81.6796
Gbar_A12G005480	2.9959	-5.15618	2.91231	-1.77048	0.0766473	0.201516	6.59248	5.39113	0	0
Gbar_D05G034820	2.9959	-5.15618	2.91231	-1.77048	0.0766473	0.201516	6.59248	5.39113	0	0
Gbar_D01G009280	2.9959	-5.15618	2.91231	-1.77048	0.0766473	0.201516	6.59248	5.39113	0	0
Gbar_D06G017580	17.7214	-1.72181	0.972615	-1.77029	0.076679	0.201583	25.2712	29.1121	6.2925	10.21
Gbar_D09G025440	4.66967	-5.79619	3.27642	-1.76906	0.0768836	0.202005	18.6787	0	0	0
Gbar_D08G002480	2.99077	-5.15385	2.91348	-1.76897	0.0768994	0.202013	5.49373	6.46935	0	0
Gbar_D12G025560	7.90044	3.10727	1.75657	1.76894	0.0769035	0.202016	3.29624	0	14.3829	13.9227
Gbar_A13G006040	82.2787	-0.874555	0.494508	-1.76853	0.0769716	0.202156	85.7022	127.231	52.1379	64.0442
Gbar_D11G019980	10.7227	2.79414	1.58125	1.76705	0.0772198	0.20263	0	5.39113	17.0797	20.4199
Gbar_D09G012440	157.295	0.657333	0.372275	1.76572	0.0774433	0.20315	140.64	103.51	176.19	208.84
Gbar_D11G028210	32.4515	-1.35502	0.767908	-1.76456	0.0776383	0.203538	31.8636	61.4588	19.7764	16.7072
Gbar_A05G039040	89.6912	1.23147	0.697909	1.76452	0.0776453	0.203538	19.7774	87.3362	110.568	141.083
Gbar_D07G005810	47.8766	1.06053	0.601201	1.76403	0.0777277	0.203704	32.9624	29.1121	72.8133	56.6188
Gbar_D01G010810	3.00103	-5.15851	2.92482	-1.7637	0.077782	0.203746	7.69122	4.3129	0	0
Gbar_D11G006860	3.00103	-5.15851	2.92482	-1.7637	0.077782	0.203746	7.69122	4.3129	0	0
Gbar_A11G031340	163.682	0.642597	0.364332	1.76377	0.0777714	0.203746	118.665	136.935	170.797	228.332
Gbar_D12G015940	3.19744	4.99728	2.83522	1.76257	0.0779728	0.204088	0	0	6.2925	6.49724
Gbar_A12G016550	3.19744	4.99728	2.83522	1.76257	0.0779728	0.204088	0	0	6.2925	6.49724
Gbar_A03G000480	3.19744	4.99728	2.83522	1.76257	0.0779728	0.204088	0	0	6.2925	6.49724
Gbar_A05G025990	3.19744	4.99728	2.83522	1.76257	0.0779728	0.204088	0	0	6.2925	6.49724
Gbar_D01G019750	3.19744	4.99728	2.83522	1.76257	0.0779728	0.204088	0	0	6.2925	6.49724
Gbar_D01G020250	3.19744	4.99728	2.83522	1.76257	0.0779728	0.204088	0	0	6.2925	6.49724
Gbar_A05G033590	3.19744	4.99728	2.83522	1.76257	0.0779728	0.204088	0	0	6.2925	6.49724
Gbar_A05G002850	25.2714	1.44402	0.819448	1.76219	0.0780372	0.204206	10.9875	16.1734	38.654	35.2707
Gbar_A08G006580	3.20475	5.00042	2.83796	1.76197	0.0780737	0.204261	0	0	5.39357	7.42542
Gbar_A05G012610	3.20475	5.00042	2.83796	1.76197	0.0780737	0.204261	0	0	5.39357	7.42542
Gbar_A11G018040	3.20475	5.00042	2.83796	1.76197	0.0780737	0.204261	0	0	5.39357	7.42542
Gbar_A09G025490	68.316	-0.930967	0.528455	-1.76168	0.078124	0.204333	71.4185	107.823	48.5422	45.4807
Gbar_A13G004210	109.175	0.937954	0.533004	1.75975	0.0784499	0.204985	49.4436	100.275	108.77	178.21
Gbar_Scaffold3366G000010	2.98564	-5.15151	2.92834	-1.75919	0.0785451	0.205108	4.39499	7.54758	0	0
Gbar_D06G004150	2.98564	-5.15151	2.92834	-1.75919	0.0785451	0.205108	4.39499	7.54758	0	0
Gbar_D05G000460	2.98564	-5.15151	2.92834	-1.75919	0.0785451	0.205108	4.39499	7.54758	0	0
Gbar_D02G017030	2.98564	-5.15151	2.92834	-1.75919	0.0785451	0.205108	4.39499	7.54758	0	0
Gbar_A08G014800	2.98564	-5.15151	2.92834	-1.75919	0.0785451	0.205108	4.39499	7.54758	0	0
Gbar_A12G010630	2.98564	-5.15151	2.92834	-1.75919	0.0785451	0.205108	4.39499	7.54758	0	0
Gbar_A07G019250	2.98564	-5.15151	2.92834	-1.75919	0.0785451	0.205108	4.39499	7.54758	0	0
Gbar_D13G004690	3.19012	4.99414	2.84085	1.75797	0.0787521	0.205464	0	0	7.19143	5.56906
Gbar_D04G018050	3.19012	4.99414	2.84085	1.75797	0.0787521	0.205464	0	0	7.19143	5.56906
Gbar_A10G016530	66.5451	0.982832	0.55933	1.75716	0.0788906	0.205716	54.9373	34.5032	73.7122	103.028
Gbar_A03G018790	69.2194	0.921538	0.52468	1.75638	0.0790236	0.205996	40.6536	54.9895	78.2068	103.028
Gbar_A05G029500	3.21206	5.00355	2.8495	1.75594	0.0790985	0.206141	0	0	4.49465	8.3536
Gbar_A11G007530	3.21206	5.00355	2.8495	1.75594	0.0790985	0.206141	0	0	4.49465	8.3536
Gbar_D04G014680	9.57225	-2.90409	1.65516	-1.75457	0.0793333	0.206627	19.7774	14.0169	4.49465	0
Gbar_A08G023590	20.2363	-1.60528	0.915287	-1.75385	0.0794554	0.206874	29.6662	31.2685	12.585	7.42542
Gbar_D07G002080	4.58246	-5.76974	3.29101	-1.75318	0.0795706	0.207068	0	18.3298	0	0
Gbar_A11G003070	152.077	1.01196	0.577242	1.7531	0.0795842	0.207095	58.2336	143.404	281.365	125.304
Gbar_D05G019720	59.5764	1.14928	0.656031	1.75187	0.0797964	0.207537	40.6536	33.425	115.962	48.2652
Gbar_D06G005510	8.24364	-3.02338	1.72804	-1.7496	0.080188	0.208353	14.2837	15.0952	3.59572	0
Gbar_A06G020350	26.4831	1.45115	0.829476	1.74948	0.080208	0.208377	18.6787	9.70403	41.3507	36.1989
Gbar_A09G007380	15.1335	-1.91085	1.09245	-1.74915	0.0802658	0.208483	20.8762	26.9556	8.98929	3.71271
Gbar_D08G016620	20.6172	2.39603	1.37019	1.74868	0.0803469	0.208656	13.185	0	38.654	30.6299
Gbar_A12G006880	49.7594	1.13708	0.650467	1.7481	0.0804466	0.20883	41.7524	20.4863	74.6111	62.1879
Gbar_A11G020960	3.00616	-5.16084	2.95379	-1.74719	0.0806043	0.20912	8.78997	3.23468	0	0
Gbar_D09G008110	3.00616	-5.16084	2.95379	-1.74719	0.0806043	0.20912	8.78997	3.23468	0	0
Gbar_D02G003150	3.00616	-5.16084	2.95379	-1.74719	0.0806043	0.20912	8.78997	3.23468	0	0
Gbar_A11G013380	67.0782	0.874233	0.500478	1.7468	0.0806727	0.209211	48.3448	46.3637	84.4993	89.105
Gbar_A09G023090	8.23851	-3.02245	1.73106	-1.74601	0.0808094	0.209474	13.185	16.1734	3.59572	0
Gbar_A05G022980	15.3196	1.8891	1.08275	1.74472	0.0810333	0.209859	4.39499	8.6258	28.7657	19.4917
Gbar_A04G007870	53.1218	1.07499	0.616457	1.74382	0.0811901	0.21018	24.1724	44.2072	78.2068	65.9006
Gbar_D01G010960	3.21937	5.00669	2.87151	1.74357	0.081234	0.210192	0	0	3.59572	9.28177
Gbar_A05G017980	14.7142	2.5388	1.45605	1.74362	0.0812248	0.210192	0	8.6258	25.17	25.0608
Gbar_D05G024070	3.21937	5.00669	2.87151	1.74357	0.081234	0.210192	0	0	3.59572	9.28177
Gbar_D02G006150	10.9009	-2.81882	1.61658	-1.7437	0.0812122	0.210192	25.2712	12.9387	5.39357	0
Gbar_A03G007120	3.21937	5.00669	2.87151	1.74357	0.081234	0.210192	0	0	3.59572	9.28177
Gbar_D10G011420	3.21937	5.00669	2.87151	1.74357	0.081234	0.210192	0	0	3.59572	9.28177
Gbar_A06G017050	3.21937	5.00669	2.87151	1.74357	0.081234	0.210192	0	0	3.59572	9.28177
Gbar_D11G029280	14.1382	-2.04889	1.17505	-1.74366	0.0812176	0.210192	13.185	32.3468	3.59572	7.42542
Gbar_A10G007570	3.21937	5.00669	2.87151	1.74357	0.081234	0.210192	0	0	3.59572	9.28177
Gbar_D05G035900	32.887	1.23597	0.709249	1.74264	0.0813957	0.210457	20.8762	18.3298	43.1486	49.1934
Gbar_A12G026460	8.25903	-3.02628	1.73736	-1.74188	0.0815287	0.210691	17.5799	11.8605	3.59572	0
Gbar_D06G008700	36.2632	1.32888	0.763054	1.74153	0.0815905	0.210781	16.4812	24.7992	34.1593	69.6133
Gbar_D09G025230	3.29111	-5.2913	3.03901	-1.74113	0.081661	0.210879	12.0862	1.07823	0	0
Gbar_D08G015180	2.98051	-5.14916	2.95972	-1.73975	0.0819032	0.211317	3.29624	8.6258	0	0
Gbar_A08G020360	2.98051	-5.14916	2.95972	-1.73975	0.0819032	0.211317	3.29624	8.6258	0	0
Gbar_D03G018620	18.1784	-1.67752	0.964401	-1.73944	0.0819577	0.211392	21.9749	33.425	9.88822	7.42542
Gbar_A05G027310	9.29148	2.90306	1.66901	1.73939	0.0819653	0.211392	4.39499	0	19.7764	12.9945
Gbar_D05G004070	33.6177	1.22699	0.70625	1.73734	0.082328	0.212078	18.6787	21.5645	42.2497	51.9779
Gbar_D13G020830	23.513	-1.70262	0.982248	-1.73339	0.0830257	0.2135	40.6536	31.2685	4.49465	17.6354
Gbar_A08G007900	14.9988	2.0083	1.15887	1.73298	0.083099	0.213585	4.39499	7.54758	35.0582	12.9945
Gbar_A05G032840	70.1509	1.00513	0.580049	1.73284	0.0831241	0.213615	29.6662	63.6153	90.7918	96.5304
Gbar_A03G018700	10.9345	-2.78227	1.6056	-1.73285	0.0831222	0.213615	23.0737	15.0952	0	5.56906
Gbar_A09G025920	3.1755	4.98782	2.88026	1.73172	0.0833226	0.213981	0	0	8.98929	3.71271
Gbar_D06G005330	3.1755	4.98782	2.88026	1.73172	0.0833226	0.213981	0	0	8.98929	3.71271
Gbar_D10G021600	3.1755	4.98782	2.88026	1.73172	0.0833226	0.213981	0	0	8.98929	3.71271
Gbar_A11G033450	24.7522	1.48562	0.857945	1.7316	0.0833444	0.21401	8.78997	17.2516	39.5529	33.4144
Gbar_D01G014600	13.5304	2.59718	1.50082	1.7305	0.0835406	0.214427	7.69122	0	27.8668	18.5635
Gbar_A11G020250	26.5447	1.38271	0.799329	1.72984	0.0836591	0.214645	17.5799	11.8605	37.755	38.9834
Gbar_A02G013060	26.4633	-1.45177	0.839635	-1.72905	0.0838006	0.214914	51.6411	25.8774	13.4839	14.8508
Gbar_A02G015370	27.2454	1.36842	0.791502	1.72889	0.0838285	0.214977	12.0862	18.3298	38.654	39.9116
Gbar_Scaffold266G000030	13.2855	-2.62686	1.52114	-1.72691	0.0841839	0.215655	23.0737	22.6427	0	7.42542
Gbar_A09G026090	9.58764	-2.90676	1.68421	-1.7259	0.0843663	0.216027	23.0737	10.7823	4.49465	0
Gbar_A10G019640	72.8847	0.841993	0.487963	1.72553	0.0844326	0.216155	47.2461	57.1459	96.1854	90.9614
Gbar_D06G021030	15.1739	-2.05608	1.19205	-1.72483	0.0845583	0.216415	23.0737	25.8774	9.88822	1.85635
Gbar_D08G000330	89.1332	0.773111	0.448335	1.7244	0.0846351	0.216585	60.4311	71.1629	104.276	120.663
Gbar_A13G000750	13.3592	-2.28303	1.32423	-1.72405	0.0846984	0.216696	6.59248	37.7379	5.39357	3.71271
Gbar_D03G004580	13.8378	-1.87772	1.08933	-1.72375	0.0847532	0.216808	20.8762	22.6427	7.19143	4.64089
Gbar_D12G027470	3.22668	5.00983	2.90693	1.72341	0.0848147	0.216854	0	0	2.69679	10.21
Gbar_A09G019320	41.0045	-1.10498	0.641248	-1.72317	0.084858	0.21693	48.3448	63.6153	26.0689	25.989
Gbar_D04G002330	22.6611	-1.6351	0.950278	-1.72065	0.0853136	0.21768	32.9624	35.5814	5.39357	16.7072
Gbar_A03G013060	18.6063	-1.8066	1.04994	-1.72067	0.0853099	0.21768	38.4561	19.4081	4.49465	12.0663
Gbar_D05G021240	43.6307	1.05883	0.615697	1.71973	0.0854817	0.217985	28.5674	28.0339	55.7336	62.1879
Gbar_D12G015350	7.94355	3.1359	1.82384	1.7194	0.0855423	0.218088	0	3.23468	7.19143	21.3481
Gbar_D09G010270	21.6672	-2.43707	1.41857	-1.71798	0.0858	0.218501	50.5423	22.6427	13.4839	0
Gbar_D02G008130	3.01129	-5.16319	3.00679	-1.71718	0.0859472	0.218789	9.88872	2.15645	0	0
Gbar_D02G013060	3.01129	-5.16319	3.00679	-1.71718	0.0859472	0.218789	9.88872	2.15645	0	0
Gbar_D08G012250	9.10331	2.86917	1.6714	1.71663	0.086047	0.218982	4.39499	0	14.3829	17.6354
Gbar_A04G015850	34.5831	1.38896	0.809429	1.71598	0.0861663	0.219181	27.4687	10.7823	62.0261	38.0553
Gbar_A03G019350	8.26263	-2.98921	1.74204	-1.71592	0.0861759	0.219188	12.0862	17.2516	0	3.71271
Gbar_A13G007580	98.1138	0.775263	0.452048	1.715	0.0863447	0.219504	72.5173	72.2411	146.525	101.171
Gbar_A08G000430	17.4204	-1.70338	0.993238	-1.71498	0.0863486	0.219505	26.3699	26.9556	10.7871	5.56906
Gbar_A06G006320	9.29244	-2.85563	1.66632	-1.71374	0.0865766	0.219946	17.5799	15.0952	4.49465	0
Gbar_A01G014940	25.5812	1.38477	0.80819	1.71342	0.0866359	0.220065	16.4812	11.8605	36.8561	37.1271
Gbar_D03G003850	67.4709	1.03698	0.60525	1.71331	0.0866548	0.220092	59.3323	29.1121	71.9143	109.525
Gbar_D06G001940	4.39499	-5.70872	3.33232	-1.71313	0.0866878	0.22014	17.5799	0	0	0
Gbar_A05G025730	4.39499	-5.70872	3.33232	-1.71313	0.0866878	0.22014	17.5799	0	0	0
Gbar_A07G005540	10.4943	2.73534	1.59817	1.71155	0.0869804	0.220708	5.49373	0	19.7764	16.7072
Gbar_D12G019080	47.0606	-1.02186	0.597454	-1.71035	0.0872009	0.221137	56.0361	70.0846	30.5636	31.558
Gbar_A05G022070	48.1275	-1.00569	0.588021	-1.71029	0.087212	0.221156	68.1223	60.3806	29.6647	34.3426
Gbar_D12G014380	7.69688	3.0852	1.80427	1.70994	0.0872768	0.22125	0	3.23468	8.98929	18.5635
Gbar_D11G012630	40.2008	1.34066	0.784186	1.70962	0.0873359	0.221356	10.9875	34.5032	50.34	64.9724
Gbar_D04G000050	7.70496	3.06631	1.79434	1.70888	0.0874723	0.221622	3.29624	0	9.88822	17.6354
Gbar_A08G010840	3.16819	4.98463	2.9185	1.70794	0.0876473	0.221934	0	0	9.88822	2.78453
Gbar_A08G009020	3.16819	4.98463	2.9185	1.70794	0.0876473	0.221934	0	0	9.88822	2.78453
Gbar_D08G006330	3.16819	4.98463	2.9185	1.70794	0.0876473	0.221934	0	0	9.88822	2.78453
Gbar_A07G014020	2.97538	-5.14679	3.01515	-1.70697	0.0878269	0.222319	2.19749	9.70403	0	0
Gbar_D06G010210	37.2246	1.17133	0.686253	1.70685	0.08785	0.22236	27.4687	18.3298	54.8347	48.2652
Gbar_A10G010990	13.5085	2.59448	1.52081	1.70598	0.088012	0.222664	7.69122	0	30.5636	15.779
Gbar_D11G033250	7.82259	-3.36229	1.9726	-1.70449	0.0882891	0.223206	25.2712	3.23468	0	2.78453
Gbar_D11G021370	18.9688	1.63705	0.961861	1.70196	0.0887623	0.224049	6.59248	11.8605	32.3614	25.0608
Gbar_D13G014720	27.0756	1.34999	0.793299	1.70174	0.0888034	0.224126	17.5799	12.9387	34.1593	43.6243
Gbar_A07G006930	26.0336	1.41726	0.833606	1.70016	0.0891006	0.224673	18.6787	9.70403	39.5529	36.1989
Gbar_A05G014170	25.3797	-1.58546	0.93292	-1.69946	0.0892332	0.224936	37.3574	38.8161	19.7764	5.56906
Gbar_D02G023450	37.2584	1.12833	0.664277	1.69858	0.0893988	0.22522	21.9749	24.7992	52.1379	50.1216
Gbar_A11G022880	14.4709	1.94211	1.14341	1.69852	0.089409	0.22522	4.39499	7.54758	14.3829	31.558
Gbar_A05G016800	4.3129	-5.68229	3.34762	-1.69741	0.0896195	0.225652	0	17.2516	0	0
Gbar_A03G003630	7.97922	-2.97054	1.7505	-1.69696	0.0897035	0.225819	15.3824	12.9387	3.59572	0
Gbar_D08G028490	25.3294	1.36633	0.805411	1.69644	0.0898017	0.22596	15.3824	12.9387	38.654	34.3426
Gbar_A05G026840	7.84926	3.097	1.826	1.69606	0.0898744	0.226125	3.29624	0	20.6754	7.42542
Gbar_D10G001380	46.0413	-1.23011	0.725596	-1.69531	0.0900175	0.226414	41.7524	87.3362	18.8775	36.1989
Gbar_A13G015950	10.2513	2.71992	1.60448	1.6952	0.0900365	0.226444	0	5.39113	17.9786	17.6354
Gbar_D11G014550	19.0538	-2.41388	1.42443	-1.69462	0.0901469	0.226641	28.5674	35.5814	0	12.0663
Gbar_A12G000940	25.7572	1.64864	0.973832	1.69294	0.0904674	0.227176	5.49373	19.4081	52.1379	25.989
Gbar_D02G004150	7.98435	-2.97155	1.75527	-1.69293	0.0904694	0.227176	16.4812	11.8605	3.59572	0
Gbar_A11G011190	6.21886	3.37362	1.99386	1.692	0.0906457	0.227554	2.19749	0	16.1807	6.49724
Gbar_D01G008300	13.9564	1.86921	1.10474	1.69199	0.0906484	0.227554	7.69122	4.3129	22.4732	21.3481
Gbar_D12G003140	6.00581	3.33635	1.97199	1.69186	0.0906719	0.227595	0	2.15645	12.585	9.28177
Gbar_A03G001370	19.1576	1.75866	1.0397	1.6915	0.090741	0.227697	13.185	4.3129	36.8561	22.2763
Gbar_A12G013270	17.8493	1.63366	0.966821	1.68972	0.0910807	0.228272	7.69122	9.70403	23.3722	30.6299
Gbar_A05G008650	173.604	0.735979	0.435688	1.68924	0.0911741	0.228453	90.0972	170.36	184.28	249.68
Gbar_D11G002220	12.6827	-2.59322	1.53528	-1.68909	0.0912022	0.228505	21.9749	21.5645	7.19143	0
Gbar_D02G007350	10.3468	2.1463	1.27113	1.6885	0.091315	0.228707	4.39499	3.23468	17.9786	15.779
Gbar_A01G012470	13.2241	1.95374	1.15749	1.68791	0.0914278	0.228891	3.29624	7.54758	19.7764	22.2763
Gbar_D10G012770	10.331	-2.73027	1.61764	-1.68782	0.0914465	0.228929	18.6787	17.2516	5.39357	0
Gbar_D05G006290	14.9496	-1.87409	1.1104	-1.68775	0.0914586	0.22895	32.9624	14.0169	5.39357	7.42542
Gbar_A13G005610	67.0304	0.928495	0.550208	1.68753	0.0915008	0.229029	37.3574	54.9895	103.377	72.3978
Gbar_A05G019110	73.7012	0.890502	0.527884	1.68693	0.0916169	0.229257	45.0486	58.2242	75.51	116.022
Gbar_A02G015000	9.52095	-2.89616	1.71796	-1.68582	0.0918314	0.229702	8.78997	24.7992	4.49465	0
Gbar_D12G007800	25.1271	1.43223	0.849904	1.68517	0.0919558	0.229934	10.9875	16.1734	27.8668	45.4807
Gbar_D11G015390	27.602	1.70076	1.00994	1.68402	0.0921783	0.23041	4.39499	21.5645	57.5315	26.9171
Gbar_A09G025420	26.6388	2.23577	1.32882	1.68253	0.092467	0.230951	18.6787	0	37.755	50.1216
Gbar_A02G017230	46.7695	1.05264	0.625644	1.68248	0.092475	0.230961	24.1724	36.6597	56.6325	69.6133
Gbar_A02G013640	27.3129	1.29975	0.772526	1.68247	0.092478	0.230961	15.3824	16.1734	36.8561	40.8398
Gbar_A07G020580	30.6416	-1.23794	0.735845	-1.68234	0.092502	0.231003	48.3448	37.7379	19.7764	16.7072
Gbar_D06G015450	10.2878	2.72562	1.62055	1.68191	0.0925869	0.23116	0	5.39113	13.4839	22.2763
Gbar_A06G010940	6.05263	3.32985	1.98034	1.68146	0.0926743	0.231329	2.19749	0	8.09036	13.9227
Gbar_D11G004190	18.5154	2.36083	1.40523	1.68004	0.0929502	0.231818	12.0862	0	35.0582	26.9171
Gbar_A08G004500	2.9727	4.89205	2.91219	1.67985	0.0929858	0.231831	0	0	5.39357	6.49724
Gbar_D13G011120	2.9727	4.89205	2.91219	1.67985	0.0929858	0.231831	0	0	5.39357	6.49724
Gbar_D05G017540	2.9727	4.89205	2.91219	1.67985	0.0929858	0.231831	0	0	5.39357	6.49724
Gbar_D04G019200	2.9727	4.89205	2.91219	1.67985	0.0929858	0.231831	0	0	5.39357	6.49724
Gbar_D03G000710	2.96539	4.88867	2.91387	1.67773	0.0934007	0.232639	0	0	6.2925	5.56906
Gbar_D11G002700	2.96539	4.88867	2.91387	1.67773	0.0934007	0.232639	0	0	6.2925	5.56906
Gbar_D09G025730	64.0752	0.957595	0.571073	1.67683	0.0935748	0.232982	47.2461	39.8943	106.973	62.1879
Gbar_A08G014230	2.98002	4.89543	2.92016	1.67642	0.0936553	0.233092	0	0	4.49465	7.42542
Gbar_A02G002490	80.4467	-0.821863	0.490258	-1.67639	0.0936618	0.233099	91.196	114.292	48.5422	67.7569
Gbar_D05G025770	11.8708	2.63657	1.57298	1.67616	0.0937071	0.233184	6.59248	0	26.9679	13.9227
Gbar_D05G026750	8.85664	2.82412	1.68544	1.6756	0.0938159	0.233337	4.39499	0	16.1807	14.8508
Gbar_D08G001350	111.204	0.666402	0.397791	1.67526	0.0938839	0.233441	84.6035	87.3362	142.93	129.945
Gbar_D11G016600	8.00333	-2.93706	1.75351	-1.67495	0.0939432	0.233533	14.2837	14.0169	0	3.71271
Gbar_A13G020670	42.5136	-1.03721	0.61947	-1.67435	0.0940616	0.233732	60.4311	53.9113	27.8668	27.8453
Gbar_A01G005310	38.5353	1.10324	0.658938	1.67427	0.0940776	0.233756	23.0737	25.8774	47.6432	57.547
Gbar_D08G025640	21.6531	1.47947	0.884098	1.67342	0.0942445	0.234039	12.0862	10.7823	37.755	25.989
Gbar_A05G016670	19.9896	1.52168	0.910012	1.67216	0.0944937	0.234504	8.78997	11.8605	31.4625	27.8453
Gbar_A12G008850	2.95808	4.88528	2.92521	1.67006	0.0949067	0.235282	0	0	7.19143	4.64089
Gbar_D06G017100	2.95808	4.88528	2.92521	1.67006	0.0949067	0.235282	0	0	7.19143	4.64089
Gbar_A13G004850	2.95808	4.88528	2.92521	1.67006	0.0949067	0.235282	0	0	7.19143	4.64089
Gbar_D01G008070	2.95808	4.88528	2.92521	1.67006	0.0949067	0.235282	0	0	7.19143	4.64089
Gbar_A12G001280	23.5697	-1.427	0.855513	-1.66801	0.0953144	0.236001	42.8511	25.8774	13.4839	12.0663
Gbar_D11G036220	70.2137	1.00277	0.6013	1.66767	0.0953822	0.236096	39.5549	53.9113	60.2283	127.16
Gbar_A11G020130	2.98733	4.8988	2.93904	1.6668	0.0955538	0.236356	0	0	3.59572	8.3536
Gbar_A01G010280	2.98733	4.8988	2.93904	1.6668	0.0955538	0.236356	0	0	3.59572	8.3536
Gbar_D02G014660	2.98733	4.8988	2.93904	1.6668	0.0955538	0.236356	0	0	3.59572	8.3536
Gbar_A05G030000	2.98733	4.8988	2.93904	1.6668	0.0955538	0.236356	0	0	3.59572	8.3536
Gbar_A08G026110	45.9115	-3.8311	2.29844	-1.66682	0.0955496	0.236356	123.06	48.5201	0	12.0663
Gbar_D05G015930	55.7059	-3.80885	2.28587	-1.66626	0.095662	0.23655	108.776	99.1967	0	14.8508
Gbar_D03G001120	142.772	0.64405	0.386669	1.66564	0.095786	0.236745	96.6897	126.152	194.169	154.077
Gbar_A10G005930	2.72121	-5.01751	3.01438	-1.66452	0.096008	0.237086	5.49373	5.39113	0	0
Gbar_A02G012740	2.72121	-5.01751	3.01438	-1.66452	0.096008	0.237086	5.49373	5.39113	0	0
Gbar_A12G019580	2.72121	-5.01751	3.01438	-1.66452	0.096008	0.237086	5.49373	5.39113	0	0
Gbar_A10G005630	2.72121	-5.01751	3.01438	-1.66452	0.096008	0.237086	5.49373	5.39113	0	0
Gbar_A12G003150	2.72121	-5.01751	3.01438	-1.66452	0.096008	0.237086	5.49373	5.39113	0	0
Gbar_D01G002930	21.9028	-2.40707	1.44651	-1.66405	0.0961026	0.237264	19.7774	53.9113	0	13.9227
Gbar_D11G004500	63.0007	0.86737	0.521272	1.66395	0.0961223	0.237304	42.8511	46.3637	74.6111	88.1768
Gbar_D05G002710	2.72634	-5.02007	3.0209	-1.66178	0.0965567	0.237899	6.59248	4.3129	0	0
Gbar_D06G007180	2.72634	-5.02007	3.0209	-1.66178	0.0965567	0.237899	6.59248	4.3129	0	0
Gbar_D12G028400	2.72634	-5.02007	3.0209	-1.66178	0.0965567	0.237899	6.59248	4.3129	0	0
Gbar_A12G026260	5.3674	-3.41047	2.05216	-1.66189	0.0965351	0.237899	10.9875	8.6258	0	1.85635
Gbar_D11G006080	2.72634	-5.02007	3.0209	-1.66178	0.0965567	0.237899	6.59248	4.3129	0	0
Gbar_A08G026140	2.72634	-5.02007	3.0209	-1.66178	0.0965567	0.237899	6.59248	4.3129	0	0
Gbar_A09G011840	2.72634	-5.02007	3.0209	-1.66178	0.0965567	0.237899	6.59248	4.3129	0	0
Gbar_A09G022920	2.72634	-5.02007	3.0209	-1.66178	0.0965567	0.237899	6.59248	4.3129	0	0
Gbar_D10G026190	2.72634	-5.02007	3.0209	-1.66178	0.0965567	0.237899	6.59248	4.3129	0	0
Gbar_A11G028760	2.72634	-5.02007	3.0209	-1.66178	0.0965567	0.237899	6.59248	4.3129	0	0
Gbar_D10G022100	2.72634	-5.02007	3.0209	-1.66178	0.0965567	0.237899	6.59248	4.3129	0	0
Gbar_D13G000700	13.1194	-1.91677	1.15356	-1.66162	0.0965898	0.237926	27.4687	14.0169	4.49465	6.49724
Gbar_A12G025660	69.7502	0.942087	0.567048	1.66139	0.0966357	0.237993	31.8636	63.6153	93.4886	90.0332
Gbar_A01G023400	10.7854	-2.08866	1.25796	-1.66036	0.0968422	0.238355	23.0737	11.8605	4.49465	3.71271
Gbar_A05G034820	8.4688	2.38254	1.43596	1.65919	0.0970769	0.238828	3.29624	2.15645	10.7871	17.6354
Gbar_A09G015640	12.9001	2.51628	1.51684	1.6589	0.0971361	0.238902	7.69122	0	19.7764	24.1326
Gbar_D01G004010	2.71608	-5.01494	3.02373	-1.65853	0.0972107	0.238977	4.39499	6.46935	0	0
Gbar_D05G030580	2.71608	-5.01494	3.02373	-1.65853	0.0972107	0.238977	4.39499	6.46935	0	0
Gbar_A02G014970	2.71608	-5.01494	3.02373	-1.65853	0.0972107	0.238977	4.39499	6.46935	0	0
Gbar_A12G002380	2.71608	-5.01494	3.02373	-1.65853	0.0972107	0.238977	4.39499	6.46935	0	0
Gbar_A12G024920	2.71608	-5.01494	3.02373	-1.65853	0.0972107	0.238977	4.39499	6.46935	0	0
Gbar_D12G000150	69.7756	-0.967225	0.583423	-1.65784	0.0973489	0.239225	70.3198	114.292	34.1593	60.3315
Gbar_A10G018430	72.0919	0.815094	0.491825	1.65728	0.0974623	0.239412	52.7398	51.7548	82.7015	101.171
Gbar_D02G010660	89.4119	-0.746617	0.450497	-1.65732	0.0974549	0.239412	104.381	119.683	59.3293	74.2542
Gbar_Scaffold3026G000030	2.95077	4.88188	2.94747	1.65629	0.0976625	0.239757	0	0	8.09036	3.71271
Gbar_A08G016740	88.9511	-0.824977	0.498499	-1.65492	0.0979401	0.240281	108.776	118.605	46.7443	81.6796
Gbar_A02G011750	4.1203	-5.6156	3.3943	-1.65442	0.0980424	0.240444	16.4812	0	0	0
Gbar_A08G010850	55.1924	0.923856	0.558645	1.65374	0.0981794	0.24072	38.4561	37.7379	63.824	80.7514
Gbar_A04G011040	12.8635	2.51166	1.51901	1.65348	0.0982325	0.240783	7.69122	0	24.2711	19.4917
Gbar_A05G028520	31.5878	1.38549	0.838103	1.65312	0.0983062	0.240899	26.3699	8.6258	44.9465	46.4089
Gbar_D11G019200	26.0243	1.34458	0.813483	1.65287	0.098358	0.240984	16.4812	12.9387	44.0475	30.6299
Gbar_A11G012290	8.20484	3.18807	1.92928	1.65247	0.0984392	0.241136	0	3.23468	3.59572	25.989
Gbar_D05G024540	13.6063	-1.84262	1.11618	-1.65083	0.098773	0.241748	27.4687	15.0952	6.2925	5.56906
Gbar_A08G019680	34.1546	1.15059	0.697052	1.65065	0.0988098	0.241804	19.7774	22.6427	43.1486	51.0498
Gbar_D02G004510	7.60182	3.0664	1.85823	1.65017	0.0989078	0.241979	0	3.23468	20.6754	6.49724
Gbar_A01G000630	57.4998	-1.11211	0.674142	-1.64966	0.0990116	0.242164	49.4436	107.823	46.7443	25.989
Gbar_D03G017970	2.73148	-5.02263	3.04512	-1.6494	0.0990651	0.242206	7.69122	3.23468	0	0
Gbar_D07G002820	2.73148	-5.02263	3.04512	-1.6494	0.0990651	0.242206	7.69122	3.23468	0	0
Gbar_A01G007390	2.73148	-5.02263	3.04512	-1.6494	0.0990651	0.242206	7.69122	3.23468	0	0
Gbar_A12G010050	2.99464	4.90218	2.97205	1.64943	0.0990601	0.242206	0	0	2.69679	9.28177
Gbar_D01G007500	18.1409	-1.57411	0.954643	-1.6489	0.0991672	0.242382	21.9749	32.3468	9.88822	8.3536
Gbar_D08G008630	30.4108	1.25949	0.763963	1.64862	0.0992247	0.242495	13.185	22.6427	44.0475	41.768
Gbar_D06G005630	20.7013	1.49064	0.904656	1.64774	0.099406	0.242817	8.78997	12.9387	34.1593	26.9171
Gbar_A05G033070	39.9344	-1.04967	0.637754	-1.64588	0.0997875	0.243489	51.6411	56.0677	26.9679	25.0608
Gbar_A07G024040	14.0596	-1.76808	1.07486	-1.64495	0.0999805	0.243841	18.6787	24.7992	7.19143	5.56906
Gbar_D11G012710	30.7214	1.40462	0.854477	1.64383	0.10021	0.244232	13.185	20.4863	25.17	64.0442
Gbar_D12G015530	15.9433	1.8128	1.10314	1.64331	0.100319	0.244396	5.49373	8.6258	14.3829	35.2707
Gbar_A12G015750	2.71095	-5.01236	3.05079	-1.64297	0.100389	0.244454	3.29624	7.54758	0	0
Gbar_A08G018210	2.71095	-5.01236	3.05079	-1.64297	0.100389	0.244454	3.29624	7.54758	0	0
Gbar_D11G007000	2.71095	-5.01236	3.05079	-1.64297	0.100389	0.244454	3.29624	7.54758	0	0
Gbar_D05G025820	2.71095	-5.01236	3.05079	-1.64297	0.100389	0.244454	3.29624	7.54758	0	0
Gbar_D05G034960	2.71095	-5.01236	3.05079	-1.64297	0.100389	0.244454	3.29624	7.54758	0	0
Gbar_D09G019340	2.71095	-5.01236	3.05079	-1.64297	0.100389	0.244454	3.29624	7.54758	0	0
Gbar_D07G016360	8.18106	-2.31322	1.40823	-1.64265	0.100456	0.244579	15.3824	11.8605	2.69679	2.78453
Gbar_D04G019240	31.7351	1.27668	0.777263	1.64253	0.10048	0.244608	23.0737	14.0169	34.1593	55.6906
Gbar_A03G010130	100.001	0.698403	0.425487	1.64142	0.10071	0.245016	84.6035	67.9282	124.951	122.519
Gbar_A06G006690	35.1077	1.25801	0.766597	1.64104	0.10079	0.245122	24.1724	17.2516	66.5208	32.4862
Gbar_D07G000260	48.5916	-0.964531	0.587925	-1.64057	0.100887	0.245303	68.1223	60.3806	29.6647	36.1989
Gbar_D04G021550	24.5707	-1.37238	0.836853	-1.63993	0.10102	0.24553	43.9499	26.9556	14.3829	12.9945
Gbar_D11G012190	79.2002	0.783505	0.477915	1.63942	0.101125	0.245706	54.9373	61.4588	88.0951	112.309
Gbar_A03G012000	9.05944	-2.77316	1.6918	-1.63917	0.101177	0.245739	17.5799	14.0169	0	4.64089
Gbar_D01G013530	5.79865	3.26204	1.99031	1.63896	0.101222	0.245799	2.19749	0	10.7871	10.21
Gbar_A12G028630	4.04334	-5.58918	3.41039	-1.63887	0.10124	0.245823	0	16.1734	0	0
Gbar_A07G021000	6.68652	-3.14877	1.92218	-1.63813	0.101395	0.246089	17.5799	6.46935	2.69679	0
Gbar_A07G006840	58.2624	0.924817	0.564934	1.63703	0.101623	0.246475	31.8636	48.5201	71.9143	80.7514
Gbar_D12G009910	85.8794	-0.755779	0.461671	-1.63705	0.10162	0.246475	121.961	93.8056	67.4197	60.3315
Gbar_D12G006200	16.2536	2.50798	1.53222	1.63682	0.101667	0.246554	0	9.70403	11.6861	43.6243
Gbar_D06G018880	36.1714	-1.57774	0.964433	-1.63592	0.101855	0.246916	88.9985	19.4081	26.0689	10.21
Gbar_D04G018060	8.6319	2.78162	1.70052	1.63574	0.101894	0.246971	4.39499	0	15.2818	14.8508
Gbar_D11G011750	69.489	-0.907356	0.554966	-1.63498	0.102054	0.247239	65.9248	115.37	53.0368	43.6243
Gbar_A05G018160	2.94346	4.87845	2.98398	1.63488	0.102073	0.247257	0	0	8.98929	2.78453
Gbar_A10G004090	2.94346	4.87845	2.98398	1.63488	0.102073	0.247257	0	0	8.98929	2.78453
Gbar_D05G000720	9.21883	-2.24397	1.37345	-1.63383	0.102295	0.247673	13.185	17.2516	1.79786	4.64089
Gbar_D09G015170	63.7238	0.998296	0.611276	1.63314	0.10244	0.247958	49.4436	35.5814	56.6325	113.238
Gbar_D09G003030	37.7835	1.10505	0.676961	1.63237	0.102601	0.248208	28.5674	19.4081	53.0368	50.1216
Gbar_D13G009260	12.772	-2.5601	1.56928	-1.63139	0.102808	0.248594	28.5674	15.0952	0	7.42542
Gbar_A09G008680	7.21162	2.95932	1.81414	1.63125	0.102837	0.248646	3.29624	0	13.4839	12.0663
Gbar_D04G009780	32.963	-1.18629	0.727754	-1.63008	0.103086	0.249142	54.9373	36.6597	17.9786	22.2763
Gbar_D04G015660	4.40884	5.46022	3.35105	1.6294	0.103227	0.249336	0	0	0	17.6354
Gbar_D05G013220	40.4471	1.1079	0.680113	1.62899	0.103314	0.249496	32.9624	18.3298	55.7336	54.7625
Gbar_D01G016280	78.3339	0.818069	0.502555	1.62782	0.103563	0.249938	69.221	44.2072	103.377	96.5304
Gbar_A12G024770	73.294	0.939892	0.577597	1.62724	0.103685	0.25015	69.221	31.2685	97.0843	95.6023
Gbar_A03G013730	14.2303	1.74978	1.07536	1.62715	0.103705	0.250178	5.49373	7.54758	20.6754	23.2044
Gbar_A01G019750	17.1634	-1.77036	1.08832	-1.62669	0.103802	0.250356	13.185	39.8943	6.2925	9.28177
Gbar_A11G020440	14.48	-2.44048	1.50097	-1.62593	0.103964	0.250614	21.9749	26.9556	8.98929	0
Gbar_A04G000220	18.404	-7.77499	4.78796	-1.62386	0.104405	0.251423	73.616	0	0	0
Gbar_A05G019570	2.73661	-5.02521	3.09497	-1.62367	0.104446	0.251483	8.78997	2.15645	0	0
Gbar_A02G010150	2.73661	-5.02521	3.09497	-1.62367	0.104446	0.251483	8.78997	2.15645	0	0
Gbar_A10G004750	7.73378	-2.88084	1.77592	-1.62217	0.104767	0.252047	14.2837	12.9387	0	3.71271
Gbar_D05G038150	14.4427	2.4814	1.52976	1.62209	0.104785	0.252067	8.78997	0	35.0582	13.9227
Gbar_D07G003140	11.9928	1.96143	1.20965	1.62148	0.104914	0.252334	5.49373	4.3129	25.17	12.9945
Gbar_D08G017940	15.5902	-1.71737	1.05919	-1.62139	0.104933	0.252362	20.8762	26.9556	9.88822	4.64089
Gbar_A13G002700	8.60997	2.77757	1.71317	1.6213	0.104953	0.2524	4.39499	0	17.9786	12.0663
Gbar_D11G034770	25.5668	1.31229	0.809736	1.62064	0.105095	0.252694	13.185	16.1734	41.3507	31.558
Gbar_A05G025030	50.2982	0.982716	0.606677	1.61984	0.105268	0.252949	40.6536	26.9556	59.3293	74.2542
Gbar_D04G013160	56.1489	-0.893446	0.551575	-1.61981	0.105274	0.252952	81.3072	64.6935	37.755	40.8398
Gbar_A04G012460	7.73891	-2.88184	1.77933	-1.61962	0.105314	0.253002	15.3824	11.8605	0	3.71271
Gbar_A13G001780	6.38105	-3.07388	1.89944	-1.61831	0.105595	0.253544	9.88872	12.9387	2.69679	0
Gbar_D12G027620	9.81643	2.64763	1.63624	1.61812	0.105637	0.253605	0	5.39113	14.3829	19.4917
Gbar_D05G022960	47.7676	1.06024	0.655484	1.6175	0.105771	0.253843	25.2712	36.6597	81.8026	47.337
Gbar_D03G005830	12.3928	2.47395	1.5296	1.61739	0.105794	0.253861	0	7.54758	20.6754	21.3481
Gbar_D07G024290	32.8346	-1.13624	0.7034	-1.61535	0.106235	0.254632	41.7524	48.5201	21.5743	19.4917
Gbar_A01G015440	25.6092	1.31072	0.812478	1.61324	0.106693	0.255442	17.5799	11.8605	38.654	34.3426
Gbar_D05G031330	103.566	0.6834	0.424296	1.61067	0.107252	0.256446	82.406	76.554	112.366	142.939
Gbar_D04G003510	10.4675	-2.04081	1.2671	-1.61061	0.107264	0.256465	14.2837	19.4081	5.39357	2.78453
Gbar_D01G018230	16.1748	2.67201	1.65929	1.61033	0.107327	0.25654	8.78997	0	50.34	5.56906
Gbar_D09G026240	23.9753	-1.39839	0.868453	-1.61021	0.107352	0.256579	28.5674	40.9726	17.0797	9.28177
Gbar_A01G012490	5.07809	-3.35506	2.08604	-1.60834	0.107762	0.257356	9.88872	8.6258	1.79786	0
Gbar_A12G013300	17.6368	1.72425	1.07351	1.60618	0.108235	0.258109	12.0862	4.3129	18.8775	35.2707
Gbar_D01G005820	26.5925	1.31159	0.81753	1.60433	0.108642	0.25886	19.7774	10.7823	37.755	38.0553
Gbar_A06G005070	12.7879	1.88175	1.17461	1.60202	0.10915	0.25982	7.69122	3.23468	18.8775	21.3481
Gbar_A05G033490	170.604	-0.588807	0.367695	-1.60135	0.1093	0.260079	239.527	170.36	124.951	147.58
Gbar_D12G023060	24.1836	1.606	1.00301	1.60118	0.109338	0.26015	9.88872	14.0169	15.2818	57.547
Gbar_D08G010430	13.0313	-1.76286	1.10164	-1.60021	0.109551	0.260484	19.7774	20.4863	6.2925	5.56906
Gbar_A06G020620	12.8266	1.88953	1.18125	1.5996	0.109686	0.260728	6.59248	4.3129	13.4839	26.9171
Gbar_D05G030380	215.061	0.486651	0.304342	1.59903	0.109814	0.260945	190.083	168.203	262.487	239.47
Gbar_D04G020820	149.218	-0.656319	0.410509	-1.59879	0.109866	0.261035	151.627	213.489	94.3876	137.37
Gbar_D06G002230	45.5432	1.15533	0.722638	1.59876	0.109873	0.261036	18.6787	37.7379	43.1486	82.6078
Gbar_D10G020820	4.14632	3.82683	2.39513	1.59776	0.110097	0.26145	1.09875	0	8.98929	6.49724
Gbar_A01G001400	3.77732	-3.94888	2.4723	-1.59725	0.11021	0.261641	8.78997	5.39113	0	0.928177
Gbar_A03G005730	12.5821	1.857	1.1641	1.59522	0.110662	0.262445	5.49373	5.39113	14.3829	25.0608
Gbar_A12G010340	5.08759	-3.32562	2.08664	-1.59377	0.110988	0.262983	8.78997	9.70403	0	1.85635
Gbar_D12G006040	10.339	2.73392	1.71588	1.5933	0.111092	0.263179	0	5.39113	7.19143	28.7735
Gbar_D06G006680	35.811	1.09577	0.687955	1.5928	0.111205	0.26337	19.7774	25.8774	53.0368	44.5525
Gbar_A04G001610	3.84561	-5.51605	3.46347	-1.59264	0.111241	0.263416	15.3824	0	0	0
Gbar_D11G019280	3.84561	-5.51605	3.46347	-1.59264	0.111241	0.263416	15.3824	0	0	0
Gbar_A09G001260	22.6174	1.46871	0.922363	1.59234	0.111308	0.263556	16.4812	7.54758	40.4518	25.989
Gbar_A05G004680	2.74797	4.77854	3.00157	1.59202	0.111381	0.263633	0	0	4.49465	6.49724
Gbar_D06G004860	21.6736	-1.41255	0.887495	-1.59161	0.111472	0.263777	26.3699	36.6597	14.3829	9.28177
Gbar_A04G012120	24.4202	1.29498	0.814361	1.59018	0.111794	0.264323	13.185	15.0952	35.0582	34.3426
Gbar_D12G003220	7.60259	3.04522	1.91588	1.58946	0.111957	0.264593	3.29624	0	22.4732	4.64089
Gbar_D01G003650	12.5554	-1.84415	1.16064	-1.58891	0.112082	0.264819	25.2712	14.0169	6.2925	4.64089
Gbar_D05G012030	72.8949	-0.773596	0.48708	-1.58823	0.112234	0.265071	94.4922	89.4927	59.3293	48.2652
Gbar_D11G008030	2.73335	4.77122	3.00551	1.58749	0.112401	0.265368	0	0	6.2925	4.64089
Gbar_A12G012360	2.73335	4.77122	3.00551	1.58749	0.112401	0.265368	0	0	6.2925	4.64089
Gbar_A01G009650	13.3926	-1.96611	1.23879	-1.58712	0.112486	0.26553	32.9624	9.70403	7.19143	3.71271
Gbar_A05G004560	5.57392	3.19873	2.01669	1.58613	0.112711	0.265903	2.19749	0	9.88822	10.21
Gbar_A01G019870	6.88938	-3.19815	2.01648	-1.58601	0.112738	0.265928	3.29624	21.5645	2.69679	0
Gbar_D03G016740	23.9801	1.33402	0.841149	1.58595	0.112751	0.265929	15.3824	11.8605	28.7657	39.9116
Gbar_D10G022410	2.75528	4.7822	3.01682	1.58518	0.112926	0.266176	0	0	3.59572	7.42542
Gbar_D06G012360	2.75528	4.7822	3.01682	1.58518	0.112926	0.266176	0	0	3.59572	7.42542
Gbar_D01G001660	2.75528	4.7822	3.01682	1.58518	0.112926	0.266176	0	0	3.59572	7.42542
Gbar_D12G016490	14.7151	1.66099	1.04823	1.58456	0.113066	0.266447	6.59248	7.54758	23.3722	21.3481
Gbar_D12G022570	43.7856	1.15614	0.730066	1.58361	0.113283	0.266801	17.5799	36.6597	78.2068	42.6962
Gbar_A10G017030	10.3883	2.74301	1.73218	1.58356	0.113293	0.266815	0	5.39113	29.6647	6.49724
Gbar_D05G001330	8.38524	2.73367	1.72672	1.58315	0.113387	0.266958	4.39499	0	17.0797	12.0663
Gbar_A09G026920	232.401	-0.477881	0.301905	-1.58289	0.113447	0.26707	281.279	259.852	213.046	175.426
Gbar_A11G014030	5.58559	3.22063	2.03464	1.5829	0.113444	0.26707	0	2.15645	7.19143	12.9945
Gbar_D04G005850	11.0303	2.51229	1.58827	1.58177	0.113702	0.26754	6.59248	0	16.1807	21.3481
Gbar_A05G021330	40.6821	1.11859	0.707673	1.58066	0.113956	0.267992	35.1599	16.1734	56.6325	54.7625
Gbar_A07G020260	81.3101	-0.787288	0.498609	-1.57897	0.114344	0.268617	116.467	89.4927	71.0154	48.2652
Gbar_A01G001020	15.4644	-1.81096	1.14778	-1.57778	0.114615	0.269146	37.3574	10.7823	6.2925	7.42542
Gbar_D05G037220	3.77379	-5.48965	3.48041	-1.5773	0.114727	0.269279	0	15.0952	0	0
Gbar_D02G001880	3.77379	-5.48965	3.48041	-1.5773	0.114727	0.269279	0	15.0952	0	0
Gbar_D11G025820	2.72604	4.76754	3.02471	1.5762	0.11498	0.269716	0	0	7.19143	3.71271
Gbar_A06G001380	2.72604	4.76754	3.02471	1.5762	0.11498	0.269716	0	0	7.19143	3.71271
Gbar_D13G000730	2.72604	4.76754	3.02471	1.5762	0.11498	0.269716	0	0	7.19143	3.71271
Gbar_A05G019580	2.72604	4.76754	3.02471	1.5762	0.11498	0.269716	0	0	7.19143	3.71271
Gbar_A09G019920	2.72604	4.76754	3.02471	1.5762	0.11498	0.269716	0	0	7.19143	3.71271
Gbar_D08G013870	17.4226	1.58163	1.00341	1.57626	0.114966	0.269716	10.9875	6.46935	20.6754	31.558
Gbar_A07G017900	2.72604	4.76754	3.02471	1.5762	0.11498	0.269716	0	0	7.19143	3.71271
Gbar_A05G029150	195.192	0.492339	0.31238	1.57609	0.115005	0.269744	167.009	157.421	238.216	218.122
Gbar_A08G008990	51.2232	1.06874	0.678591	1.57494	0.11527	0.270238	18.6787	47.4419	71.0154	67.7569
Gbar_A06G006650	38.5181	1.05253	0.668467	1.57455	0.115361	0.270401	28.5674	21.5645	57.5315	46.4089
Gbar_D10G009100	29.8478	1.28618	0.817422	1.57346	0.115613	0.270864	10.9875	23.721	50.34	34.3426
Gbar_A12G015310	7.97547	2.27931	1.44971	1.57225	0.115892	0.271358	3.29624	2.15645	14.3829	12.0663
Gbar_A09G012370	7.97547	2.27931	1.44971	1.57225	0.115892	0.271358	3.29624	2.15645	14.3829	12.0663
Gbar_A11G032120	64.2914	0.880673	0.560202	1.57206	0.115936	0.27145	54.9373	35.5814	70.1165	96.5304
Gbar_D05G034600	83.0288	0.726661	0.462247	1.57202	0.115946	0.271455	59.3323	65.7717	113.265	93.7459
Gbar_A08G022170	7.66862	-2.90691	1.84969	-1.57156	0.116052	0.271593	6.59248	20.4863	3.59572	0
Gbar_A12G019120	44.0332	-1.01264	0.644408	-1.57143	0.116082	0.271604	71.4185	46.3637	32.3614	25.989
Gbar_D13G022450	30.1497	1.41938	0.903593	1.57082	0.116225	0.27188	26.3699	6.46935	41.3507	46.4089
Gbar_A08G010660	16.0401	1.81417	1.15532	1.57027	0.116352	0.272107	10.9875	3.23468	34.1593	15.779
Gbar_D02G023800	48.1459	0.927081	0.590713	1.56943	0.116549	0.27241	31.8636	34.5032	57.5315	68.6851
Gbar_A01G008070	20.2953	1.64347	1.04764	1.56874	0.116709	0.272683	15.3824	4.3129	21.5743	39.9116
Gbar_D06G010750	18.6165	2.21867	1.41506	1.5679	0.116904	0.273057	13.185	0	27.8668	33.4144
Gbar_A10G009580	40.6141	-1.11057	0.708593	-1.56729	0.117046	0.273291	54.9373	56.0677	16.1807	35.2707
Gbar_D12G001390	7.45037	-2.8588	1.82432	-1.56705	0.117103	0.273403	17.5799	8.6258	3.59572	0
Gbar_A05G040860	29.4878	1.19511	0.762827	1.56669	0.117187	0.27355	14.2837	21.5645	44.0475	38.0553
Gbar_A12G029430	18.1444	-1.47783	0.943607	-1.56615	0.117314	0.273766	30.7649	22.6427	9.88822	9.28177
Gbar_A05G026740	98.5834	0.665625	0.425396	1.56472	0.117649	0.274358	82.406	70.0846	126.749	115.094
Gbar_D10G013340	27.4194	-1.32801	0.848791	-1.56459	0.117678	0.274397	41.7524	36.6597	8.98929	22.2763
Gbar_D02G021000	8.6845	2.81407	1.7998	1.56354	0.117925	0.274813	0	4.3129	6.2925	24.1326
Gbar_D07G008540	7.01537	2.93511	1.87755	1.56326	0.117991	0.274915	0	3.23468	7.19143	17.6354
Gbar_A06G004320	11.9708	1.95828	1.25337	1.56241	0.118192	0.275263	5.49373	4.3129	27.8668	10.21
Gbar_A08G026810	14.4097	-1.79915	1.15195	-1.56183	0.118328	0.27552	29.6662	15.0952	3.59572	9.28177
Gbar_A07G016530	79.2557	0.720161	0.461741	1.55967	0.118839	0.276429	61.5298	58.2242	98.8822	98.3868
Gbar_D08G008650	21.7985	-1.58946	1.01935	-1.55929	0.118928	0.276545	41.7524	23.721	17.0797	4.64089
Gbar_A05G014960	57.1483	-3.80206	2.43922	-1.55872	0.119063	0.276798	163.713	49.5984	15.2818	0
Gbar_D02G008760	64.8046	0.795724	0.510666	1.55821	0.119183	0.276968	50.5423	44.2072	80.0047	84.4641
Gbar_D02G017720	88.2993	0.75239	0.482956	1.55789	0.11926	0.277037	57.1348	74.3975	90.7918	130.873
Gbar_A02G004270	24.666	1.47149	0.944764	1.55752	0.119347	0.277208	15.3824	10.7823	53.9357	18.5635
Gbar_D09G023900	2.71872	4.76384	3.05885	1.55739	0.119377	0.277248	0	0	8.09036	2.78453
Gbar_A05G033170	4.04518	5.33712	3.42944	1.55626	0.119646	0.27775	0	0	16.1807	0
Gbar_D03G017160	27.505	1.24377	0.799271	1.55613	0.119677	0.277794	17.5799	15.0952	47.6432	29.7017
Gbar_D07G014560	86.3071	-0.789065	0.507118	-1.55598	0.119713	0.277868	102.183	116.448	45.8454	80.7514
Gbar_D10G014430	6.12689	-3.00807	1.93351	-1.55576	0.119766	0.27798	13.185	8.6258	2.69679	0
Gbar_D10G026360	97.2111	0.668802	0.430027	1.55526	0.119885	0.278145	71.4185	78.7104	108.77	129.945
Gbar_D09G015160	46.6967	-1.05782	0.680399	-1.5547	0.120017	0.278313	57.1348	69.0064	18.8775	41.768
Gbar_A12G026330	29.7236	2.05558	1.32304	1.55368	0.120261	0.278724	23.0737	0	50.34	45.4807
Gbar_D07G008100	27.1042	1.28852	0.829512	1.55335	0.120341	0.278868	10.9875	20.4863	31.4625	45.4807
Gbar_D01G023810	7.4555	-2.85997	1.84152	-1.55305	0.120411	0.278971	18.6787	7.54758	3.59572	0
Gbar_D13G001280	2.45166	-4.86693	3.13603	-1.55194	0.120677	0.279351	5.49373	4.3129	0	0
Gbar_A12G012470	2.45166	-4.86693	3.13603	-1.55194	0.120677	0.279351	5.49373	4.3129	0	0
Gbar_A06G015370	2.45166	-4.86693	3.13603	-1.55194	0.120677	0.279351	5.49373	4.3129	0	0
Gbar_D08G001060	2.45166	-4.86693	3.13603	-1.55194	0.120677	0.279351	5.49373	4.3129	0	0
Gbar_D01G001050	2.45166	-4.86693	3.13603	-1.55194	0.120677	0.279351	5.49373	4.3129	0	0
Gbar_D05G014780	2.45166	-4.86693	3.13603	-1.55194	0.120677	0.279351	5.49373	4.3129	0	0
Gbar_D01G010370	2.45166	-4.86693	3.13603	-1.55194	0.120677	0.279351	5.49373	4.3129	0	0
Gbar_A11G014020	2.45166	-4.86693	3.13603	-1.55194	0.120677	0.279351	5.49373	4.3129	0	0
Gbar_D10G024400	2.45166	-4.86693	3.13603	-1.55194	0.120677	0.279351	5.49373	4.3129	0	0
Gbar_A13G010380	111.667	0.658793	0.424644	1.5514	0.120806	0.279552	96.6897	76.554	154.616	118.807
Gbar_A05G013770	159.549	-0.615161	0.396615	-1.55103	0.120895	0.27968	238.428	147.717	126.749	125.304
Gbar_A07G016420	29.2535	1.1776	0.759313	1.55088	0.12093	0.279709	15.3824	20.4863	44.9465	36.1989
Gbar_A08G017100	2.44653	-4.86408	3.13776	-1.55017	0.1211	0.279948	4.39499	5.39113	0	0
Gbar_D10G024360	2.44653	-4.86408	3.13776	-1.55017	0.1211	0.279948	4.39499	5.39113	0	0
Gbar_D07G003890	2.44653	-4.86408	3.13776	-1.55017	0.1211	0.279948	4.39499	5.39113	0	0
Gbar_D13G006150	2.44653	-4.86408	3.13776	-1.55017	0.1211	0.279948	4.39499	5.39113	0	0
Gbar_D11G025590	2.44653	-4.86408	3.13776	-1.55017	0.1211	0.279948	4.39499	5.39113	0	0
Gbar_A09G015690	2.44653	-4.86408	3.13776	-1.55017	0.1211	0.279948	4.39499	5.39113	0	0
Gbar_A03G011130	115.684	0.613806	0.396577	1.54776	0.121679	0.280896	92.2947	90.5709	127.648	152.221
Gbar_A11G018830	29.1794	1.44101	0.931617	1.54678	0.121916	0.281347	6.59248	24.7992	30.5636	54.7625
Gbar_A03G002280	32.8237	-1.14203	0.73854	-1.54633	0.122024	0.281508	47.2461	43.129	26.0689	14.8508
Gbar_A05G028300	10.4469	-2.03771	1.31787	-1.54622	0.122052	0.281509	9.88872	23.721	5.39357	2.78453
Gbar_A11G025920	82.752	0.71584	0.463592	1.54412	0.12256	0.282437	68.1223	57.1459	95.2865	110.453
Gbar_A09G008620	2.45679	-4.86977	3.15416	-1.54392	0.122608	0.282446	6.59248	3.23468	0	0
Gbar_D12G010890	2.45679	-4.86977	3.15416	-1.54392	0.122608	0.282446	6.59248	3.23468	0	0
Gbar_D11G028650	2.45679	-4.86977	3.15416	-1.54392	0.122608	0.282446	6.59248	3.23468	0	0
Gbar_D12G016230	2.45679	-4.86977	3.15416	-1.54392	0.122608	0.282446	6.59248	3.23468	0	0
Gbar_A13G024680	2.45679	-4.86977	3.15416	-1.54392	0.122608	0.282446	6.59248	3.23468	0	0
Gbar_A12G027960	2.45679	-4.86977	3.15416	-1.54392	0.122608	0.282446	6.59248	3.23468	0	0
Gbar_D13G006160	2.45679	-4.86977	3.15416	-1.54392	0.122608	0.282446	6.59248	3.23468	0	0
Gbar_D02G013990	8.1605	2.68838	1.74133	1.54387	0.12262	0.282453	4.39499	0	16.1807	12.0663
Gbar_A08G008520	40.4089	1.11773	0.724099	1.54361	0.122683	0.282537	15.3824	35.5814	50.34	60.3315
Gbar_D05G002670	20.6924	1.57726	1.02187	1.54351	0.122707	0.282563	16.4812	4.3129	35.0582	26.9171
Gbar_D03G013730	20.8317	1.40531	0.910706	1.5431	0.122806	0.282678	9.88872	12.9387	23.3722	37.1271
Gbar_D01G013720	60.9903	0.939458	0.609124	1.54231	0.122999	0.283061	29.6662	53.9113	62.925	97.4586
Gbar_D05G009710	32.096	1.31272	0.851207	1.54219	0.123028	0.283097	8.78997	28.0339	38.654	52.9061
Gbar_A05G034900	14.0375	-1.63284	1.05881	-1.54215	0.123037	0.283098	21.9749	20.4863	7.19143	6.49724
Gbar_D08G014230	6.10123	-3.0018	1.94706	-1.54171	0.123144	0.283243	7.69122	14.0169	2.69679	0
Gbar_A06G001960	40.0942	-1.12071	0.727169	-1.54119	0.12327	0.283481	49.4436	60.3806	15.2818	35.2707
Gbar_D07G012340	23.7176	1.47199	0.95536	1.54077	0.123373	0.283647	18.6787	6.46935	25.17	44.5525
Gbar_D11G022130	92.6629	-0.683769	0.444104	-1.53966	0.123643	0.284064	108.776	119.683	80.0047	62.1879
Gbar_A10G007210	2.4414	-4.86122	3.15935	-1.53868	0.123883	0.284441	3.29624	6.46935	0	0
Gbar_A06G002670	2.4414	-4.86122	3.15935	-1.53868	0.123883	0.284441	3.29624	6.46935	0	0
Gbar_A08G026290	2.4414	-4.86122	3.15935	-1.53868	0.123883	0.284441	3.29624	6.46935	0	0
Gbar_D06G003440	9.32309	2.56146	1.66486	1.53854	0.123916	0.284487	0	5.39113	17.9786	13.9227
Gbar_D12G017820	6.76216	2.85379	1.8551	1.53835	0.123964	0.284561	3.29624	0	11.6861	12.0663
Gbar_A09G008750	73.3588	-0.745239	0.484521	-1.53809	0.124026	0.284637	83.5047	100.275	53.0368	56.6188
Gbar_A08G008230	38.978	1.03319	0.672062	1.53735	0.124208	0.284952	27.4687	23.721	62.0261	42.6962
Gbar_D12G001090	8.5661	2.76913	1.80213	1.53658	0.124395	0.28529	4.39499	0	23.3722	6.49724
Gbar_D11G001900	174.899	0.571809	0.37215	1.5365	0.124415	0.285316	110.973	170.36	210.349	207.912
Gbar_A12G020430	7.16029	-2.79366	1.81913	-1.53571	0.124608	0.285569	13.185	11.8605	3.59572	0
Gbar_D01G014690	20.7447	1.39331	0.907678	1.53502	0.124778	0.285831	13.185	9.70403	35.9572	24.1326
Gbar_A06G002280	12.0763	1.78432	1.16313	1.53407	0.125012	0.286233	4.39499	6.46935	18.8775	18.5635
Gbar_A03G001590	20.3846	-1.44807	0.944048	-1.5339	0.125055	0.286311	19.7774	39.8943	12.585	9.28177
Gbar_D07G009030	3.94475	5.29974	3.45864	1.53232	0.125444	0.286925	0	0	0	15.779
Gbar_D09G021700	3.94475	5.29974	3.45864	1.53232	0.125444	0.286925	0	0	0	15.779
Gbar_D04G019350	23.2444	1.27373	0.831499	1.53184	0.125561	0.287132	13.185	14.0169	32.3614	33.4144
Gbar_D07G007000	20.6476	-1.48003	0.966343	-1.53158	0.125627	0.287191	23.0737	37.7379	15.2818	6.49724
Gbar_A04G008860	35.7553	-1.13448	0.741158	-1.53069	0.125847	0.287528	65.9248	32.3468	22.4732	22.2763
Gbar_A11G020670	44.6839	-0.945346	0.617818	-1.53014	0.125983	0.287792	64.826	52.833	34.1593	26.9171
Gbar_D12G018510	20.22	1.63508	1.06892	1.52965	0.126102	0.287968	16.4812	3.23468	31.4625	29.7017
Gbar_D09G021780	68.3876	-0.788315	0.515694	-1.52865	0.126351	0.288393	97.7884	75.4758	55.7336	44.5525
Gbar_D12G026500	3.57093	-5.40913	3.54105	-1.52755	0.126625	0.288769	14.2837	0	0	0
Gbar_A03G007510	3.57093	-5.40913	3.54105	-1.52755	0.126625	0.288769	14.2837	0	0	0
Gbar_A12G001980	3.57093	-5.40913	3.54105	-1.52755	0.126625	0.288769	14.2837	0	0	0
Gbar_D03G004560	23.2571	1.53887	1.00739	1.52759	0.126615	0.288769	4.39499	19.4081	40.4518	28.7735
Gbar_Scaffold3262G000030	3.57093	-5.40913	3.54105	-1.52755	0.126625	0.288769	14.2837	0	0	0
Gbar_D03G007840	3.57093	-5.40913	3.54105	-1.52755	0.126625	0.288769	14.2837	0	0	0
Gbar_A04G011280	3.57093	-5.40913	3.54105	-1.52755	0.126625	0.288769	14.2837	0	0	0
Gbar_A13G021460	3.57093	-5.40913	3.54105	-1.52755	0.126625	0.288769	14.2837	0	0	0
Gbar_D13G020790	3.57093	-5.40913	3.54105	-1.52755	0.126625	0.288769	14.2837	0	0	0
Gbar_A05G000930	26.6114	1.3979	0.915506	1.52691	0.126783	0.289056	8.78997	20.4863	53.0368	24.1326
Gbar_A05G006910	9.55078	-2.55606	1.67402	-1.5269	0.126787	0.289056	15.3824	17.2516	0	5.56906
Gbar_A02G005540	12.9527	-2.38328	1.56166	-1.52611	0.126981	0.289336	17.5799	25.8774	0	8.3536
Gbar_Scaffold3449G000020	15.4422	1.60646	1.05268	1.52607	0.126992	0.289349	9.88872	5.39113	26.0689	20.4199
Gbar_A10G018930	7.43344	-2.81565	1.84619	-1.52512	0.12723	0.289758	7.69122	18.3298	0	3.71271
Gbar_A11G016870	4.81803	-3.23864	2.12504	-1.52404	0.1275	0.290237	8.78997	8.6258	0	1.85635
Gbar_A02G007180	25.0076	-1.26912	0.832894	-1.52375	0.127571	0.290281	31.8636	38.8161	10.7871	18.5635
Gbar_A07G009080	33.0897	1.25799	0.825631	1.52367	0.12759	0.290293	9.88872	29.1121	40.4518	52.9061
Gbar_D11G024870	2.46192	-4.87262	3.19923	-1.52306	0.127743	0.290514	7.69122	2.15645	0	0
Gbar_D10G014420	2.46192	-4.87262	3.19923	-1.52306	0.127743	0.290514	7.69122	2.15645	0	0
Gbar_A05G033580	72.9637	0.748226	0.491308	1.52293	0.127777	0.290551	58.2336	50.6766	82.7015	100.243
Gbar_D02G018390	61.2893	-0.80033	0.525521	-1.52293	0.127777	0.290551	83.5047	72.2411	47.6432	41.768
Gbar_D07G002830	47.4458	0.932024	0.612154	1.52253	0.127876	0.290712	29.6662	35.5814	52.1379	72.3978
Gbar_D11G030270	7.62656	-2.19092	1.43918	-1.52234	0.127925	0.290781	12.0862	12.9387	2.69679	2.78453
Gbar_A06G008090	38.1423	-1.06235	0.698992	-1.51983	0.128554	0.291887	38.4561	64.6935	21.5743	27.8453
Gbar_D07G016850	10.9559	-1.92547	1.26759	-1.51901	0.12876	0.292173	9.88872	24.7992	4.49465	4.64089
Gbar_A08G008470	54.3472	-0.868717	0.57202	-1.51868	0.128842	0.292296	72.5173	67.9282	31.4625	45.4807
Gbar_D11G018530	7.17568	-2.79713	1.84323	-1.51752	0.129136	0.292808	16.4812	8.6258	3.59572	0
Gbar_A10G016990	60.9581	0.93936	0.619414	1.51653	0.129385	0.293186	27.4687	56.0677	65.6218	94.6741
Gbar_A06G005260	142.276	0.540117	0.356208	1.5163	0.129445	0.293278	119.763	112.135	162.706	174.497
Gbar_D11G028180	9.93348	-1.9462	1.28416	-1.51555	0.129633	0.293561	15.3824	16.1734	5.39357	2.78453
Gbar_A08G023500	5.30967	3.14051	2.07371	1.51444	0.129915	0.294033	0	2.15645	12.585	6.49724
Gbar_D01G015040	15.9584	1.53792	1.01576	1.51406	0.13001	0.294153	9.88872	6.46935	24.2711	23.2044
Gbar_A08G016020	56.0306	-0.926646	0.612063	-1.51397	0.130033	0.294166	71.4185	75.4758	51.239	25.989
Gbar_A07G024980	60.0266	-0.795963	0.525761	-1.51392	0.130045	0.294166	74.7148	77.6322	41.3507	46.4089
Gbar_A07G003900	30.037	2.02202	1.33644	1.51299	0.130281	0.294518	0	23.721	60.2283	36.1989
Gbar_D06G017620	3.50423	-5.38274	3.55897	-1.51244	0.130421	0.294749	0	14.0169	0	0
Gbar_D05G011820	3.50423	-5.38274	3.55897	-1.51244	0.130421	0.294749	0	14.0169	0	0
Gbar_D11G000630	3.50423	-5.38274	3.55897	-1.51244	0.130421	0.294749	0	14.0169	0	0
Gbar_A09G008850	3.50423	-5.38274	3.55897	-1.51244	0.130421	0.294749	0	14.0169	0	0
Gbar_D03G011950	3.50423	-5.38274	3.55897	-1.51244	0.130421	0.294749	0	14.0169	0	0
Gbar_D13G016250	92.1752	0.821653	0.543575	1.51157	0.130643	0.295064	92.2947	40.9726	124.052	111.381
Gbar_A01G014150	133.46	0.616287	0.407914	1.51083	0.130832	0.295377	83.5047	127.231	168.1	155.006
Gbar_A06G022780	71.4629	0.814999	0.539527	1.51058	0.130895	0.295488	62.6285	40.9726	75.51	106.74
Gbar_Scaffold944G000030	18.9764	-1.55005	1.02634	-1.51028	0.130972	0.2956	26.3699	30.1903	4.49465	14.8508
Gbar_A06G017350	7.17928	-2.75805	1.82738	-1.50929	0.131224	0.296062	10.9875	14.0169	0	3.71271
Gbar_A05G015560	6.11804	-2.96882	1.96827	-1.50834	0.131468	0.296499	6.59248	15.0952	0	2.78453
Gbar_D13G025190	3.82045	5.25466	3.48689	1.50698	0.131816	0.297042	0	0	15.2818	0
Gbar_A10G019210	3.82045	5.25466	3.48689	1.50698	0.131816	0.297042	0	0	15.2818	0
Gbar_D01G015440	3.82045	5.25466	3.48689	1.50698	0.131816	0.297042	0	0	15.2818	0
Gbar_A11G033600	156.874	-0.53052	0.352013	-1.5071	0.131784	0.297042	165.911	204.863	125.85	130.873
Gbar_D04G018010	3.82045	5.25466	3.48689	1.50698	0.131816	0.297042	0	0	15.2818	0
Gbar_A09G011000	21.7188	-1.32928	0.882952	-1.5055	0.132196	0.297712	36.2586	25.8774	9.88822	14.8508
Gbar_A01G019340	9.64288	2.61774	1.73995	1.5045	0.132454	0.298155	0	5.39113	7.19143	25.989
Gbar_A11G027720	42.9518	1.11768	0.743127	1.50402	0.132576	0.298368	14.2837	39.8943	64.7229	52.9061
Gbar_A05G039010	17.793	2.1682	1.44244	1.50314	0.132803	0.298709	0	12.9387	35.9572	22.2763
Gbar_A09G006910	77.3573	-0.817602	0.544239	-1.50229	0.133023	0.299057	123.06	74.3975	67.4197	44.5525
Gbar_A06G016680	2.51593	4.65135	3.09639	1.50218	0.13305	0.299057	0	0	4.49465	5.56906
Gbar_A03G008060	2.51593	4.65135	3.09639	1.50218	0.13305	0.299057	0	0	4.49465	5.56906
Gbar_D02G020090	2.51593	4.65135	3.09639	1.50218	0.13305	0.299057	0	0	4.49465	5.56906
Gbar_Scaffold2287G000010	19.1294	1.43666	0.956286	1.50233	0.133012	0.299057	7.69122	12.9387	22.4732	33.4144
Gbar_D01G003660	49.4672	-0.891547	0.593968	-1.501	0.133355	0.299552	72.5173	56.0677	38.654	30.6299
Gbar_D02G015260	42.128	0.985943	0.65697	1.50074	0.133422	0.299671	25.2712	31.2685	67.4197	44.5525
Gbar_A06G009650	2.50862	4.64736	3.09872	1.49977	0.133675	0.300081	0	0	5.39357	4.64089
Gbar_D02G009650	2.50862	4.64736	3.09872	1.49977	0.133675	0.300081	0	0	5.39357	4.64089
Gbar_D09G011000	2.50862	4.64736	3.09872	1.49977	0.133675	0.300081	0	0	5.39357	4.64089
Gbar_D05G015810	11.7252	2.35299	1.56899	1.49969	0.133696	0.300117	7.69122	0	21.5743	17.6354
Gbar_A10G021360	2.52324	4.65533	3.10708	1.4983	0.134056	0.30061	0	0	3.59572	6.49724
Gbar_A03G006890	2.52324	4.65533	3.10708	1.4983	0.134056	0.30061	0	0	3.59572	6.49724
[truncated: 8,930 more rows]

## Sheet: CK9-10VS10%9-10
Row.names	baseMean	log2FoldChange	lfcSE	stat	pvalue	padj	CK9-10-1	CK9-10-2	10%9-10-1	10%9-10-2
Gbar_A11G008230	83.262	5.1249	0.681619	7.51871	5.53e-14	5.97e-12	5.16016	4.1195	136.794	186.974
Gbar_A07G012070	60.2033	6.2639	1.02433	6.11513	9.65e-10	5.56e-08	3.0961	0	95.0768	142.64
Gbar_D05G029570	52.8794	4.14193	0.717758	5.77064	7.9e-09	3.93e-07	4.12813	7.20912	102.838	97.3423
Gbar_D10G024050	50.01	9.04288	1.57433	5.74395	9.25e-09	4.54e-07	0	0	81.4944	118.546
Gbar_A09G019890	51.3116	6.62286	1.19457	5.54412	2.95e-08	1.33e-06	0	2.05975	120.301	82.8855
Gbar_A11G016850	60.6727	-3.1132	0.594358	-5.23792	1.62e-07	6.33e-06	117.652	99.8978	12.6122	12.5292
Gbar_A13G020490	92.8605	-3.06638	0.597798	-5.12946	2.91e-07	1.07e-05	104.235	227.602	13.5824	26.0222
Gbar_A13G004940	104.595	-3.00415	0.593267	-5.06374	4.11e-07	1.46e-05	114.556	257.469	14.5526	31.8049
Gbar_A07G023330	30.9146	8.34897	1.65129	5.05603	4.28e-07	1.51e-05	0	0	44.6279	79.0304
Gbar_A02G018280	36.5773	5.10706	1.03907	4.91504	8.88e-07	2.91e-05	4.12813	0	76.6436	65.5374
Gbar_A03G005010	39.0592	3.98564	0.814351	4.89425	9.87e-07	3.21e-05	3.0961	6.17925	70.8225	76.139
Gbar_Scaffold3457G000010	26.0394	-8.19372	1.68499	-4.86277	1.16e-06	3.7e-05	67.0821	37.0755	0	0
Gbar_D04G017190	85.8389	2.64091	0.581097	4.54471	5.5e-06	0.000150252	35.0891	12.3585	150.377	145.532
Gbar_A01G020770	20.5523	7.7599	1.7194	4.51314	6.39e-06	0.000172051	0	0	43.6577	38.5514
Gbar_A11G035200	95.5781	-2.29455	0.521892	-4.3966	1.1e-05	0.000278481	186.798	130.794	22.3139	42.4065
Gbar_D13G018210	33.7616	3.76038	0.857338	4.38611	1.15e-05	0.000289558	6.19219	3.08962	71.7927	53.972
Gbar_A04G003100	137.361	1.76748	0.40479	4.36642	1.26e-05	0.000313555	59.8579	64.8821	243.513	181.192
Gbar_D11G028940	28.7957	-4.84904	1.11195	-4.36085	1.3e-05	0.000320857	48.5055	62.8223	0	3.85514
Gbar_A03G013740	19.314	7.67035	1.7711	4.33084	1.49e-05	0.000361447	0	0	23.2841	53.972
Gbar_A10G017340	52.3053	3.36015	0.78527	4.27898	1.88e-05	0.000447137	15.4805	3.08962	119.331	71.3201
Gbar_A13G019070	226.621	1.4883	0.353699	4.2078	2.58e-05	0.000587356	144.484	93.7186	350.232	318.049
Gbar_A13G001400	16.9317	7.4803	1.77832	4.20637	2.6e-05	0.000590202	0	0	39.777	27.9498
Gbar_D06G017850	64.7367	-2.308	0.554154	-4.1649	3.11e-05	0.000692733	94.9469	120.495	20.3736	23.1308
Gbar_D13G017260	16.1929	7.41599	1.78611	4.15204	3.3e-05	0.000728558	0	0	30.0753	34.6963
Gbar_D10G016750	38.4235	-3.26084	0.788095	-4.13763	3.51e-05	0.000770397	63.986	75.1808	10.6719	3.85514
Gbar_A10G016320	23.6559	-4.98462	1.23807	-4.02613	5.67e-05	0.00116972	35.0891	56.6431	0	2.89135
Gbar_A11G032060	15.4892	7.35179	1.82603	4.0261	5.67e-05	0.00116972	0	0	41.7174	20.2395
Gbar_A08G008860	14.4344	-7.34256	1.82426	-4.02495	5.7e-05	0.00117476	30.961	26.7767	0	0
Gbar_A06G001970	14.4317	-7.3423	1.82564	-4.02178	5.78e-05	0.00118819	25.8008	31.9261	0	0
Gbar_D06G018540	22.8899	-4.93557	1.23272	-4.00379	6.23e-05	0.00126779	47.4735	41.195	0	2.89135
Gbar_A07G000690	25.6996	4.57988	1.14736	3.99166	6.56e-05	0.0013261	4.12813	0	55.2998	43.3703
Gbar_A01G000890	14.7568	7.28194	1.82513	3.98981	6.61e-05	0.00133451	0	0	35.8964	23.1308
Gbar_A09G012920	16.2296	7.41912	1.87544	3.95593	7.62e-05	0.00150578	0	0	52.3893	12.5292
Gbar_A11G017470	26.4231	-3.6625	0.926951	-3.95113	7.78e-05	0.00153353	56.7618	41.195	3.88069	3.85514
Gbar_D07G018170	14.519	7.25849	1.84072	3.94328	8.04e-05	0.00157959	0	0	37.8367	20.2395
Gbar_A06G020330	33.082	3.14926	0.802012	3.9267	8.61e-05	0.00168037	8.25626	5.14937	57.2401	61.6822
Gbar_A01G006500	13.4029	-7.23559	1.84953	-3.91213	9.15e-05	0.00176292	27.8649	25.7469	0	0
Gbar_D13G011630	14.9626	7.30209	1.87142	3.9019	9.54e-05	0.00182723	0	0	14.5526	45.2979
Gbar_A06G001260	13.2952	7.13152	1.85124	3.85229	0.000117019	0.00218583	0	0	26.1946	26.986
Gbar_D12G000260	12.8864	-7.1789	1.864	-3.85133	0.000117477	0.00219318	24.7688	26.7767	0	0
Gbar_A11G015900	12.8885	-7.17912	1.86675	-3.84578	0.00012017	0.00223307	28.8969	22.6572	0	0
Gbar_D07G021570	66.6806	2.24739	0.585723	3.83695	0.000124572	0.0022986	28.8969	17.5079	87.3155	133.002
Gbar_A08G005120	12.63	-7.14989	1.8721	-3.81919	0.000133888	0.0024467	26.8328	23.6871	0	0
Gbar_A03G012150	25.9621	-4.35339	1.14023	-3.81799	0.000134546	0.00245674	61.9219	37.0755	4.85086	0
Gbar_A05G039330	30.9846	-3.14691	0.824981	-3.81452	0.000136445	0.0024861	66.0501	45.3145	6.7912	5.78271
Gbar_A09G005850	12.5691	7.05051	1.8724	3.76549	0.00016622	0.00293456	0	0	24.2543	26.0222
Gbar_A02G002240	12.881	-7.17832	1.90682	-3.76455	0.000166851	0.00294195	14.4484	37.0755	0	0
Gbar_A08G018670	23.8536	-3.71069	0.986188	-3.76265	0.000168119	0.00295895	35.0891	53.5535	3.88069	2.89135
Gbar_A13G024660	23.3409	-3.67771	0.977736	-3.76145	0.000168931	0.00297094	42.3133	44.2846	2.91052	3.85514
Gbar_D10G001380	74.0623	-2.03694	0.54244	-3.75514	0.000173247	0.00303667	142.42	95.7783	33.956	24.0946
Gbar_A08G027160	14.4711	7.25392	1.94368	3.73206	0.000189923	0.00329848	0	0	8.73155	49.153
Gbar_A05G034950	25.9653	-4.35349	1.16718	-3.72993	0.000191536	0.00332172	68.1141	30.8962	4.85086	0
Gbar_D05G026970	12.3234	7.02205	1.88358	3.72804	0.000192973	0.00334209	0	0	21.3438	27.9498
Gbar_A04G008740	26.9669	-4.13974	1.1106	-3.72748	0.000193407	0.00334706	60.8899	41.195	0	5.78271
Gbar_D11G018360	12.6354	-7.15048	1.92073	-3.72278	0.000197038	0.00340213	37.1532	13.3884	0	0
Gbar_D11G016680	11.3426	-6.99479	1.92108	-3.64107	0.000271508	0.0044472	26.8328	18.5377	0	0
Gbar_A11G033220	30.865	3.16634	0.879508	3.60013	0.000318057	0.00507686	8.25626	4.1195	37.8367	73.2477
Gbar_D02G004150	30.4225	3.01389	0.844115	3.57047	0.000356339	0.00559889	9.28829	4.1195	51.4191	56.8633
Gbar_A03G023730	11.3346	-6.99381	1.96996	-3.55024	0.000384884	0.00597043	11.3524	33.9859	0	0
Gbar_Scaffold944G000040	10.8793	6.84219	1.9307	3.54389	0.000394269	0.00610491	0	0	22.3139	21.2033
Gbar_D09G015450	21.0944	4.28174	1.21273	3.53067	0.000414503	0.00635763	4.12813	0	38.8069	41.4427
Gbar_A12G024920	10.8713	6.84119	1.93903	3.52815	0.000418477	0.0064042	0	0	17.4631	26.0222
Gbar_A11G010490	54.2842	-2.34333	0.6642	-3.52806	0.000418623	0.006405	68.1141	113.286	11.6421	24.0946
Gbar_D11G008740	35.194	3.66052	1.04074	3.51724	0.000436054	0.00662565	10.3203	0	52.3893	78.0666
Gbar_D03G001530	44.8741	-2.37652	0.680586	-3.49188	0.000479641	0.00716876	75.3383	75.1808	9.70172	19.2757
Gbar_D13G004650	95.8672	-1.64737	0.472162	-3.489	0.000484835	0.0072269	123.844	166.84	39.777	53.0082
Gbar_D10G017820	86.4055	1.67376	0.483388	3.46257	0.000535052	0.00783948	41.2813	41.195	151.347	111.799
Gbar_D07G011940	10.0504	-6.82032	1.97009	-3.46193	0.000536316	0.0078553	17.5445	22.6572	0	0
Gbar_D10G022260	31.4397	-2.83311	0.818456	-3.46153	0.000537105	0.0078618	40.2492	70.0314	8.73155	6.74649
Gbar_A05G026380	10.0548	-6.8209	1.98327	-3.43922	0.00058339	0.00843887	25.8008	14.4182	0	0
Gbar_D06G023370	10.0488	-6.8201	1.98331	-3.43875	0.000584413	0.00844917	14.4484	25.7469	0	0
Gbar_D09G012570	9.79405	-6.78302	1.9787	-3.42802	0.000608009	0.00874585	19.6086	19.5676	0	0
Gbar_D04G003380	22.0774	4.01271	1.17816	3.40591	0.000659435	0.00935351	0	5.14937	41.7174	41.4427
Gbar_D11G032710	10.6176	6.80719	2.00223	3.3998	0.000674353	0.00952749	0	0	9.70172	32.7687
Gbar_D05G020610	10.0564	-6.82112	2.0075	-3.39782	0.000679257	0.00957893	28.8969	11.3286	0	0
Gbar_A12G003100	9.53497	-6.74436	1.99498	-3.38066	0.000723111	0.0100869	16.5125	21.6274	0	0
Gbar_A12G014840	32.9303	-2.53877	0.754352	-3.3655	0.000764052	0.0105481	59.8579	52.5236	9.70172	9.63785
Gbar_D09G018190	9.53928	-6.74497	2.00952	-3.35651	0.000789341	0.0108363	24.7688	13.3884	0	0
Gbar_D06G018550	47.9955	-2.49	0.741846	-3.35649	0.000789375	0.0108363	120.748	42.2248	14.5526	14.4568
Gbar_A13G000750	43.3422	-2.31565	0.691897	-3.34681	0.000817466	0.0111568	90.8188	53.5535	12.6122	16.3843
Gbar_A11G012660	19.0151	-4.21956	1.26358	-3.33936	0.000839702	0.0113984	42.3133	29.8664	3.88069	0
Gbar_D06G014470	97.9763	1.54576	0.462976	3.33874	0.00084158	0.0114197	42.3133	57.673	130.003	161.916
Gbar_A05G002030	88.526	1.74377	0.5226	3.33672	0.000847733	0.0114897	26.8328	54.5833	136.794	135.894
Gbar_D01G018250	9.27642	-6.7047	2.01451	-3.32821	0.000874062	0.0117739	14.4484	22.6572	0	0
Gbar_D04G004650	9.89636	6.70569	2.01878	3.32166	0.000894831	0.0120133	0	0	10.6719	28.9135
Gbar_A08G023270	143.964	1.85546	0.561054	3.30709	0.00094269	0.0125302	29.9289	94.7484	165.899	285.28
Gbar_D06G021100	72.4592	2.27983	0.691522	3.29683	0.000977823	0.0129067	29.9289	19.5676	54.3296	186.01
Gbar_D05G016140	9.01895	-6.66409	2.02637	-3.28869	0.00100656	0.0131891	14.4484	21.6274	0	0
Gbar_A04G004160	9.1847	6.59793	2.00864	3.28477	0.00102065	0.0133376	0	0	17.4631	19.2757
Gbar_A04G002910	9.1831	6.59769	2.01034	3.28188	0.00103117	0.0134419	0	0	16.4929	20.2395
Gbar_D07G009040	20.4911	-3.26235	0.994779	-3.27947	0.00104002	0.0135108	37.1532	37.0755	3.88069	3.85514
Gbar_A01G015570	28.4863	-3.59564	1.09647	-3.27928	0.00104073	0.0135175	91.8509	13.3884	4.85086	3.85514
Gbar_D06G017580	9.28289	-6.70565	2.04636	-3.27686	0.00104967	0.0136154	26.8328	10.2987	0	0
Gbar_D02G017250	10.0591	-6.82149	2.08233	-3.2759	0.00105327	0.0136542	34.0571	6.17925	0	0
Gbar_A02G015750	37.7795	-2.61201	0.799324	-3.26777	0.001084	0.0139968	56.7618	73.1211	4.85086	16.3843
Gbar_A06G019620	8.94694	6.56006	2.02252	3.2435	0.0011807	0.0150406	0	0	19.4034	16.3843
Gbar_A09G009460	8.94694	6.56006	2.02252	3.2435	0.0011807	0.0150406	0	0	19.4034	16.3843
Gbar_D11G004700	97.5759	1.49802	0.4619	3.24317	0.00118206	0.0150523	43.3453	58.7028	159.108	129.147
Gbar_D09G023600	29.554	-4.03776	1.24925	-3.23213	0.00122869	0.0155446	94.9469	16.478	6.7912	0
Gbar_A06G015910	8.95173	6.56079	2.03318	3.22686	0.00125157	0.0157931	0	0	22.3139	13.493
Gbar_A11G007540	24.7822	3.66976	1.13961	3.22017	0.00128113	0.016075	7.22422	0	52.3893	39.5152
Gbar_D10G024340	17.9852	-4.13469	1.29446	-3.19413	0.00140253	0.0173107	42.3133	25.7469	3.88069	0
Gbar_D03G001080	8.70919	6.52116	2.04491	3.18897	0.00142779	0.0175432	0	0	21.3438	13.493
Gbar_D13G019050	8.69642	6.51916	2.0451	3.1877	0.00143407	0.0176093	0	0	13.5824	21.2033
Gbar_A08G002760	9.5436	-6.7456	2.12271	-3.17782	0.00148388	0.0180956	33.025	5.14937	0	0
Gbar_D10G009760	90.426	1.49213	0.470311	3.17264	0.00151059	0.0183732	54.6977	40.1651	127.092	139.749
Gbar_A11G011260	8.24816	-6.53518	2.06505	-3.16466	0.00155263	0.0187364	17.5445	15.4481	0	0
Gbar_D05G031920	8.76796	-6.62331	2.09362	-3.16357	0.00155849	0.0187839	26.8328	8.23899	0	0
Gbar_A02G010030	8.71398	6.52192	2.0663	3.15632	0.00159773	0.0191269	0	0	24.2543	10.6016
Gbar_D13G001360	8.46665	6.48042	2.05744	3.14975	0.00163411	0.0194648	0	0	20.3736	13.493
Gbar_D12G007530	8.46665	6.48042	2.05744	3.14975	0.00163411	0.0194648	0	0	20.3736	13.493
Gbar_A10G015250	8.24547	-6.53474	2.07679	-3.14656	0.00165204	0.0196341	12.3844	20.5975	0	0
Gbar_D13G025410	8.50941	-6.58014	2.09144	-3.14623	0.00165393	0.019653	24.7688	9.26887	0	0
Gbar_D11G019570	23.8018	3.60901	1.14897	3.14107	0.00168332	0.0199398	0	7.20912	44.6279	43.3703
Gbar_D05G032400	8.7685	-6.6234	2.10983	-3.1393	0.00169351	0.0200362	27.8649	7.20912	0	0
Gbar_D09G007400	8.7685	-6.6234	2.10983	-3.1393	0.00169351	0.0200362	27.8649	7.20912	0	0
Gbar_A10G021580	61.8142	1.78285	0.568033	3.13864	0.00169733	0.0200679	28.8969	26.7767	114.48	77.1028
Gbar_D13G020690	32.1653	-2.49766	0.798099	-3.12952	0.00175093	0.020534	65.018	44.2846	12.6122	6.74649
Gbar_D10G024520	13.3929	-5.76477	1.85302	-3.11101	0.00186446	0.0216349	37.1532	15.4481	0.970172	0
Gbar_D12G006810	8.22411	6.43849	2.07085	3.10911	0.00187655	0.0217493	0	0	19.4034	13.493
Gbar_D04G015460	45.2935	-2.07169	0.666588	-3.1079	0.00188421	0.021827	54.6977	91.6588	18.4333	16.3843
Gbar_D06G020480	15.751	4.27662	1.37818	3.1031	0.00191504	0.0221239	0	3.08962	24.2543	35.66
Gbar_D09G017180	31.6183	-2.38654	0.772221	-3.09049	0.0019983	0.0229172	44.3774	61.7925	9.70172	10.6016
Gbar_A11G020670	25.8296	2.87856	0.933495	3.08363	0.0020449	0.0233673	3.0961	9.26887	54.3296	36.6238
Gbar_D11G000580	15.5116	4.25337	1.38022	3.08166	0.00205851	0.0234796	0	3.08962	25.2245	33.7325
Gbar_A08G009020	7.97997	6.39504	2.08237	3.07105	0.0021331	0.0241407	0	0	17.4631	14.4568
Gbar_D12G005110	14.9013	-4.28641	1.397	-3.06828	0.00215292	0.0242965	24.7688	31.9261	2.91052	0
Gbar_D12G018170	7.98156	6.39531	2.08523	3.06696	0.00216245	0.0243799	0	0	18.4333	13.493
Gbar_D07G013670	7.99339	-6.48989	2.11735	-3.06509	0.00217603	0.0244924	22.7047	9.26887	0	0
Gbar_A07G013440	7.99393	-6.48998	2.13033	-3.04647	0.00231544	0.0257266	23.7367	8.23899	0	0
Gbar_A02G018690	8.77011	-6.62365	2.18058	-3.03757	0.00238497	0.0263149	30.961	4.1195	0	0
Gbar_D05G032690	7.72945	-6.44151	2.12167	-3.03606	0.00239692	0.0264296	10.3203	20.5975	0	0
Gbar_D08G008610	7.96719	6.39285	2.11279	3.02578	0.0024799	0.0271472	0	0	9.70172	22.1671
Gbar_A11G005950	7.72891	-6.44141	2.1319	-3.02144	0.00251579	0.0274301	9.28829	21.6274	0	0
Gbar_D11G014550	42.5768	-2.34529	0.777513	-3.0164	0.00255798	0.0278279	90.8188	51.4937	6.7912	21.2033
Gbar_A02G001840	7.47306	-6.39283	2.12426	-3.00944	0.00261727	0.028342	12.3844	17.5079	0	0
Gbar_A08G026320	7.72944	6.34911	2.11019	3.00879	0.00262292	0.0283941	0	0	11.6421	19.2757
Gbar_D11G030550	14.3843	-4.23777	1.41019	-3.0051	0.00265489	0.028672	29.9289	24.717	0	2.89135
Gbar_Scaffold266G000030	7.47252	-6.39273	2.12988	-3.00145	0.00268698	0.0289315	11.3524	18.5377	0	0
Gbar_A06G022170	15.1545	-4.31186	1.43681	-3.001	0.00269096	0.0289562	16.5125	41.195	2.91052	0
Gbar_A10G012660	51.5652	-1.82406	0.607807	-3.00104	0.00269056	0.0289562	86.6907	74.1509	18.4333	26.986
Gbar_A08G002640	19.7439	-3.41558	1.13864	-2.99969	0.00270251	0.029035	56.7618	15.4481	2.91052	3.85514
Gbar_A01G005640	41.1227	2.11051	0.705081	2.99328	0.00275993	0.0294891	14.4484	16.478	85.3751	48.1892
Gbar_A07G020910	35.4387	2.16991	0.726162	2.98819	0.00280639	0.0298794	13.4164	12.3585	49.4788	66.5012
Gbar_A04G013020	14.1258	-4.21023	1.41616	-2.973	0.00294905	0.0310711	27.8649	25.7469	0	2.89135
Gbar_A07G013950	99.3	-1.52463	0.513871	-2.96696	0.00300765	0.0316064	102.171	192.586	42.6876	59.7547
Gbar_A11G032020	7.21667	-6.34245	2.13875	-2.96549	0.00302197	0.0317423	14.4484	14.4182	0	0
Gbar_A11G020960	7.21559	-6.34224	2.14268	-2.95996	0.0030768	0.032165	12.3844	16.478	0	0
Gbar_D10G026370	63.0984	1.59131	0.537808	2.95888	0.00308756	0.0322624	33.025	29.8664	91.1961	98.3061
Gbar_A12G021550	99.7071	1.31332	0.444291	2.956	0.00311659	0.0324877	56.7618	57.673	158.138	126.256
Gbar_A06G008930	7.21505	-6.34214	2.14764	-2.95308	0.00314622	0.0326952	11.3524	17.5079	0	0
Gbar_A01G000630	63.2791	-1.94546	0.659503	-2.94989	0.00317884	0.0329339	59.8579	141.093	18.4333	33.7325
Gbar_D10G024170	16.1813	-3.97287	1.34693	-2.94957	0.00318215	0.032956	39.2172	21.6274	3.88069	0
Gbar_D11G005180	54.7001	-2.65495	0.905304	-2.93267	0.00336064	0.0343893	169.253	19.5676	15.5227	14.4568
Gbar_D12G012500	31.7754	2.36846	0.808353	2.92999	0.00338976	0.0346403	10.3203	10.2987	70.8225	35.66
Gbar_A10G025860	42.5588	2.1719	0.741428	2.92935	0.00339674	0.0346704	8.25626	22.6572	81.4944	57.8271
Gbar_D12G000370	33.4711	2.21644	0.760505	2.91443	0.00356334	0.0360421	9.28829	14.4182	46.5682	63.6098
Gbar_A02G015720	16.8999	-3.16828	1.08781	-2.91254	0.00358504	0.0362133	34.0571	26.7767	2.91052	3.85514
Gbar_A07G005230	7.24595	6.25592	2.14845	2.91183	0.00359317	0.0362876	0	0	10.6719	18.3119
Gbar_D10G001650	6.9592	-6.29003	2.16055	-2.91132	0.0035991	0.0363155	14.4484	13.3884	0	0
Gbar_A02G003710	30.9796	2.41285	0.830533	2.90518	0.00367043	0.0368957	12.3844	7.20912	35.8964	68.4287
Gbar_D11G031750	6.95759	-6.28972	2.16686	-2.90268	0.00369984	0.0371257	11.3524	16.478	0	0
Gbar_A06G001070	40.6494	3.04779	1.05232	2.89626	0.00377644	0.0377114	17.5445	0	73.7331	71.3201
Gbar_D04G004140	7.48051	6.30194	2.18021	2.89052	0.00384609	0.0382253	0	0	6.7912	23.1308
Gbar_D12G013380	15.9249	-3.94827	1.37167	-2.87843	0.00399655	0.0393679	41.2813	18.5377	3.88069	0
Gbar_A13G017040	34.9909	2.1472	0.746053	2.87809	0.00400095	0.0393999	14.4484	11.3286	69.8524	44.3341
Gbar_A05G003870	7.26351	6.25923	2.17873	2.87288	0.00406752	0.0399057	0	0	21.3438	7.71028
Gbar_D02G024270	7.005	6.20713	2.16576	2.86602	0.00415665	0.0406052	0	0	10.6719	17.3481
Gbar_D02G001080	59.6126	1.82125	0.637491	2.8569	0.00427797	0.0414698	33.025	19.5676	123.212	62.646
Gbar_A08G005490	8.25518	-6.53635	2.28869	-2.85593	0.00429103	0.0415551	30.961	2.05975	0	0
Gbar_D13G006150	6.70173	-6.23564	2.18434	-2.85471	0.00430764	0.0416804	14.4484	12.3585	0	0
Gbar_A08G017270	6.70066	-6.23542	2.18438	-2.85455	0.00430972	0.0416947	12.3844	14.4182	0	0
Gbar_D12G025220	20.4729	2.96775	1.04051	2.8522	0.00434179	0.0419599	6.19219	3.08962	49.4788	23.1308
Gbar_D02G025170	6.70227	-6.23575	2.18766	-2.85043	0.00436607	0.0421422	15.4805	11.3286	0	0
Gbar_D06G004830	13.3549	-4.11961	1.44657	-2.84784	0.00440173	0.0423686	21.6727	28.8365	2.91052	0
Gbar_A10G021630	48.8975	2.35502	0.826998	2.84767	0.004404	0.0423784	26.8328	5.14937	110.6	53.0082
Gbar_A09G024160	78.3729	1.46157	0.51372	2.84507	0.00444022	0.0426609	43.3453	40.1651	91.1961	138.785
Gbar_D08G008650	18.1702	-3.07135	1.08009	-2.8436	0.00446071	0.0428201	36.1211	28.8365	1.94034	5.78271
Gbar_A05G028820	7.00181	6.2065	2.18318	2.84287	0.00447098	0.0428729	0	0	8.73155	19.2757
Gbar_A13G022060	11.8262	-4.55428	1.60453	-2.8384	0.00453404	0.0433245	29.9289	15.4481	0	1.92757
Gbar_A02G017600	42.2014	-1.89415	0.667472	-2.8378	0.00454263	0.0434004	78.4344	54.5833	19.4034	16.3843
Gbar_A10G002840	50.7888	1.71513	0.60469	2.83638	0.00456274	0.0435671	26.8328	20.5975	84.4049	71.3201
Gbar_A07G001280	6.77044	6.15791	2.17642	2.82938	0.00466385	0.0443405	0	0	14.5526	12.5292
Gbar_A11G006570	24.327	-3.35172	1.18602	-2.82602	0.00471307	0.0447026	30.961	57.673	0	8.67406
Gbar_A05G022450	39.6548	-1.93618	0.685554	-2.82425	0.00473907	0.0448814	55.7297	70.0314	13.5824	19.2757
Gbar_D10G023430	28.0914	-2.64468	0.936835	-2.823	0.00475769	0.0450203	28.8969	67.9717	11.6421	3.85514
Gbar_D01G011230	84.0985	-1.51963	0.539594	-2.81625	0.00485878	0.0457486	86.6907	162.72	36.8665	50.1168
Gbar_A02G003790	15.5479	3.81468	1.35539	2.81444	0.00488618	0.0459241	4.12813	0	35.8964	22.1671
Gbar_D12G004410	56.201	1.63923	0.584077	2.80654	0.00500771	0.0467254	21.6727	32.956	83.4348	86.7406
Gbar_D06G000680	76.5119	1.3897	0.496259	2.80035	0.00510477	0.0473784	41.2813	43.2547	122.242	99.2698
Gbar_D13G022200	6.44319	-6.17889	2.20806	-2.79833	0.00513672	0.047565	12.3844	13.3884	0	0
Gbar_D05G028950	6.76086	6.15598	2.20078	2.79718	0.00515506	0.0477089	0	0	8.73155	18.3119
Gbar_A01G002560	23.2541	-2.67822	0.957524	-2.79702	0.00515756	0.0477191	56.7618	23.6871	5.82103	6.74649
Gbar_A11G006620	6.44427	-6.17912	2.21039	-2.79549	0.00518216	0.0478926	14.4484	11.3286	0	0
Gbar_A06G011010	6.70497	-6.2363	2.24322	-2.78007	0.0054347	0.0496906	20.6406	6.17925	0	0
Gbar_A06G015360	6.44157	-6.17855	2.22269	-2.77976	0.00543993	0.0497184	9.28829	16.478	0	0
Gbar_D11G030570	12.8379	-4.06459	1.46228	-2.77962	0.00544229	0.0497333	26.8328	21.6274	0	2.89135
Gbar_D13G011280	40.1934	-2.01536	0.725656	-2.77729	0.00548142	0.0499838	78.4344	50.4638	10.6719	21.2033
Gbar_D01G018230	6.52631	6.10495	2.1983	2.77712	0.00548429	0.0500033	0	0	12.6122	13.493
Gbar_D02G001900	54.7501	1.58886	0.572459	2.77551	0.00551158	0.0501985	26.8328	27.8066	78.5839	85.7769
Gbar_A01G023400	26.2899	-2.5374	0.914346	-2.7751	0.00551851	0.0502415	54.6977	35.0157	3.88069	11.5654
Gbar_A13G002950	6.5311	6.10596	2.2043	2.77002	0.0056053	0.0508215	0	0	15.5227	10.6016
Gbar_D10G001930	6.78003	6.15985	2.22633	2.76682	0.00566067	0.0512132	0	0	20.3736	6.74649
Gbar_A06G020600	16.9554	-4.05052	1.4648	-2.76524	0.00568805	0.0514163	54.6977	9.26887	0	3.85514
Gbar_D04G005850	6.53269	6.10629	2.21056	2.76232	0.00573915	0.0517737	0	0	16.4929	9.63785
Gbar_D11G030590	6.70551	-6.23641	2.26136	-2.75781	0.005819	0.052273	21.6727	5.14937	0	0
Gbar_A10G002520	7.47412	6.30074	2.28649	2.75564	0.00585768	0.0525237	0	0	2.91052	26.986
Gbar_A09G017780	14.3673	-3.79565	1.37821	-2.75404	0.0058865	0.0526921	28.8969	24.717	0	3.85514
Gbar_A04G002690	14.8826	-3.84404	1.39913	-2.74745	0.00600599	0.0535438	17.5445	38.1053	3.88069	0
Gbar_D11G023430	45.734	-1.80768	0.658973	-2.74318	0.0060848	0.0540912	77.4024	64.8821	26.1946	14.4568
Gbar_A11G009600	6.18518	-6.11993	2.23527	-2.73789	0.0061834	0.0547751	11.3524	13.3884	0	0
Gbar_A05G036550	32.0425	2.06345	0.754351	2.7354	0.0062304	0.0550984	13.4164	11.3286	45.5981	57.8271
Gbar_A09G011210	6.43995	-6.1782	2.26307	-2.73001	0.00633315	0.0557543	6.19219	19.5676	0	0
Gbar_D05G014670	87.8634	1.39308	0.510344	2.7297	0.00633929	0.0557867	49.5375	47.3742	162.019	92.5233
Gbar_A11G032320	6.1841	-6.1197	2.24571	-2.72506	0.00642908	0.0564023	9.28829	15.4481	0	0
Gbar_D10G027580	6.28536	6.05067	2.22197	2.72311	0.00646706	0.0566337	0	0	12.6122	12.5292
Gbar_D07G019150	6.28536	6.05067	2.22197	2.72311	0.00646706	0.0566337	0	0	12.6122	12.5292
Gbar_D13G023840	6.28376	6.05033	2.22314	2.72153	0.00649811	0.0568181	0	0	11.6421	13.493
Gbar_A10G014710	139.447	1.02826	0.377975	2.72045	0.00651932	0.0569306	90.8188	92.6887	196.945	177.336
Gbar_A11G030100	51.7924	-1.7156	0.631756	-2.71561	0.00661539	0.0575634	102.171	56.6431	25.2245	23.1308
Gbar_D06G016940	15.8256	3.20714	1.18113	2.71532	0.00662117	0.0576063	2.06406	4.1195	38.8069	18.3119
Gbar_D04G007270	6.18788	-6.12053	2.25495	-2.71427	0.00664228	0.057743	16.5125	8.23899	0	0
Gbar_D04G000860	6.75448	6.15467	2.26758	2.7142	0.00664365	0.057743	0	0	4.85086	22.1671
Gbar_A09G003000	6.18356	-6.11958	2.25516	-2.71359	0.0066559	0.0578053	8.25626	16.478	0	0
Gbar_A05G041910	48.4824	-1.70678	0.62954	-2.71115	0.00670495	0.0581425	69.1461	79.3003	28.135	17.3481
Gbar_A05G023410	6.28057	6.04963	2.23218	2.71019	0.0067244	0.0582667	0	0	9.70172	15.4206
Gbar_D12G015760	68.3977	-1.52514	0.564547	-2.70153	0.00690203	0.0594287	78.4344	124.615	28.135	42.4065
Gbar_A05G007170	6.51513	6.1026	2.263	2.69669	0.00700332	0.060081	0	0	5.82103	20.2395
Gbar_D12G006960	26.5063	-2.25398	0.836455	-2.69469	0.00704549	0.0603518	52.6336	35.0157	9.70172	8.67406
Gbar_D06G013530	105.724	1.2232	0.454215	2.69299	0.0070814	0.0605681	68.1141	58.7028	176.571	119.509
Gbar_D13G017540	22.5004	-2.75617	1.02476	-2.68957	0.00715432	0.0610465	60.8899	17.5079	5.82103	5.78271
Gbar_D05G039000	6.27738	6.04893	2.25101	2.6872	0.00720529	0.0613587	0	0	7.76137	17.3481
Gbar_D09G024880	184.82	-1.14534	0.426742	-2.68393	0.0072763	0.0618631	169.253	339.859	119.331	110.835
Gbar_D01G019800	6.44804	-6.17992	2.31125	-2.67384	0.00749875	0.0633362	21.6727	4.1195	0	0
Gbar_A07G007880	53.7517	1.58998	0.595084	2.67186	0.00754311	0.0636007	28.8969	24.717	66.9418	94.4509
Gbar_D08G018530	14.5803	3.71708	1.39132	2.67163	0.00754847	0.0636301	0	4.1195	34.9262	19.2757
Gbar_A12G028390	5.92933	-6.05896	2.2707	-2.66832	0.00762319	0.0641333	14.4484	9.26887	0	0
Gbar_A06G001930	26.7556	3.07549	1.15265	2.6682	0.00762596	0.0641487	11.3524	0	38.8069	56.8633
Gbar_D12G021810	5.92663	-6.05834	2.27085	-2.66787	0.00763331	0.0641631	9.28829	14.4182	0	0
Gbar_D05G017120	51.7314	-1.60223	0.601095	-2.66553	0.00768679	0.064539	68.1141	87.5393	29.1052	22.1671
Gbar_D11G018530	6.04122	5.99355	2.25029	2.66345	0.00773436	0.0648766	0	0	10.6719	13.493
Gbar_A05G003730	44.4243	-1.7105	0.643346	-2.65876	0.00784282	0.0654966	78.4344	57.673	22.3139	19.2757
Gbar_D09G022090	15.5665	3.1812	1.20011	2.65075	0.00803134	0.0667118	1.03203	5.14937	28.135	27.9498
Gbar_D08G017400	10.5339	-4.37532	1.65081	-2.65042	0.00803924	0.066745	14.4484	25.7469	1.94034	0
Gbar_A12G011130	91.9846	1.34173	0.506692	2.64801	0.00809664	0.0671562	38.1852	65.912	110.6	153.242
Gbar_A09G019760	18.1403	-2.70207	1.02137	-2.64554	0.00815604	0.0674748	36.1211	26.7767	3.88069	5.78271
Gbar_D08G013560	13.6237	-4.14965	1.56864	-2.64537	0.00816015	0.0674876	43.3453	8.23899	2.91052	0
Gbar_A12G022410	40.1961	-1.95901	0.740653	-2.64498	0.00816955	0.0675229	87.7227	40.1651	19.4034	13.493
Gbar_A12G008760	19.2064	-3.37529	1.27759	-2.64192	0.00824378	0.0679965	22.7047	47.3742	0	6.74649
Gbar_Scaffold3330G000020	82.4533	-1.31138	0.496838	-2.63945	0.00830395	0.0683276	135.196	99.8978	40.7472	53.972
Gbar_D12G018520	6.75128	6.154	2.33179	2.63917	0.00831087	0.068371	0	0	2.91052	24.0946
Gbar_A12G002210	11.1687	4.36838	1.65548	2.63874	0.00832143	0.0684138	2.06406	0	31.0455	11.5654
Gbar_A13G015520	28.3804	2.0853	0.791558	2.63443	0.0084279	0.0690645	10.3203	11.3286	47.5384	44.3341
Gbar_D07G016990	37.4939	-2.30853	0.876582	-2.63356	0.00844958	0.0692124	77.4024	47.3742	21.3438	3.85514
Gbar_A03G018260	6.44858	-6.18003	2.34716	-2.63299	0.00846376	0.0693074	22.7047	3.08962	0	0
Gbar_A09G006920	12.0601	-3.969	1.50801	-2.63195	0.00848964	0.0694786	16.5125	28.8365	0	2.89135
Gbar_A10G014460	132.3	1.18301	0.449869	2.62968	0.00854656	0.0698858	55.7297	106.077	175.601	191.793
Gbar_D12G005660	26.0408	3.03169	1.15391	2.62733	0.00860589	0.0702908	11.3524	0	43.6577	49.153
Gbar_D12G002610	5.93095	-6.05933	2.30694	-2.62657	0.008625	0.0703923	17.5445	6.17925	0	0
Gbar_D04G000120	5.93095	-6.05933	2.30694	-2.62657	0.008625	0.0703923	17.5445	6.17925	0	0
Gbar_D05G034450	18.4383	-3.31056	1.26106	-2.62522	0.00865932	0.0705964	30.961	36.0456	0	6.74649
Gbar_A05G040680	6.19003	-6.121	2.33183	-2.62498	0.00866538	0.0706374	20.6406	4.1195	0	0
Gbar_D08G000850	6.0524	5.99607	2.28491	2.62421	0.008685	0.0707466	0	0	17.4631	6.74649
Gbar_D02G008250	47.2128	-1.74159	0.664626	-2.62041	0.0087825	0.0713875	82.5626	62.8223	14.5526	28.9135
Gbar_D13G004430	66.1284	-1.48349	0.566652	-2.61799	0.00884492	0.0717709	86.6907	108.137	44.6279	25.0584
Gbar_A05G007530	5.67024	-5.99452	2.29234	-2.61502	0.00892228	0.0722359	11.3524	11.3286	0	0
Gbar_D11G012390	5.6697	-5.99439	2.29386	-2.61324	0.00896896	0.0725316	10.3203	12.3585	0	0
Gbar_A10G013230	5.80027	5.93482	2.27622	2.60732	0.00912548	0.0734233	0	0	10.6719	12.5292
Gbar_A05G038770	5.80027	5.93482	2.27622	2.60732	0.00912548	0.0734233	0	0	10.6719	12.5292
Gbar_A06G012290	14.3426	3.69154	1.41773	2.60383	0.00921888	0.0739228	0	4.1195	36.8665	16.3843
Gbar_A12G027440	5.92447	-6.05784	2.32782	-2.60237	0.00925832	0.0741715	5.16016	18.5377	0	0
Gbar_D10G004620	5.67186	-5.99491	2.30589	-2.59983	0.00932709	0.0746207	14.4484	8.23899	0	0
Gbar_D11G006920	5.80666	5.93632	2.28612	2.59668	0.00941284	0.0750981	0	0	14.5526	8.67406
Gbar_D09G021330	5.79708	5.93407	2.28667	2.59507	0.00945712	0.0753457	0	0	8.73155	14.4568
Gbar_D09G004050	5.6724	-5.99504	2.31697	-2.58744	0.00966913	0.0765256	15.4805	7.20912	0	0
Gbar_D12G006190	5.80826	5.9367	2.29533	2.58642	0.00969779	0.0766991	0	0	15.5227	7.71028
Gbar_A13G003870	5.80826	5.9367	2.29533	2.58642	0.00969779	0.0766991	0	0	15.5227	7.71028
Gbar_A08G021860	5.80826	5.9367	2.29533	2.58642	0.00969779	0.0766991	0	0	15.5227	7.71028
Gbar_D12G023280	53.9533	-1.47661	0.571475	-2.58386	0.00977001	0.0771005	78.4344	80.3302	28.135	28.9135
Gbar_A09G024460	30.5202	-2.01889	0.783208	-2.57772	0.0099454	0.0782133	40.2492	57.673	9.70172	14.4568
Gbar_D02G014910	133.937	-1.04397	0.405302	-2.57578	0.0100014	0.0785792	153.773	207.005	79.5541	95.4147
Gbar_D05G027910	25.0664	-3.07912	1.19579	-2.57497	0.010025	0.0786943	30.961	58.7028	0	10.6016
Gbar_D09G016310	47.9334	-1.64812	0.64029	-2.57402	0.0100525	0.0788556	72.2422	73.1211	16.4929	29.8773
Gbar_A01G020170	47.6177	1.59293	0.619097	2.57299	0.0100826	0.0790097	22.7047	24.717	62.091	80.9579
Gbar_D08G022450	31.2819	2.09702	0.815057	2.57286	0.0100863	0.079012	9.28829	14.4182	33.956	67.4649
Gbar_D03G002840	5.92393	-6.05771	2.35456	-2.57276	0.0100891	0.0790247	4.12813	19.5676	0	0
Gbar_D13G015990	23.2925	-3.11432	1.21082	-2.57208	0.010109	0.079153	53.6657	29.8664	0	9.63785
Gbar_A05G012540	44.2084	-1.78897	0.695649	-2.57166	0.0101211	0.0792212	79.4665	57.673	27.1648	12.5292
Gbar_D08G013180	28.5037	-2.04468	0.796543	-2.56694	0.0102602	0.0800613	53.6657	38.1053	11.6421	10.6016
Gbar_A11G011750	53.1338	1.80037	0.701804	2.56535	0.0103071	0.0803362	16.5125	30.8962	48.5086	116.618
Gbar_D04G012940	40.4734	1.74965	0.684355	2.55664	0.0105688	0.0818895	14.4484	22.6572	69.8524	54.9357
Gbar_D07G004280	22.9464	-2.30121	0.901322	-2.55315	0.0106752	0.0825662	43.3453	32.956	9.70172	5.78271
Gbar_D08G023060	13.082	-3.644	1.42731	-2.55305	0.0106783	0.0825786	20.6406	27.8066	3.88069	0
Gbar_D08G024240	37.4103	-1.99594	0.78228	-2.55143	0.010728	0.0828316	84.6266	35.0157	18.4333	11.5654
Gbar_D11G035680	5.41223	-5.92734	2.32539	-2.54896	0.0108044	0.0832046	10.3203	11.3286	0	0
Gbar_A05G026170	5.41223	-5.92734	2.32539	-2.54896	0.0108044	0.0832046	10.3203	11.3286	0	0
Gbar_D02G020990	5.41169	-5.9272	2.32866	-2.54533	0.0109175	0.083821	9.28829	12.3585	0	0
Gbar_A05G039120	5.41169	-5.9272	2.32866	-2.54533	0.0109175	0.083821	9.28829	12.3585	0	0
Gbar_D05G028960	29.4973	-1.95652	0.768811	-2.54486	0.010932	0.083894	47.4735	46.3443	11.6421	12.5292
Gbar_A02G014450	17.5607	2.71631	1.06838	2.54247	0.0110073	0.0843486	3.0961	6.17925	37.8367	23.1308
Gbar_A01G018560	45.6618	1.59787	0.628823	2.54104	0.0110523	0.0846075	19.6086	25.7469	65.9717	71.3201
Gbar_D02G003370	5.56412	5.87477	2.31249	2.54045	0.011071	0.0846751	0	0	13.5824	8.67406
Gbar_D04G017830	8.51426	-6.58094	2.59046	-2.54045	0.0110709	0.0846751	34.0571	0	0	0
Gbar_A05G013760	11.2909	-3.86764	1.52304	-2.53942	0.0111037	0.0848874	22.7047	19.5676	0	2.89135
Gbar_D06G009790	5.41116	-5.92707	2.33528	-2.53806	0.011147	0.0850944	8.25626	13.3884	0	0
Gbar_A12G005960	5.41116	-5.92707	2.33528	-2.53806	0.011147	0.0850944	8.25626	13.3884	0	0
Gbar_D08G010080	5.41116	-5.92707	2.33528	-2.53806	0.011147	0.0850944	8.25626	13.3884	0	0
Gbar_A02G007050	18.3855	-2.56301	1.01078	-2.53568	0.0112228	0.0855019	35.0891	27.8066	6.7912	3.85514
Gbar_D05G030740	11.5345	-3.44849	1.36282	-2.53041	0.0113928	0.0864776	18.5766	23.6871	2.91052	0.963785
Gbar_A10G025240	160.327	1.04623	0.413491	2.53023	0.0113988	0.0865033	77.4024	131.824	193.064	239.019
Gbar_D07G010340	5.55454	5.87242	2.32162	2.52945	0.0114241	0.0866304	0	0	7.76137	14.4568
Gbar_A11G017350	53.0554	-1.79968	0.712273	-2.52667	0.0115148	0.0871902	42.3133	122.555	19.4034	27.9498
Gbar_A01G002460	11.2968	-3.8627	1.52905	-2.52621	0.0115301	0.0872288	24.7688	17.5079	2.91052	0
Gbar_A03G020910	24.0641	-3.15845	1.2504	-2.52595	0.0115387	0.0872577	21.6727	64.8821	9.70172	0
Gbar_A12G000840	22.4708	2.38665	0.944868	2.52591	0.01154	0.0872577	4.12813	10.2987	42.6876	32.7687
Gbar_D09G018780	12.2915	-3.19611	1.26611	-2.52436	0.0115908	0.0874522	20.6406	23.6871	2.91052	1.92757
Gbar_D06G001390	32.3442	1.93623	0.76851	2.51946	0.0117535	0.0883603	11.3524	15.4481	63.0612	39.5152
Gbar_A05G018160	5.56731	5.87556	2.33258	2.51891	0.0117719	0.0884401	0	0	15.5227	6.74649
Gbar_A06G020160	14.3497	-3.44595	1.36948	-2.51625	0.0118612	0.0888665	26.8328	25.7469	0	4.81892
Gbar_D09G020240	23.2144	2.21086	0.879166	2.51472	0.0119127	0.0891745	8.25626	8.23899	33.956	42.4065
Gbar_D03G005890	20.7298	2.51229	0.999994	2.51231	0.0119944	0.089647	3.0961	9.26887	30.0753	40.479
Gbar_D12G025190	34.2911	-1.83876	0.732269	-2.51104	0.0120376	0.0898876	43.3453	63.8522	13.5824	16.3843
Gbar_D04G018710	83.9042	-1.20421	0.479664	-2.51054	0.0120548	0.0899478	121.78	112.256	58.2103	43.3703
Gbar_D05G000450	24.2226	-2.28917	0.911873	-2.51041	0.0120592	0.0899651	47.4735	32.956	11.6421	4.81892
Gbar_D05G012300	29.2414	-1.94069	0.774848	-2.5046	0.0122588	0.0911356	50.5696	42.2248	11.6421	12.5292
Gbar_A06G017290	5.56891	5.87595	2.34811	2.50242	0.0123347	0.0915498	0	0	16.4929	5.78271
Gbar_D11G005260	105.519	1.13691	0.454683	2.50045	0.0124037	0.091928	51.6016	80.3302	153.287	136.857
Gbar_D04G017220	30.1054	1.95149	0.781387	2.49747	0.0125083	0.0924452	10.3203	14.4182	40.7472	54.9357
Gbar_A04G004740	24.4828	-2.30822	0.925316	-2.49452	0.0126129	0.0930781	55.7297	25.7469	10.6719	5.78271
Gbar_D04G009160	5.31998	5.81007	2.33703	2.48609	0.0129155	0.094643	0	0	11.6421	9.63785
Gbar_D08G020690	5.31998	5.81007	2.33703	2.48609	0.0129155	0.094643	0	0	11.6421	9.63785
Gbar_D11G014280	28.7871	-2.30959	0.930429	-2.48228	0.0130545	0.0953407	20.6406	75.1808	7.76137	11.5654
Gbar_D07G020500	5.32157	5.81048	2.34135	2.48168	0.0130765	0.0954471	0	0	12.6122	8.67406
Gbar_D11G010970	5.32157	5.81048	2.34135	2.48168	0.0130765	0.0954471	0	0	12.6122	8.67406
Gbar_D13G007180	5.5705	5.87635	2.36833	2.48122	0.0130933	0.0955484	0	0	17.4631	4.81892
Gbar_D03G015330	5.31519	5.80884	2.34181	2.48049	0.0131201	0.0957035	0	0	8.73155	12.5292
Gbar_D05G002230	5.15423	-5.85687	2.36207	-2.47955	0.0131549	0.0957831	9.28829	11.3286	0	0
Gbar_D10G023130	5.15423	-5.85687	2.36207	-2.47955	0.0131549	0.0957831	9.28829	11.3286	0	0
Gbar_A03G017380	5.15423	-5.85687	2.36207	-2.47955	0.0131549	0.0957831	9.28829	11.3286	0	0
Gbar_D04G004770	5.15531	-5.85716	2.36199	-2.47976	0.0131472	0.0957831	11.3524	9.26887	0	0
Gbar_A11G030030	5.15531	-5.85716	2.36199	-2.47976	0.0131472	0.0957831	11.3524	9.26887	0	0
Gbar_A01G003670	5.15584	-5.8573	2.36727	-2.47428	0.0133504	0.0968245	12.3844	8.23899	0	0
Gbar_D02G019510	5.15584	-5.8573	2.36727	-2.47428	0.0133504	0.0968245	12.3844	8.23899	0	0
Gbar_A12G011900	5.32317	5.81089	2.34881	2.47397	0.0133619	0.0968637	0	0	13.5824	7.71028
Gbar_D13G013170	7.99825	-6.49074	2.62511	-2.47256	0.0134151	0.0971063	31.993	0	0	0
Gbar_D12G015230	5.31359	5.80843	2.3495	2.4722	0.0134284	0.0971626	0	0	7.76137	13.493
Gbar_A04G001600	190.347	0.845766	0.343617	2.46136	0.013841	0.0993378	149.645	122.555	229.931	259.258
Gbar_D08G019290	5.31199	5.80802	2.36061	2.46039	0.0138785	0.099543	0	0	6.7912	14.4568
Gbar_D08G002840	5.31199	5.80802	2.36061	2.46039	0.0138785	0.099543	0	0	6.7912	14.4568
Gbar_A05G039380	21.0129	2.26987	0.924341	2.45567	0.0140624	0.100438	8.25626	6.17925	33.956	35.66
Gbar_D03G013020	5.15692	-5.85758	2.38972	-2.45116	0.0142396	0.101465	14.4484	6.17925	0	0
Gbar_A02G016530	15.8565	2.74194	1.11856	2.45132	0.0142335	0.101465	4.12813	4.1195	36.8665	18.3119
Gbar_A08G011870	12.5655	-3.58755	1.46398	-2.45055	0.014264	0.101594	29.9289	16.478	0	3.85514
Gbar_D05G007280	5.15261	-5.85644	2.39006	-2.45033	0.0142724	0.101601	6.19219	14.4182	0	0
Gbar_A07G006420	5.32636	5.81171	2.3745	2.44755	0.0143832	0.102208	0	0	15.5227	5.78271
Gbar_A03G011420	5.32636	5.81171	2.3745	2.44755	0.0143832	0.102208	0	0	15.5227	5.78271
Gbar_D02G019640	39.836	-1.68905	0.690639	-2.44563	0.0144601	0.102648	46.4414	75.1808	20.3736	17.3481
Gbar_A10G003260	92.2053	1.13398	0.463782	2.44507	0.0144822	0.102773	48.5055	66.9418	130.973	122.401
Gbar_A02G004270	25.3441	2.4734	1.01181	2.44452	0.0145047	0.102898	11.3524	4.1195	19.4034	66.5012
Gbar_A04G001900	17.3193	2.51622	1.03206	2.43805	0.0147667	0.104412	4.12813	6.17925	27.1648	31.8049
Gbar_D05G038450	36.257	1.88255	0.772331	2.43749	0.0147896	0.10452	22.7047	8.23899	54.3296	59.7547
Gbar_Scaffold1148G000040	20.9276	2.67443	1.0982	2.43528	0.0148803	0.105001	4.12813	7.20912	13.5824	58.7909
Gbar_D10G025100	39.3196	-1.66592	0.684412	-2.43409	0.0149295	0.105214	61.9219	57.673	14.5526	23.1308
Gbar_D06G010530	5.15746	-5.85773	2.40819	-2.43242	0.0149985	0.105613	15.4805	5.14937	0	0
Gbar_A05G014960	43.366	1.77675	0.731835	2.42781	0.0151905	0.106558	26.8328	12.3585	46.5682	87.7044
Gbar_D08G017160	47.4006	1.66912	0.688591	2.42397	0.0153519	0.107425	18.5766	26.7767	97.9873	46.2617
Gbar_D10G009800	5.07584	5.74233	2.37011	2.42281	0.0154009	0.107658	0	0	9.70172	10.6016
Gbar_D12G023780	147.956	0.959202	0.396291	2.42045	0.0155013	0.108304	85.6587	115.346	220.229	170.59
Gbar_D09G019280	5.07424	5.7419	2.37342	2.41925	0.0155525	0.108529	0	0	8.73155	11.5654
Gbar_D07G004130	12.64	3.49418	1.4456	2.41712	0.0156439	0.108999	0	4.1195	27.1648	19.2757
[truncated: 10,905 more rows]

## Sheet: CK10-11VS10%10-11
Row.names	baseMean	log2FoldChange	lfcSE	stat	pvalue	padj	CK10-11-1	CK10-11-2	10%10-11-1	10%10-11-2
[truncated: 11,180 more rows]

[truncated: 1 more sheets: CK11-12VS10%11-12]
