# Supplementary material for: Glyphosate-Induced Abscisic Acid Accumulation Causes Male Sterility in Sea Island Cotton
Source: Plants (Basel). 2023 Feb 27;12(5):1058. doi: 10.3390/plants12051058 (PMC10005681; doi:10.3390/plants12051058)
Supplement: Supplementary file 1 [file plants-12-01058-s001.zip › Table S3.xlsx]

## Sheet: Sheet1
Exhibit S3 qRT-PCR to verify the expression level of transcriptome differential genes
Gene ID	Protein Identity	7-8mm(Fold Change)		8-9mm(Fold Change)		9-10mm(Fold Change)		10-11mm(Fold Change)		11-12mm(Fold Change)
		qRT-PCR	RNA-seq	qRT-PCR	RNA-seq	qRT-PCR	RNA-seq	qRT-PCR	RNA-seq	qRT-PCR	RNA-seq
Gbar_A07G012070.1	Indole-3-acetaldehyde oxidase	6.57	8.55	-1.06	-2.67	8.3	8.2	3.26	4	1	0
Gbar_A09G017780.1	Nodal Signaling Pathway 2 Protein	-6.3	-5.23	-5.59	-11.71	-12.19	-13	-3.01	-3.17	-5.29	-3.17
Gbar_A11G020440.1	Transcription Factor TGA1	1.8	1.4	-3.9	-4.5	-3.15	-4.24	-3.21	-3.88	-3.25	-3.88
Gbar_A12G010430.1	Carotenoid cleavage dioxygenase 7	4.92	5.28	5.36	3.91	5.25	2.49	2.54	1.45	10.46	7.57
Gbar_D05G029570.1	Receptor Kinase Like Protein	5.26	3.15	-1.59	-1.18	10.26	18.82	-2.1	-4	-2.69	-4
Gbar_D01G023860.1	Abscisic acid receptor PYL4	1	-1.62	-1.26	-4.68	-2.56	-3.71	1	1.83	1	1.35
Gbar_D09G012570.1	Regulatory protein NPR5	-3.3	-2.17	4.82	6.5	1.26	0	0	0	-5.68	-6.45
Gbar_A12G003480.1	Acetylserotonin O-methyltransferase	3.5	4.76	6.67	2.5	9.31	5.57	6.1	7	3.46	0
Gbar_A06G019990.1	Anti disease protein SUMM2	10.52	3.24	0.98	3.62	0.61	1.72	0.05	1.47	2.87	7.91
Gbar_D04G011710.1	UDP Glycosyltransferase	6.8	6.34	3.49	3.98	5.2	2.18	-3.33	-1.21	7.12	4.79
Gbar_A05G022200.1	Transglycosylase	-1.25	-2.17	0	-1.13	-0.51	-1.09	-8.93	-7.65	-6.07	-3.58
Gbar_A13G017040.1	Glycosyltransferase	4.18	2.77	4.32	1.15	2.21	4.72	-0.23	-1.14	1.3	2.08
Gbar_D13G021590.1	ATP dependent fructose-6-phosphate kinase	0.23	2.09	-3.19	-3.75	2.65	3	0.43	0	0.01	0
Gbar_A13G021230.1	ATP dependent 7-phosphate fructose kinase	5.59	5	0.09	0	0.01	0	-9.83	-5.75	-2.93	-8.7
Gbar_A11G003090.1	Transcription factor TCP14	6.10811	9.4998	4.29412	4.53858	1.16667	1.2619	2	1.66662	1.7957	1.54998
