# Supplementary material for: Glyphosate-Induced Abscisic Acid Accumulation Causes Male Sterility in Sea Island Cotton
Source: Plants (Basel). 2023 Feb 27;12(5):1058. doi: 10.3390/plants12051058 (PMC10005681; doi:10.3390/plants12051058)
Supplement: Supplementary file 1 [file plants-12-01058-s001.zip › Table S5.xlsx]

## Sheet: Sheet1
		DNA fragment size
qRT-PCR
mCP4ES-F	ACGGTGAYCGTCTTCCMGTTAC
mCP4ES-R	GAACAAGCARGGCMGCAACCA	333bp
PCR
CP4-EPSPS-F	AGCCTTCAGATTTTGGTTGTTGGT
CP4-EPSPS-R	TTGATTGCCTTTCGTCCTATGATT	1829bp
qRT-PCR
Gbar_A07G012070.1-F	TCTCTTTATTCAGCCCTCGTT
Gbar_A07G012070.1-R	AAAGTTTTACAGGCATCGACA	105bp
Gbar_A09G017780.1-F	TAAAGATGAACAAACGAGGT
Gbar_A09G017780.1-R	TTGCCAATACTTCTTTCGCTA	126bp
Gbar_A11G020440.1-F	TTAAGAGTAATGGCAATCCAA
Gbar_A11G020440.1-R	AACCTACTTTTACGAGCAG	196bp
Gbar_A12G010430.1-F	GACATGTTACTGCCTCGAAG
Gbar_A12G010430.1-R	CATTGATCCGATAATGTCAAGC	177bp
Gbar_D05G029570.1-F	CAAATTATGTGGTCCGAAC
Gbar_D05G029570.1-R	GATTAAACTCCAAGCGGAA	82bp
Gbar_D01G023860.1-F	AGATCGCAGAGAATCTAGCAA
Gbar_D01G023860.1-R	ACCTAACTATCGGATACTCACA	136bp
Gbar_D09G012570.1-F	ATGAACCGACATGACCCAA
Gbar_D09G012570.1-R	GCCTGTCTTTCAACATCCA	123bp
Gbar_A12G003480.1-F	TCGGGTCTTTTATTAGCCAA
Gbar_A12G003480.1-R	AGCCAAACTAGTAATTAACAGA	87bp
Gbar_A06G019990.1-F	CAAGTTCAGCACAACACCA
Gbar_A06G019990.1-R	AAAACCAACATTTTCGCCAA	109bp
Gbar_D04G011710.1-F	TCTTATCCGCGATGAATCCTG
Gbar_D04G011710.1-R	TAATGATAACCCCATATGATGC	80bp
Gbar_A05G022200.1-F	TGTTGATCCCGGACTTACCAG
Gbar_A05G022200.1-R	GTCATCGTCTACATGCACCGTA	126bp
Gbar_A13G017040.1-F	GGAACTCAACAATCGAAGGCAT
Gbar_A13G017040.1-R	CTCATTGGCTCCTCTACTCCC	143bp
Gbar_D13G021590.1-F	CTACTTATCCTAATCCGTTG
Gbar_D13G021590.1-R	TATACCTTTTGACGTGCTC	152bp
Gbar_A13G021230.1-F	AGATTTCAAAGCCTAAGATCGTC
Gbar_A13G021230.1-R	TTAACAACAGAGTATGCCGGAT	96bp
Gbar_A11G003090.1-F	CACCGCCCTACTTTCCCATT
Gbar_A11G003090.1-R	GGAACGAGTCGAGGTGTGTT	138bp
